# Supplementary material for: mobileOG-db: a Manually Curated Database of Protein Families Mediating the Life Cycle of Bacterial Mobile Genetic Elements
Source: Appl Environ Microbiol. 2022 Aug 29;88(18):e00991-22. doi: 10.1128/aem.00991-22 (PMC9499024; doi:10.1128/aem.00991-22)
Supplement: Supplemental file 2 — Table S3. Download aem.00991-22-s0002.xlsx, XLSX file, 0.02 MB [file aem.00991-22-s0002.xlsx]

## Sheet: Brown2022_AdditionalFile3
Element_Type	k_value	Number of Hits	% Purity	Accuracy	Recall	Precision	F1		% Purity = Number of hits on the contig with a given element class divided by the total number of hits to any/all classes
Plasmid	15	3	60	0.96235	0.961652	0.981083	0.97127
Plasmid	25	3	60	0.957385	0.956613	0.981417	0.968857
Plasmid	50	3	60	0.957799	0.95698	0.98013	0.968417
Plasmid	10	3	60	0.958626	0.957752	0.97842	0.967976
Plasmid	5	3	60	0.964419	0.963295	0.968254	0.965768
Plasmid	15	3	65	0.952834	0.952081	0.9835	0.967535
Plasmid	10	3	65	0.952834	0.951939	0.98046	0.965989
Plasmid	15	5	60	0.95242	0.951538	0.980886	0.965989
Plasmid	25	3	65	0.948283	0.947435	0.982984	0.964882
Plasmid	25	5	60	0.947456	0.946504	0.981223	0.963551
Plasmid	50	5	60	0.947869	0.946858	0.979921	0.963106
Plasmid	10	5	60	0.948697	0.947613	0.978195	0.962661
Plasmid	15	7	60	0.947042	0.94606	0.980778	0.963106
Plasmid	5	3	65	0.95242	0.951001	0.969592	0.960206
Plasmid	15	5	65	0.942904	0.941992	0.983326	0.962216
Plasmid	15	9	60	0.943732	0.942689	0.98071	0.961324
Plasmid	10	5	65	0.942904	0.941821	0.980254	0.960654
Plasmid	50	3	65	0.942491	0.941424	0.980685	0.960654
Plasmid	10	3	70	0.941663	0.940657	0.981986	0.960877
Plasmid	25	7	60	0.942077	0.941028	0.981116	0.960654
Plasmid	50	7	60	0.942491	0.941375	0.979807	0.960206
Plasmid	10	7	60	0.943318	0.942121	0.97807	0.959759
Plasmid	15	3	70	0.938353	0.937526	0.985891	0.9611
Plasmid	25	5	65	0.938353	0.937342	0.982804	0.959535
Plasmid	15	7	65	0.937526	0.936528	0.98323	0.959311
Plasmid	25	9	60	0.938767	0.937658	0.981049	0.958863
Plasmid	50	9	60	0.939181	0.938001	0.979736	0.958414
Plasmid	15	11	60	0.937526	0.936421	0.981465	0.958414
Plasmid	10	9	60	0.939595	0.938319	0.977983	0.95774
Plasmid	25	3	70	0.93463	0.933725	0.985392	0.958863
Plasmid	10	7	65	0.937526	0.936341	0.980141	0.95774
Plasmid	5	3	70	0.941249	0.939677	0.972308	0.955714
Plasmid	15	9	65	0.934216	0.933165	0.983171	0.957516
Plasmid	25	7	65	0.932975	0.931876	0.982705	0.956616
Plasmid	50	3	70	0.931734	0.930701	0.984014	0.956616
Plasmid	10	9	65	0.933802	0.932546	0.980062	0.955714
Plasmid	25	11	60	0.932561	0.931397	0.98181	0.95594
Plasmid	50	11	60	0.932975	0.931732	0.980488	0.955488
Plasmid	50	5	65	0.932561	0.931311	0.980479	0.955263
Plasmid	10	5	70	0.931734	0.930556	0.981794	0.955488
Plasmid	15	5	70	0.928424	0.927463	0.98574	0.955714
Plasmid	15	3	75	0.925941	0.925167	0.988829	0.95594
Plasmid	25	9	65	0.929665	0.928511	0.982644	0.954811
Plasmid	10	3	75	0.926355	0.925492	0.987494	0.955488
Plasmid	15	11	65	0.928424	0.927341	0.983957	0.954811
Plasmid	25	5	70	0.9247	0.923658	0.985235	0.953453
Plasmid	50	7	65	0.927182	0.925832	0.980366	0.952319
Plasmid	10	7	70	0.926355	0.925084	0.981688	0.952546
Plasmid	15	7	70	0.923045	0.922013	0.985657	0.952773
Plasmid	25	3	75	0.920976	0.920117	0.98832	0.953
Plasmid	25	11	65	0.923873	0.922689	0.98343	0.952092
Plasmid	5	3	75	0.928837	0.927057	0.973719	0.949815
Plasmid	50	5	70	0.921804	0.920622	0.983842	0.951182
Plasmid	50	9	65	0.923873	0.922461	0.980296	0.950499
Plasmid	10	9	70	0.922631	0.921296	0.981614	0.950499
Plasmid	15	9	70	0.919735	0.918658	0.985605	0.950955
Plasmid	25	7	70	0.919321	0.918205	0.985149	0.950499
Plasmid	15	5	75	0.916012	0.915134	0.988708	0.950499
Plasmid	10	5	75	0.916425	0.915446	0.987359	0.950043
Plasmid	50	3	75	0.915598	0.914537	0.986444	0.94913
Plasmid	25	9	70	0.916012	0.914849	0.985095	0.948673
Plasmid	50	7	70	0.916425	0.915162	0.983747	0.948216
Plasmid	50	11	65	0.91808	0.916632	0.981073	0.947758
Plasmid	15	11	70	0.913943	0.912861	0.986419	0.948216
Plasmid	25	5	75	0.911047	0.910079	0.988193	0.947529
Plasmid	15	7	75	0.910633	0.909699	0.988642	0.947529
Plasmid	10	7	75	0.911047	0.910004	0.987284	0.94707
Plasmid	50	9	70	0.913115	0.911802	0.983688	0.946382
Plasmid	15	3	80	0.906909	0.906172	0.991332	0.946841
Plasmid	25	11	70	0.910219	0.909053	0.985909	0.945922
Plasmid	15	9	75	0.907323	0.906355	0.9886	0.945692
Plasmid	10	9	75	0.907323	0.906237	0.987232	0.945002
Plasmid	10	3	80	0.905254	0.904304	0.989031	0.944772
Plasmid	25	7	75	0.905668	0.904642	0.988122	0.944541
Plasmid	50	11	70	0.907323	0.906001	0.984496	0.943619
Plasmid	50	5	75	0.905668	0.904483	0.986295	0.943619
Plasmid	15	11	75	0.901531	0.900585	0.989445	0.942926
Plasmid	25	9	75	0.902358	0.901297	0.988079	0.942695
Plasmid	25	3	80	0.899048	0.898418	0.993097	0.943388
Plasmid	50	7	75	0.90029	0.899036	0.986213	0.940609
Plasmid	15	5	80	0.89698	0.896163	0.991236	0.941305
Plasmid	5	3	80	0.904427	0.902367	0.97667	0.938049
Plasmid	25	11	75	0.896566	0.895529	0.988925	0.939912
Plasmid	10	5	80	0.895325	0.894275	0.988909	0.939214
Plasmid	50	9	75	0.89698	0.895685	0.986162	0.938749
Plasmid	15	7	80	0.891601	0.890742	0.991183	0.938282
Plasmid	25	5	80	0.889119	0.888426	0.99302	0.937816
Plasmid	50	3	80	0.889946	0.888982	0.990237	0.936881
Plasmid	50	11	75	0.891187	0.889912	0.987001	0.935945
Plasmid	10	7	80	0.889946	0.888842	0.988842	0.93618
Plasmid	15	9	80	0.888291	0.887406	0.99115	0.936414
Plasmid	25	7	80	0.88374	0.883014	0.992978	0.934773
Plasmid	10	9	80	0.886223	0.885081	0.988796	0.934068
Plasmid	15	11	80	0.882499	0.881667	0.99203	0.933598
Plasmid	25	9	80	0.88043	0.879684	0.992951	0.932892
Plasmid	50	5	80	0.880017	0.878965	0.990127	0.93124
Plasmid	25	11	80	0.874638	0.87396	0.993851	0.930058
Plasmid	50	7	80	0.874638	0.873539	0.990066	0.92816
Plasmid	50	9	80	0.871328	0.8702	0.990028	0.926255
Plasmid	5	5	60	0.881258	0.878028	0.969953	0.921704
Plasmid	50	11	80	0.865536	0.86447	0.990918	0.923385
Plasmid	10	11	60	0.864295	0.861953	0.980373	0.917357
Plasmid	5	5	65	0.869259	0.865931	0.971442	0.915657
Plasmid	5	7	60	0.868432	0.864911	0.969986	0.91444
Plasmid	10	11	65	0.858502	0.856363	0.982651	0.915171
Plasmid	5	5	70	0.858089	0.854907	0.974446	0.910771
Plasmid	5	7	65	0.856434	0.852841	0.971498	0.908311
Plasmid	10	11	70	0.848159	0.845992	0.983415	0.909542
Plasmid	5	5	75	0.845676	0.842483	0.976027	0.904352
Plasmid	5	7	70	0.845676	0.842283	0.97456	0.903606
Plasmid	5	9	60	0.84609	0.842172	0.97066	0.901863
Plasmid	10	11	75	0.833264	0.831733	0.989076	0.903606
Plasmid	5	9	65	0.836988	0.833122	0.972318	0.897354
Plasmid	5	7	75	0.833264	0.829886	0.976167	0.897102
Plasmid	5	5	80	0.826645	0.823207	0.976476	0.893315
Plasmid	5	9	70	0.827058	0.82348	0.975488	0.893062
Plasmid	10	11	80	0.814233	0.812604	0.989329	0.892301
Plasmid	5	9	75	0.815474	0.811973	0.977169	0.886945
Plasmid	5	7	80	0.814233	0.810628	0.976626	0.885918
Plasmid	5	9	80	0.796442	0.792755	0.977662	0.875552
Plasmid	5	11	60	0.768722	0.763536	0.971475	0.855045
Plasmid	5	11	65	0.760033	0.754964	0.972782	0.850143
Plasmid	5	11	70	0.750931	0.746313	0.975758	0.84575
Plasmid	5	11	75	0.740174	0.735801	0.977641	0.839654
Plasmid	5	11	80	0.721142	0.716688	0.978199	0.827268
Plasmid	15	3	30	0.982623	0.98215	0.973053	0.97758
Phage	50	5	60	0.9976	0.997586	0.994387	0.995984
Phage	50	3	60	0.9976	0.997586	0.994387	0.995984
Phage	50	9	60	0.9972	0.997184	0.994384	0.995782
Phage	50	7	60	0.9972	0.997184	0.994384	0.995782
Phage	15	3	60	0.9964	0.996383	0.995183	0.995782
Phage	15	5	60	0.9964	0.996383	0.995183	0.995782
Phage	50	11	60	0.9968	0.996782	0.994382	0.995581
Phage	5	3	60	0.9972	0.997182	0.993582	0.995379
Phage	10	3	60	0.9964	0.996381	0.994781	0.995581
Phage	10	5	60	0.9964	0.996381	0.994781	0.995581
Phage	25	5	60	0.9956	0.995582	0.995982	0.995782
Phage	25	3	60	0.9956	0.995582	0.995982	0.995782
Phage	15	9	60	0.996	0.995981	0.995181	0.995581
Phage	15	7	60	0.996	0.995981	0.995181	0.995581
Phage	5	5	60	0.9968	0.996779	0.993579	0.995177
Phage	10	7	60	0.996	0.995979	0.994779	0.995379
Phage	10	9	60	0.996	0.995979	0.994779	0.995379
Phage	25	9	60	0.9952	0.995181	0.995981	0.995581
Phage	25	7	60	0.9952	0.995181	0.995981	0.995581
Phage	15	11	60	0.9956	0.995579	0.995179	0.995379
Phage	25	11	60	0.9948	0.994779	0.995979	0.995379
Phage	10	11	60	0.9952	0.995175	0.994775	0.994975
Phage	5	3	65	0.9956	0.995573	0.993973	0.994773
Phage	5	7	60	0.9956	0.995572	0.993572	0.994571
Phage	50	3	65	0.994	0.993976	0.995976	0.994975
Phage	50	5	65	0.994	0.993976	0.995976	0.994975
Phage	5	5	65	0.9952	0.995171	0.993971	0.994571
Phage	25	3	65	0.9932	0.993178	0.996778	0.994975
Phage	25	5	65	0.9932	0.993178	0.996778	0.994975
Phage	50	9	65	0.9936	0.993574	0.995974	0.994773
Phage	50	7	65	0.9936	0.993574	0.995974	0.994773
Phage	25	9	65	0.9928	0.992777	0.996777	0.994773
Phage	25	7	65	0.9928	0.992777	0.996777	0.994773
Phage	10	5	65	0.9932	0.993173	0.995973	0.994571
Phage	10	3	65	0.9932	0.993173	0.995973	0.994571
Phage	50	11	65	0.9932	0.993173	0.995973	0.994571
Phage	25	11	65	0.9924	0.992376	0.996775	0.994571
Phage	10	7	65	0.9928	0.992771	0.995971	0.994368
Phage	10	9	65	0.9928	0.992771	0.995971	0.994368
Phage	5	7	65	0.994	0.993964	0.993964	0.993964
Phage	15	5	65	0.9924	0.992369	0.995969	0.994166
Phage	15	3	65	0.9924	0.992369	0.995969	0.994166
Phage	5	9	60	0.9936	0.993559	0.993559	0.993559
Phage	15	9	65	0.992	0.991968	0.995968	0.993964
Phage	10	11	65	0.992	0.991968	0.995968	0.993964
Phage	15	7	65	0.992	0.991968	0.995968	0.993964
Phage	50	5	70	0.9908	0.990778	0.997578	0.994166
Phage	50	3	70	0.9908	0.990778	0.997578	0.994166
Phage	15	11	65	0.9916	0.991566	0.995966	0.993761
Phage	10	5	70	0.9908	0.990774	0.997174	0.993964
Phage	10	3	70	0.9908	0.990774	0.997174	0.993964
Phage	50	7	70	0.9904	0.990377	0.997577	0.993964
Phage	50	9	70	0.9904	0.990377	0.997577	0.993964
Phage	5	3	70	0.9916	0.991563	0.995563	0.993559
Phage	10	7	70	0.9904	0.990373	0.997173	0.993761
Phage	10	9	70	0.9904	0.990373	0.997173	0.993761
Phage	50	11	70	0.99	0.989976	0.997576	0.993761
Phage	5	5	70	0.9912	0.991161	0.995561	0.993356
Phage	5	9	65	0.992	0.991952	0.993952	0.992951
Phage	25	5	70	0.99	0.989972	0.997172	0.993559
Phage	15	5	70	0.99	0.989972	0.997172	0.993559
Phage	25	3	70	0.99	0.989972	0.997172	0.993559
Phage	15	3	70	0.99	0.989972	0.997172	0.993559
Phage	15	7	70	0.9896	0.989571	0.997171	0.993356
Phage	10	11	70	0.9896	0.989571	0.997171	0.993356
Phage	15	9	70	0.9896	0.989571	0.997171	0.993356
Phage	25	7	70	0.9896	0.989571	0.997171	0.993356
Phage	25	9	70	0.9896	0.989571	0.997171	0.993356
Phage	25	11	70	0.9892	0.98917	0.997169	0.993153
Phage	15	11	70	0.9892	0.98917	0.997169	0.993153
Phage	5	7	70	0.99	0.989956	0.995556	0.992748
Phage	5	9	70	0.9884	0.988349	0.995548	0.991935
Phage	5	11	60	0.9892	0.98913	0.99353	0.991325
Phage	5	11	65	0.9876	0.987525	0.993925	0.990715
Phage	15	5	75	0.9844	0.984381	0.998781	0.991529
Phage	15	3	75	0.9844	0.984381	0.998781	0.991529
Phage	15	9	75	0.984	0.983981	0.99878	0.991325
Phage	15	7	75	0.984	0.983981	0.99878	0.991325
Phage	25	3	75	0.9844	0.984369	0.997968	0.991122
Phage	25	5	75	0.9844	0.984369	0.997968	0.991122
Phage	10	5	75	0.984	0.983974	0.998374	0.991122
Phage	10	3	75	0.984	0.983974	0.998374	0.991122
Phage	15	11	75	0.9836	0.98358	0.99878	0.991122
Phage	50	5	75	0.984	0.983968	0.997967	0.990918
Phage	50	3	75	0.984	0.983968	0.997967	0.990918
Phage	25	7	75	0.984	0.983968	0.997967	0.990918
Phage	25	9	75	0.984	0.983968	0.997967	0.990918
Phage	10	9	75	0.9836	0.983574	0.998373	0.990918
Phage	10	7	75	0.9836	0.983574	0.998373	0.990918
Phage	5	3	75	0.9836	0.983567	0.997967	0.990715
Phage	50	7	75	0.9836	0.983567	0.997967	0.990715
Phage	25	11	75	0.9836	0.983567	0.997967	0.990715
Phage	50	9	75	0.9836	0.983567	0.997967	0.990715
Phage	50	11	75	0.9832	0.983166	0.997966	0.990511
Phage	5	5	75	0.9832	0.983166	0.997966	0.990511
Phage	10	11	75	0.9828	0.982772	0.998372	0.990511
Phage	5	11	70	0.984	0.983929	0.995528	0.989695
Phage	5	7	75	0.982	0.981964	0.997963	0.989899
Phage	5	9	75	0.9804	0.980361	0.99796	0.989082
Phage	25	5	80	0.976	0.975981	0.99918	0.987444
Phage	25	3	80	0.976	0.975981	0.99918	0.987444
Phage	50	3	80	0.976	0.975971	0.99877	0.987239
Phage	50	5	80	0.976	0.975971	0.99877	0.987239
Phage	25	9	80	0.9756	0.97558	0.99918	0.987239
Phage	25	7	80	0.9756	0.97558	0.99918	0.987239
Phage	50	9	80	0.9756	0.975571	0.99877	0.987034
Phage	50	7	80	0.9756	0.975571	0.99877	0.987034
Phage	5	11	75	0.976	0.975952	0.997951	0.986829
Phage	25	11	80	0.9752	0.97518	0.99918	0.987034
Phage	50	11	80	0.9752	0.97517	0.998769	0.986829
Phage	5	3	80	0.9728	0.972767	0.998766	0.985595
Phage	15	3	80	0.9724	0.972367	0.998766	0.98539
Phage	15	5	80	0.9724	0.972367	0.998766	0.98539
Phage	5	5	80	0.9724	0.972367	0.998766	0.98539
Phage	15	9	80	0.972	0.971966	0.998765	0.985184
Phage	15	7	80	0.972	0.971966	0.998765	0.985184
Phage	15	11	80	0.9716	0.971566	0.998765	0.984978
Phage	10	3	80	0.9708	0.970788	0.999588	0.984978
Phage	10	5	80	0.9708	0.970788	0.999588	0.984978
Phage	5	7	80	0.9712	0.971165	0.998764	0.984772
Phage	10	7	80	0.9704	0.970388	0.999588	0.984772
Phage	10	9	80	0.9704	0.970388	0.999588	0.984772
Phage	10	11	80	0.9696	0.969588	0.999587	0.984359
Phage	5	9	80	0.9696	0.969563	0.998762	0.983946
Phage	5	11	80	0.9652	0.965158	0.998757	0.98167
