# Supplementary material for: mobileOG-db: a Manually Curated Database of Protein Families Mediating the Life Cycle of Bacterial Mobile Genetic Elements
Source: Appl Environ Microbiol. 2022 Aug 29;88(18):e00991-22. doi: 10.1128/aem.00991-22 (PMC9499024; doi:10.1128/aem.00991-22)
Supplement: Supplemental file 3 — Table S4. Download aem.00991-22-s0003.xlsx, XLSX file, 0.01 MB [file aem.00991-22-s0003.xlsx]

## Sheet: Brown2022_AdditionalFile4
Major mobileOG Category	Minor mobileOG Categories
integration/excision	conjugation
integration/excision	conjugation,competence
integration/excision	infection,regulation
integration/excision	introns
integration/excision	inversion
integration/excision	inversion,replication
integration/excision	invertase,pilin variation
integration/excision	lysis/lysogeny,regulation
integration/excision	NA
integration/excision	partitioning
integration/excision	phage
integration/excision	regulation
integration/excision	regulation,lysis/lysogeny
integration/excision	regulation,phage
integration/excision	replication
integration/excision	replication,inversion
integration/excision	replication,resolvase
integration/excision	replication/recombination/repair
integration/excision	shufflon
integration/excision	splicing
integration/excision	splicing,transfer
integration/excision	stability/transfer/defense
integration/excision	transfer
integration/excision	transfer,conjugation
integration/excision	transfer,regulation
phage	chaperone
phage	conjugation
phage	dispensible
phage	infection
phage	infection,adsorption
phage	infection,initiation
phage	infection,injection
phage	infection,injection,adsorption
phage	infection,lysis/lysogeny
phage	infection,metabolism
phage	infection,regulation
phage	infection,regulation,lysis/lysogeny
phage	infection,release
phage	infection,replication
phage	infection,structural
phage	infection,structural,initiation
phage	infection,transcription
phage	initiation
phage	initiation,copy number control,plasmid
phage	integration/excision
phage	integration/excision,inversion
phage	integration/excision,regulation
phage	integration/excision,splicing
phage	lysis
phage	lysis/lysogeny
phage	lysis/lysogeny,regulation
phage	NA
phage	regulation
phage	regulation,infection
phage	regulation,initiation,copy number control
phage	regulation,latency
phage	regulation,lysis/lysogeny
phage	regulation,replication/recombination/repair
phage	regulation,structural
phage	replication
phage	replication,chaperone
phage	replication,infection
phage	replication,infection,regulation
phage	replication,initation
phage	replication,initiation
phage	replication,packaging
phage	replication,regulation
phage	replication,regulation,packaging
phage	replication,structural
phage	replication,transfer
phage	replication/recombination/repair
phage	replication/recombination/repair,infection
phage	replication/recombination/repair,initiation
phage	replication/recombination/repair,packaging
phage	replication/recombination/repair,regulation
phage	splicing
phage	stability/transfer/defense
phage	stability/transfer/defense,anti-crispr
phage	stability/transfer/defense,linear chromosomes
phage	stability/transfer/defense,metabolism
phage	stability/transfer/defense,replication
phage	structural
phage	structural,chaperone
phage	structural,infection
phage	structural,infection,adsorption,extrusion
phage	structural,infection,initiation
phage	structural,infection,injection
phage	structural,packaging
phage	structural,replication
phage	structural,replication,packaging
phage	structural,transfer
phage	superinfection exclusion
phage	transfer
phage	transfer,receptor
phage	transfer,replication
replication/recombination/repair	chaperone
replication/recombination/repair	competence
replication/recombination/repair	competence,dispensible
replication/recombination/repair	conjugation
replication/recombination/repair	initiation,copy number control,plasmid
replication/recombination/repair	integration/excision
replication/recombination/repair	linear chromosomes
replication/recombination/repair	NA
replication/recombination/repair	partitioning
replication/recombination/repair	partitioning,initiation,copy number control,plasmid
replication/recombination/repair	partitioning,regulation
replication/recombination/repair	phage
replication/recombination/repair	plasmid
replication/recombination/repair	regulation
replication/recombination/repair	regulation,plasmid
replication/recombination/repair	regulation,stability
replication/recombination/repair	regulation,transfer,replication
replication/recombination/repair	relaxosome
replication/recombination/repair	stability/transfer/defense
replication/recombination/repair	transfer
replication/recombination/repair	transfer,conjugation
replication/recombination/repair	transfer,initiation,conjugation
replication/recombination/repair	transfer,partitioning
stability/transfer/defense	conjugation
stability/transfer/defense	CRISPR
stability/transfer/defense	crispr,cascade complex
stability/transfer/defense	crispr,crrna
stability/transfer/defense	crispr,crrna generation
stability/transfer/defense	crispr,nucleic acid degradation
stability/transfer/defense	crispr,recombination
stability/transfer/defense	crispr,spacer acquisition
stability/transfer/defense	NA
stability/transfer/defense	phage
stability/transfer/defense	phage defense
stability/transfer/defense	phage intereference
stability/transfer/defense	plasmid
stability/transfer/defense	regulation
transfer	competence
transfer	competence,dispensible
transfer	conjugation
transfer	conjugation,competence
transfer	conjugation,dispensible
transfer	conjugation,initiation
transfer	conjugation,regulation
transfer	conjugation,relaxosome
transfer	conjugation,replication/recombination/repair
transfer	NA
transfer	partitioning
transfer	phage receptor
transfer	phage,receptor
transfer	regulation
transfer	regulation,competence
transfer	regulation,conjugation
