# Supplementary material for: mobileOG-db: a Manually Curated Database of Protein Families Mediating the Life Cycle of Bacterial Mobile Genetic Elements
Source: Appl Environ Microbiol. 2022 Aug 29;88(18):e00991-22. doi: 10.1128/aem.00991-22 (PMC9499024; doi:10.1128/aem.00991-22)
Supplement: Supplemental file 4 — Table S5. Download aem.00991-22-s0004.xlsx, XLSX file, 0.9 MB [file aem.00991-22-s0004.xlsx]

## Sheet: Brown2022_AdditionalFile5
Best Hit ID	mobileOG Cluster	mobileOG Entry Name	Name	Manual Annotation	Major mobileOG Category	Minor mobileOG Category	ACLAME	Plasmid RefSeq	COMPASS	pVOG	GPD	immedb	ICE	IME	CIME	AICE	ISFinder	Reference	DB	Evidence	taxa	Header	Amino Acid Sequence	Lineage	Gene_Name	UniProt_Header
WP_085769597.1	mobileOG_000351525	mobileOG_000040158	brxL	The BREX defense system allows phage adsorption but blocks phage DNA replication	stability/transfer/defense	phage defense	0	0	2	0	0	0	0	0	0	0	0	Goldfarb, T.; Sberro, H.; Weinstock, E.; Cohen, O.; Doron, S.; Charpak-Amikam, Y.; Afik, S.; Ofir, G.; Sorek, R. BREX Is a Novel Phage Resistance System Widespread in Microbial Genomes . EMBO J.2015, 34 (2), 169û183. https://doi.org/10.15252/embj.201489455.	COMPASS	Homology	Lactobacillus brevis	mobileOG_000040158|brxL|WP_085769597.1|stability/transfer/defense|phage defense|COMPASS|Homology	MTSDNKQEKEKLRAKSDGDVAVPAEAIAQEQAAENVQTDLLDKLEAFFPGRFVRKDLTQKIKEGANVPTYVLEFLLGQYANSSDPVIIERGVENVKKTLANNYVRPDEAEKVKSRIREEGAYTVIDKITVTLNSDKDRYEAAFGNLGITGVPVDERYVQDYERLLVGGIWSIVRVQYDHTSDDHFLIDQLTPVQVPSVNMQEVYDAREKFTTDEWIDLLLRTIGMEPTQFDDRVKWLMVSRLIPFVENNYNFVELGPRGTGKSHVYKELSPNSILVSGGQTTVANLFFNMARHEVGLVGMWDVVAFDEVAGIKFKDNDGVQIMKDYMASGSFARGRDEIQASAGMVFVGNINQPVDVVMRTSNLFDPFPAVMANDTAFLDRIHNYLPGWEIPKYRPNFF…	cellular organisms; Bacteria; Terrabacteria group; Firmicutes; Bacilli; Lactobacillales; Lactobacillaceae; Levilactobacillus	brxL	WP_085769597.1 protease Lon-related BREX system protein BrxL [Lactobacillus brevis]
G2ZU51	mobileOG_000777830	mobileOG_000001901	cas1	Universally conserved endonuclease associated with the CRISPR-CAS prokaryotic immunity system; Cas1 and Cas2 fromGGGGGG-form a stable complex that is essential for spacer acquisition and determine	stability/transfer/defense	crispr,spacer acquisition	0	0	1	0	0	0	0	0	0	0	0	Wiedenheft, B.; Zhou, K.; Jinek, M.; Coyle, S. M.; Ma, W.; Doudna, J. A. Structural Basis for DNase Activity of a Conserved Protein Implicated in CRISPR-Mediated Genome Defense. Structure2009, 17 (6), 904û912. https://doi.org/10.1016/j.str.2009.03.019.	COMPASS	Manual	blood disease bacterium R229	mobileOG_000001901|cas1|G2ZU51|stability/transfer/defense|crispr,spacer acquisition|COMPASS|Manual	MLPTLKPLPMKDRVSMLFIQYGQIDVQDGAFVVIDQNGVRTHIPVGSVACIMLEPGTRVSHAATRLAALVGTLLVWVGEAGVRLYASGQPGGARADRLLYQAKLALDDDLRLAVVRKMYEMRFNEPAPARRSVEQLRGIEGARVRETYKLLARQYGVEWRSRNYDRQEWDAADVPNRCLSAATSCLYGITEAAVLAAGYAPAVGFIHTGKPLSFVYDIADLFKFETVVPVAFKVAAKAPPQPEREVRLACRDIFRSTKLLGRIIPAIEEVLAAGGDFASGRAPGIRAPRHSQRRASWRRRPQGAGMSFVVVVTEDVPPRLRGRLAIWLLEVRAGVYIGDVSRRTREMLWEQLVEGREDGNVVMAWASPHESGYEFQTLGANRRLPVEFDGLQLVAFQPA…	cellular organisms; Bacteria; Proteobacteria; Betaproteobacteria; Burkholderiales; Burkholderiaceae; Ralstonia; unclassified Ralstonia	cas1	tr|G2ZU51|G2ZU51_9RALS CRISPR-associated endonuclease Cas1 OS=blood disease bacterium R229 OX=741978 GN=cas1 PE=3 SV=1
G2ZU51	mobileOG_000777830	mobileOG_000001901	cas1	Universally conserved endonuclease associated with the CRISPR-CAS prokaryotic immunity system; Cas1 and Cas2 fromGGGGGG-form a stable complex that is essential for spacer acquisition and determine	stability/transfer/defense	crispr,spacer acquisition	0	0	1	0	0	0	0	0	0	0	0	Wiedenheft, B.; Zhou, K.; Jinek, M.; Coyle, S. M.; Ma, W.; Doudna, J. A. Structural Basis for DNase Activity of a Conserved Protein Implicated in CRISPR-Mediated Genome Defense. Structure2009, 17 (6), 904û912. https://doi.org/10.1016/j.str.2009.03.019.	COMPASS	Manual	blood disease bacterium R229	mobileOG_000001901|cas1|G2ZU51|stability/transfer/defense|crispr,spacer acquisition|COMPASS|Manual	MLPTLKPLPMKDRVSMLFIQYGQIDVQDGAFVVIDQNGVRTHIPVGSVACIMLEPGTRVSHAATRLAALVGTLLVWVGEAGVRLYASGQPGGARADRLLYQAKLALDDDLRLAVVRKMYEMRFNEPAPARRSVEQLRGIEGARVRETYKLLARQYGVEWRSRNYDRQEWDAADVPNRCLSAATSCLYGITEAAVLAAGYAPAVGFIHTGKPLSFVYDIADLFKFETVVPVAFKVAAKAPPQPEREVRLACRDIFRSTKLLGRIIPAIEEVLAAGGDFASGRAPGIRAPRHSQRRASWRRRPQGAGMSFVVVVTEDVPPRLRGRLAIWLLEVRAGVYIGDVSRRTREMLWEQLVEGREDGNVVMAWASPHESGYEFQTLGANRRLPVEFDGLQLVAFQPA…	cellular organisms; Bacteria; Proteobacteria; Betaproteobacteria; Burkholderiales; Burkholderiaceae; Ralstonia; unclassified Ralstonia	cas2	tr|G2ZU51|G2ZU51_9RALS CRISPR-associated endonuclease Cas1 OS=blood disease bacterium R229 OX=741978 GN=cas1 PE=3 SV=1
WP_106904928.1	mobileOG_000351525	mobileOG_000040548	brxL	The BREX defense system allows phage adsorption but blocks phage DNA replication	stability/transfer/defense	phage defense	0	0	1	0	0	0	0	0	0	0	0	Goldfarb, T.; Sberro, H.; Weinstock, E.; Cohen, O.; Doron, S.; Charpak-Amikam, Y.; Afik, S.; Ofir, G.; Sorek, R. BREX Is a Novel Phage Resistance System Widespread in Microbial Genomes . EMBO J.2015, 34 (2), 169û183. https://doi.org/10.15252/embj.201489455.	COMPASS	Homology	Lactobacillus plantarum	mobileOG_000040548|brxL|WP_106904928.1|stability/transfer/defense|phage defense|COMPASS|Homology	MTSDNKQEKEKLRAKSDGDVAVPAEAIAQEQAAENVQTDLLDKLEAFFPGRFVRKDLTQKIKEGANVPTYVLEFLLGQYANSSDPVIIERGVENVKKTLANNYVRPDEAEKVKSRIREEGAYTVIDKITVTLNSDKDRYEAAFGNLGITGVPVDERYVQDYERLLVGGIWSIVRVQYDHTSDDHFLIDQLTPVQVPSVNMQEVYDAREKFTTDEWIDLLLRTIGMEPTQFDDRVKWLMVSRLIPFVENNYNFVELGPRGTGKSHVYKELSPNSILVSGGQTTVANLFFNMARHEVGLVGMWDVVAFDEVAGIKFKDNDGVQIMKDYMASGSFARGRDEIQASAGMVFVGNINQPVDVVMRTSNLFDPFPAVMANDTAFLDRIHNYLPGWEIPKYRPNFF…	cellular organisms; Bacteria; Terrabacteria group; Firmicutes; Bacilli; Lactobacillales; Lactobacillaceae; Lactiplantibacillus	brxL	WP_106904928.1 protease Lon-related BREX system protein BrxL [Lactobacillus plantarum]
Q9CLT3	mobileOG_000223240	mobileOG_000001925	cas1	Universally conserved endonuclease associated with the CRISPR-CAS prokaryotic immunity system; Cas1 and Cas2 fromGGGGGG-form a stable complex that is essential for spacer acquisition and determine	stability/transfer/defense	crispr,spacer acquisition	0	0	1	0	0	0	0	0	0	0	0	Wiedenheft, B.; Zhou, K.; Jinek, M.; Coyle, S. M.; Ma, W.; Doudna, J. A. Structural Basis for DNase Activity of a Conserved Protein Implicated in CRISPR-Mediated Genome Defense. Structure2009, 17 (6), 904û912. https://doi.org/10.1016/j.str.2009.03.019.	COMPASS	Manual	Pasteurella multocida	mobileOG_000001925|cas1|Q9CLT3|stability/transfer/defense|crispr,spacer acquisition|COMPASS|Manual	MSSVKIDKFADLSKDNLCVKLYHPDFLYIGNRDFLGVIMSWRSILISQGGKLSLQRKQMLIQQSNNSFTVPLEDIAVIVIESKETLITAPLLSALAQYGVTLLTCDEQFLPCGQWLPFGQYYRQLKTLKLQLETTLPQKKQLWQKIVQQKIRNQGFVLEQVGYFNETKRLNRMANQVKSGDKENVEAQAALIYFQTLFGKTFKRSEENNINAHLNYAYTVLRSAIARALVLYGWLPQLGIFHRSEVNPFNLADDFVEPFRPLVDLMVWQLWHTNQLTSGLSPNTKQKLISLLHHQMSFQEETFSVLAAIDRTVGSFQAALTTPNANLLKLPEILPLKEHQYE	cellular organisms; Bacteria; Proteobacteria; Gammaproteobacteria; Pasteurellales; Pasteurellaceae; Pasteurella	cas1	tr|Q9CLT3|Q9CLT3_PASMU CRISPR-associated endonuclease Cas1 OS=Pasteurella multocida (strain Pm70) OX=272843 GN=cas1 PE=3 SV=1
A0A4R0XW48	mobileOG_000001926	mobileOG_000001926	cas9	In type II CRISPR-Cas systems, Cas9 is sufficient both to generate crRNA and to cleave the target DNA [56,GGGGGG-58].	stability/transfer/defense	crispr,recombination	0	0	1	0	0	0	0	0	0	0	0	Makarova, K. S.; Koonin, E. V. Annotation and Classification of CRISPR-Cas Systems. Methods Mol. Biol.2015, 1311, 47û75. https://doi.org/10.1007/978-1-4939-2687-9_4.	COMPASS	Manual	Pasteurella multocida	mobileOG_000001926|cas9|A0A4R0XW48|stability/transfer/defense|crispr,recombination|COMPASS|Manual	MAQNHQLLQSDDYRTPAELALKKFAKEEGHIRNQRGAYTHTFNRLDLLAELNLLFAQQHQFGNPHCKEHIQQYMTELLMWQKPALSGEAILKMLGKCTHEKNEFKAAKHTYSAERFVWLTKLNNLRILEDGAERALNEEERQLLINHPYEKSKLTYAQVRKLLGLSEQAIFKHLRYSKENAESATFMELKAWHAIRKALENQGLKDTWQDLAKKPDLLDEIGTAFSLYKTDEDIQQYLTNKVPNSVINALLVSLNFDKFIELSLKSLRKILPLMEQGKRYDQACREIYGHHYGEANQKTSQLLPAIPAQEIRNPVVLRTLSQARKVINAIIRQYGSPARVHIETGRELGKSFKERREIQKQQEDNRTKRESAVQKFKELFSDFSSEPKSKDILKFRLYE…	cellular organisms; Bacteria; Proteobacteria; Gammaproteobacteria; Pasteurellales; Pasteurellaceae; Pasteurella	cas9	tr|A0A4R0XW48|A0A4R0XW48_PASMD CRISPR-associated endonuclease Cas9 OS=Pasteurella multocida OX=747 GN=cas9 PE=3 SV=1
A0A379B864	mobileOG_000001927	mobileOG_000001927	cas9	In type II CRISPR-Cas systems, Cas9 is sufficient both to generate crRNA and to cleave the target DNA [56,GGGGGG-58].	stability/transfer/defense	crispr,recombination	0	0	1	0	0	0	0	0	0	0	0	Makarova, K. S.; Koonin, E. V. Annotation and Classification of CRISPR-Cas Systems. Methods Mol. Biol.2015, 1311, 47û75. https://doi.org/10.1007/978-1-4939-2687-9_4.	COMPASS	Manual	Pasteurella multocida	mobileOG_000001927|cas9|A0A379B864|stability/transfer/defense|crispr,recombination|COMPASS|Manual	MQTTNLSYILGLDLGIASVGWAVVEINENEDPIGLIDVGVRIFERAEVPKTGESLALSRRLARSTRRLIRRRAHRLLLAKRFLKREGILSTTDLEKGLPNQAWELRVAGLERRLSAIE	cellular organisms; Bacteria; Proteobacteria; Gammaproteobacteria; Pasteurellales; Pasteurellaceae; Pasteurella	cas9	tr|A0A379B864|A0A379B864_PASMD CRISPR-associated endonuclease Cas9 OS=Pasteurella multocida OX=747 GN=cas9 PE=3 SV=1
WP_021546937.1	mobileOG_000051976	mobileOG_000044212	pglX	The bacteriophage exclusion (BREX) system is a novel prokaryotic defense system against bacteriophages. To our knowledge, no study has systematically characterized the function of the BREX system in lactic acid bacteria.-Lactobacillus casei-Zhang is a probiotic bacterium originating from koumiss. By using single-molecule real-time sequencing, we previously identified N6-methyladenine (m6A) signat…	stability/transfer/defense	NA	0	0	1	0	0	0	0	0	0	0	0	Hui, W.; Zhang, W.; Kwok, L. Y.; Zhang, H.; Kong, J.; Suna, T. A Novel Bacteriophage Exclusion (BREX) System Encoded by the PglX Gene in Lactobacillus Casei Zhang. Appl. Environ. Microbiol.2019, 85 (20). https://doi.org/10.1128/AEM.01001-19.	COMPASS	Homology	Enterobacteriaceae	mobileOG_000044212|pglX|WP_021546937.1|stability/transfer/defense|NA|COMPASS|Homology	MNTNNIKKYAPKARREFMDAVAKRLNTFGITANKKGELQIAEANLQGSVLQIAGNSFDGKLAEPRKRIVARSQKLGYAQLIEQVAYTWFNRLCAIRYMEIHDYLGHGFRVLSHPDNPKGFEIIDHAQDAADELGLDRARIVELKLAGNKDEELYRELLLGQCHKLHEAMPFLFDALDDETELLLPDNLTRTDSILRGLVDGIPEEDWQQVEVIGWLYQFYISEKKDQVMGKVVKSEDIPAATQLFTPNWIVKYLVQNSVGRQWLQTYPDSAIKTQMEYYIEPAEQSDEVNQQLKAITPESIEPETIKVLDPACGSGHILIEAYNVLKAIYEERGFRSRDIPKMILENNLYGLDIDDRAAQLSGFALMMMARDDDKRIFTRNVRLNVLSLQESNHIDLPT…	cellular organisms; Bacteria; Proteobacteria; Gammaproteobacteria; Enterobacterales	pglX	WP_021546937.1 MULTISPECIES: BREX-1 system adenine-specific DNA-methyltransferase PglX [Enterobacteriaceae]
WP_012291754.1	mobileOG_000209534	mobileOG_000044378	cas7c	Subunit of Cascade complexes binding crRNA [20,GG--22,GG--23,GG--43,GG--45]; often present in Cascade complexes in several copies.	stability/transfer/defense	crispr,cascade complex	0	1	3	0	0	0	0	0	0	0	0	Makarova, K. S.; Koonin, E. V. Annotation and Classification of CRISPR-Cas Systems. Methods Mol. Biol.2015, 1311, 47. https://doi.org/10.1007/978-1-4939-2687-9_4.	Multiple	Homology	Lysinibacillus sphaericus	mobileOG_000044378|cas7c|WP_012291754.1|stability/transfer/defense|crispr,cascade complex|Multiple|Homology	MTKNEIKAINKKDFAIVFSVKNANPNGDPNNGNRPRQSPFDSIGEISDVAIKRKIRNRFMDYDQDIFVQSEDRTIDGFRSLKDRADSIEGLKGADSETYKKIACETWIDVRTFGQVFSFKGDKNDSVSVGVRGPVAIQSAFSVHPIEITSTKITKSVNLVTSNKKTSDTMGEKHRVNYGLYVCYGSINSQLAQDTKFSDKDAALLKEILSSIFENDLSAARPSGSMEVHNVYWWEHNSPLGQYSSAKVHRSLEIKQTVESPTSYDDFEIKVNELDGLSVEVLPGY	cellular organisms; Bacteria; Terrabacteria group; Firmicutes; Bacilli; Bacillales; Bacillaceae; Lysinibacillus	csd2	WP_012291754.1 type I-C CRISPR-associated protein Cas7/Csd2 [Lysinibacillus sphaericus]
WP_012291754.1	mobileOG_000209534	mobileOG_000044378	cas7c	Subunit of Cascade complexes binding crRNA [20,GG--22,GG--23,GG--43,GG--45]; often present in Cascade complexes in several copies.	stability/transfer/defense	crispr,cascade complex	0	1	3	0	0	0	0	0	0	0	0	Makarova, K. S.; Koonin, E. V. Annotation and Classification of CRISPR-Cas Systems. Methods Mol. Biol.2015, 1311, 47. https://doi.org/10.1007/978-1-4939-2687-9_4.	Multiple	Homology	Lysinibacillus sphaericus	mobileOG_000044378|cas7c|WP_012291754.1|stability/transfer/defense|crispr,cascade complex|Multiple|Homology	MTKNEIKAINKKDFAIVFSVKNANPNGDPNNGNRPRQSPFDSIGEISDVAIKRKIRNRFMDYDQDIFVQSEDRTIDGFRSLKDRADSIEGLKGADSETYKKIACETWIDVRTFGQVFSFKGDKNDSVSVGVRGPVAIQSAFSVHPIEITSTKITKSVNLVTSNKKTSDTMGEKHRVNYGLYVCYGSINSQLAQDTKFSDKDAALLKEILSSIFENDLSAARPSGSMEVHNVYWWEHNSPLGQYSSAKVHRSLEIKQTVESPTSYDDFEIKVNELDGLSVEVLPGY	cellular organisms; Bacteria; Terrabacteria group; Firmicutes; Bacilli; Bacillales; Bacillaceae; Lysinibacillus	cas7c	WP_012291754.1 type I-C CRISPR-associated protein Cas7/Csd2 [Lysinibacillus sphaericus]
WP_012291756.1	mobileOG_000103864	mobileOG_000044382	cas5c	Subunit of Cascade complex interacting with large subunit and Cas7 subunit and binding the 5?-handle of crRNA [20,GG--22,GG--23,GG--43G--G-G-G45]. In the subtype I-C system Cas5 is the ribonuclease that replaces Cas6 function [46].	stability/transfer/defense	crispr,cascade complex	0	1	3	0	0	0	0	0	0	0	0	Makarova, K. S.; Koonin, E. V. Annotation and Classification of CRISPR-Cas Systems. Methods Mol. Biol.2015, 1311, 47û75. https://doi.org/10.1007/978-1-4939-2687-9_4.	Multiple	Homology	Lysinibacillus sphaericus	mobileOG_000044382|cas5c|WP_012291756.1|stability/transfer/defense|crispr,cascade complex|Multiple|Homology	MAWTIEFLVYGRNALFTDPFSKTGGEKTTTLIPTYEAMKGVAESIYWKPSIKWHIDSIRVMKAIRTESKGVLPRVYSGGKMLSLYTYLHDVAYQVRATISPNESRPDLKNDYNMVKHHQMALRSLDKGGRRDIFLGVRECQAYVEPCKFGSEDGEYDSTGTIGFGLMVHGFNYPNNRSKLFEVRFWKPEMLNGIINFPKPSDCIYTRKIREMNVKQGARFQSVDDALDILIREDGLGFFNNI	cellular organisms; Bacteria; Terrabacteria group; Firmicutes; Bacilli; Bacillales; Bacillaceae; Lysinibacillus	cas5c	WP_012291756.1 type I-C CRISPR-associated protein Cas5 [Lysinibacillus sphaericus]
WP_094398190.1	mobileOG_000111098	mobileOG_000044936	gp05	Cas1 and Cas2 fromGGGGGG-form a stable complex that is essential for spacer acquisition and determine	stability/transfer/defense	crispr,spacer acquisition	0	1	5	0	0	0	0	0	0	0	0	Nu±ez, J. K.; Kranzusch, P. J.; Noeske, J.; Wright, A. V.; Davies, C. W.; Doudna, J. A. Cas1-Cas2 Complex Formation Mediates Spacer Acquisition during CRISPR-Cas Adaptive Immunity. Nat. Struct. Mol. Biol.2014, 21 (6), 528û534. https://doi.org/10.1038/nsmb.2820.	Multiple	Homology	Bacillus	mobileOG_000044936|gp05|WP_094398190.1|stability/transfer/defense|crispr,spacer acquisition|Multiple|Homology	MKSYLISYDLIAPGQDYDKIEKKIETYPNYKRILESVWLVQSPKEAEDIAQELYRVTDNNDKIFVAKLETNPADKNAWWFNLDEEQTQWILKHL	cellular organisms; Eukaryota; Opisthokonta; Metazoa; Eumetazoa; Bilateria; Protostomia; Ecdysozoa; Panarthropoda; Arthropoda; Mandibulata; Pancrustacea; Hexapoda; Insecta; Dicondylia; Pterygota; Neoptera; Polyneoptera; Phasmatodea; Verophasmatodea; Areolatae; Bacilloidea; Bacillidae; Bacillinae; Bacillini	cas2	WP_094398190.1 MULTISPECIES: hypothetical protein [Bacillus]
A9B8P5	mobileOG_000348488	mobileOG_000002244	cas1	Universally conserved endonuclease associated with the CRISPR-CAS prokaryotic immunity system; Cas1 and Cas2 fromGGGGGG-form a stable complex that is essential for spacer acquisition and determine	stability/transfer/defense	crispr,spacer acquisition	0	0	1	0	0	0	0	0	0	0	0	Wiedenheft, B.; Zhou, K.; Jinek, M.; Coyle, S. M.; Ma, W.; Doudna, J. A. Structural Basis for DNase Activity of a Conserved Protein Implicated in CRISPR-Mediated Genome Defense. Structure2009, 17 (6), 904û912. https://doi.org/10.1016/j.str.2009.03.019.	COMPASS	Manual	Herpetosiphon aurantiacus	mobileOG_000002244|cas1|A9B8P5|stability/transfer/defense|crispr,spacer acquisition|COMPASS|Manual	MELIVHERGTFIQKHQGRLRVMREKERLAEVPLLILDHVIIESYGVGISSDAVRACAEHGIPIHFLSSTGIAYASLYSAGLTGTVQTRRAQLQAFENERGAWLARAFVCGKLENQHNLLRMMAKYRKTADPACFQRVQPIIAEMRDHIIEAERVMPQQLEHIRPSLLSIEGRGAARYWFGVRELLLCDLDWPGRETQGARDPLNSALNYGYGILYSQIERCLVLAGLDPYGGFMHTDRPGKPSLVLDLIEEFRQTVVDRTILGLVNRKMTIEQDETGRLSDHTREMIRERLFKRLEASEPYETKRVSLRVIMQSQARHLATFVRGDRDTYTPFIASW	cellular organisms; Bacteria; Terrabacteria group; Chloroflexi; Chloroflexia; Herpetosiphonales; Herpetosiphonaceae; Herpetosiphon	cas1	tr|A9B8P5|A9B8P5_HERA2 CRISPR-associated endonuclease Cas1 OS=Herpetosiphon aurantiacus (strain ATCC 23779 / DSM 785 / 114-95) OX=316274 GN=cas1 PE=3 SV=1
A9B8P6	mobileOG_000350507	mobileOG_000002246	cas2	Cas1 and Cas2 fromGGGGGG-form a stable complex that is essential for spacer acquisition and determine	stability/transfer/defense	crispr,spacer acquisition	0	0	1	0	0	0	0	0	0	0	0	Nu±ez, J. K.; Kranzusch, P. J.; Noeske, J.; Wright, A. V.; Davies, C. W.; Doudna, J. A. Cas1-Cas2 Complex Formation Mediates Spacer Acquisition during CRISPR-Cas Adaptive Immunity. Nat. Struct. Mol. Biol.2014, 21 (6), 528û534. https://doi.org/10.1038/nsmb.2820.	COMPASS	Manual	Herpetosiphon aurantiacus	mobileOG_000002246|cas2|A9B8P6|stability/transfer/defense|crispr,spacer acquisition|COMPASS|Manual	MRTLLIYDIVDDRIRGKVADLCLDYALKRLQYSAFIGDIPRTLSEELWLKISKLVLNQEHSIEMIPICAKDWADHRSSSGKPKPIPIVADDDDGWGERSDDDDQ	cellular organisms; Bacteria; Terrabacteria group; Chloroflexi; Chloroflexia; Herpetosiphonales; Herpetosiphonaceae; Herpetosiphon	cas2	tr|A9B8P6|A9B8P6_HERA2 CRISPR-associated endoribonuclease Cas2 OS=Herpetosiphon aurantiacus (strain ATCC 23779 / DSM 785 / 114-95) OX=316274 GN=cas2 PE=3 SV=1
A0A2I6LBK2	mobileOG_000343718	mobileOG_000002274	cas1	Universally conserved endonuclease associated with the CRISPR-CAS prokaryotic immunity system; Cas1 and Cas2 fromGGGGGG-form a stable complex that is essential for spacer acquisition and determine	stability/transfer/defense	crispr,spacer acquisition	0	0	1	0	0	0	0	0	0	0	0	Wiedenheft, B.; Zhou, K.; Jinek, M.; Coyle, S. M.; Ma, W.; Doudna, J. A. Structural Basis for DNase Activity of a Conserved Protein Implicated in CRISPR-Mediated Genome Defense. Structure2009, 17 (6), 904û912. https://doi.org/10.1016/j.str.2009.03.019.	COMPASS	Manual	Rhodococcus ruber	mobileOG_000002274|cas1|A0A2I6LBK2|stability/transfer/defense|crispr,spacer acquisition|COMPASS|Manual	MITRAVDGRLQSGSYGFRPGLGVDDAIDDLQQRIAAGQRWVVRTDIADCFGSVTRRGCMRALAEFVDDPELVELVGRRVDPRAAGAGAVGIPQGSPLSPVLLNIYLDGLDQDLWSHGIETIRYVDDLAIACDTREDALASLECVRAVLAHRSLQLHESKTTVVEADHGVTFLGRTVTGGELRPERELCRSPRITLHITSRGSALRARGTKFVITQNAATTVHPAPRTRMIVCHDRTLVSTAALTLAARHNVEVAIVDRHAGLAGFLSPAGTRYDTAHSQRTAQGDPEFVLHLARCVVEGKIANCLALLRRTPTRRRRVPADIHARLQHLRARCRETGTAPALLGVEGSAARLYYQALQMLIPQEYGFTGRRKRPPTDPVNAMLSYSYTVLLGEVTRAVQ…	cellular organisms; Bacteria; Terrabacteria group; Actinobacteria; Actinomycetia; Corynebacteriales; Nocardiaceae; Rhodococcus	cas1	tr|A0A2I6LBK2|A0A2I6LBK2_9NOCA CRISPR-associated endonuclease Cas1 OS=Rhodococcus ruber OX=1830 GN=cas1 PE=3 SV=1
WP_102032155.1	mobileOG_000046128	mobileOG_000046128	cas2	Cas1 and Cas2 fromGGGGGG-form a stable complex that is essential for spacer acquisition and determine	stability/transfer/defense	crispr	0	0	1	0	0	0	0	0	0	0	0	Nu±ez, J. K.; Kranzusch, P. J.; Noeske, J.; Wright, A. V.; Davies, C. W.; Doudna, J. A. Cas1-Cas2 Complex Formation Mediates Spacer Acquisition during CRISPR-Cas Adaptive Immunity. Nat. Struct. Mol. Biol.2014, 21 (6), 528û534. https://doi.org/10.1038/nsmb.2820.	COMPASS	Homology	Rhodococcus ruber	mobileOG_000046128|cas2|WP_102032155.1|stability/transfer/defense|crispr|COMPASS|Homology	MPFALAMYDIASDRRRTRVADVLADSGPRVQLSVFELALTHPRGLSILCDKLTRIIDPRDDQIRIYTLPTMDAGRIVLGNRVLQERLPYLIL	cellular organisms; Bacteria; Terrabacteria group; Actinobacteria; Actinomycetia; Corynebacteriales; Nocardiaceae; Rhodococcus	cas2	WP_102032155.1 CRISPR-associated endonuclease Cas2 [Rhodococcus ruber]
WP_005021615.1	mobileOG_000351525	mobileOG_000046664	brxL	The BREX defense system allows phage adsorption but blocks phage DNA replication	stability/transfer/defense	phage defense	0	0	1	0	0	0	0	0	0	0	0	Goldfarb, T.; Sberro, H.; Weinstock, E.; Cohen, O.; Doron, S.; Charpak-Amikam, Y.; Afik, S.; Ofir, G.; Sorek, R. BREX Is a Novel Phage Resistance System Widespread in Microbial Genomes . EMBO J.2015, 34 (2), 169û183. https://doi.org/10.15252/embj.201489455.	COMPASS	Homology	Acinetobacter	mobileOG_000046664|brxL|WP_005021615.1|stability/transfer/defense|phage defense|COMPASS|Homology	MESANDKELDQLLNEHFAGRVVRKDLTKLIKEGANVPVYVLEYLLGMYCASDDPEIIEQGLRNVKTVLAENYVRPDEAEKVKSLVRERGSYKVIDRVTVKLNERKDKYEASFSNLGIKDAEISAGIVKEYEKLLVGGIWVIATLSYYFEEGQTSSPFGVSLLKPIQMPNMNMDELFSGRAALSTDQWRESLIRSIGMEPASLKEDVQWHLLARTVPFVENNYNVCELGPRGTGKSHIYKECSPNSILVSGGQTTVANLFYNMSSRRIGLVGLWDVVAFDEVAGISFKDKDGVQIMKDYMASGSFARGREQMEASASMVFVGNINQSVESLVKTSHLLAPFPEAMIDSAFFDRFHAYIPGWEIPKMRPEFFTNRYGLIVDYLAEFFREMRKRSFADAIEK…	cellular organisms; Bacteria; Proteobacteria; Gammaproteobacteria; Pseudomonadales; Moraxellaceae	brxL	WP_005021615.1 MULTISPECIES: protease Lon-related BREX system protein BrxL [Acinetobacter]
WP_001098044.1	mobileOG_000047895	mobileOG_000047895	s034	The bacteriophage exclusion (BREX) system is a novel prokaryotic defense system against bacteriophages. To our knowledge, no study has systematically characterized the function of the BREX system in lactic acid bacteria.-Lactobacillus casei-Zhang is a probiotic bacterium originating from koumiss. By using single-molecule real-time sequencing, we previously identified N6-methyladenine (m6A) signat…	stability/transfer/defense	NA	0	0	1	0	0	0	0	0	0	0	0	Hui, W.; Zhang, W.; Kwok, L. Y.; Zhang, H.; Kong, J.; Suna, T. A Novel Bacteriophage Exclusion (BREX) System Encoded by the PglX Gene in Lactobacillus Casei Zhang. Appl. Environ. Microbiol.2019, 85 (20). https://doi.org/10.1128/AEM.01001-19.	COMPASS	Homology	Acinetobacter calcoaceticus/baumannii complex	mobileOG_000047895|s034|WP_001098044.1|stability/transfer/defense|NA|COMPASS|Homology	MNTSNIKKYAPQARNDFIAAMRKQSAKYGITADRTLPTEQKGDLLLIGDQVFPLSVMKPREKLIKRIQTSSFEQTIDYIAYSWFNRLCAIRYMECKGLLDHGRRVLSSADGSAGLPQILEECLDIDLPGLDASRVAELKLDGNKDEELYRELLLAQCHALNQQTGT	NO HIT	pglX	WP_001098044.1 MULTISPECIES: BREX-1 system adenine-specific DNA-methyltransferase PglX [Acinetobacter calcoaceticus/baumannii complex]
WP_004152542.1	mobileOG_000247533	mobileOG_000048052	recT	Binds to single-stranded DNA and also promotes the renaturation of complementary single-stranded DNA. Function in recombination. Has a function similar to that of lambda RedB.	replication/recombination/repair	NA	0	1	3	0	0	0	0	0	0	0	0	LM, I.; EV, K.; L, A. Classification and Evolutionary History of the Single-Strand Annealing Proteins, RecT, Redbeta, ERF and RAD52. BMC Genomics2002, 3. https://doi.org/10.1186/1471-2164-3-8.	Multiple	Homology	Klebsiella pneumoniae	mobileOG_000048052|recT|WP_004152542.1|replication/recombination/repair|NA|Multiple|Homology	MSTNALKAAATGNQVAQHSDKPTTLAGLLADPKIKAQMALALPKHMTADRLARIATTEIRKVPKLAACDQASFLGAIMQCAQLGLEPGGALGHAYLIPFDKRQKVNGRWETVSTEAQLIIGYRGMIDLARRSGQILSISARTVHANDKFSYSYGLEETLEHSPCETGDRGELTHVYAVARLKDGGVQFEVMSRADVEKVRALSKAGSSGPWVDHFDEMAKKTVIRRLFKYLPVSIELQKAVVMDERAEAGLSQDNAAVITGEYSVVDDEQQSMTAVSESDREEAREYASAILNSLDPSVDDAKALFKRAEDEINALAEKLGDEYHQGFMTTLNDMRPEFA	cellular organisms; Bacteria; Proteobacteria; Gammaproteobacteria; Enterobacterales; Enterobacteriaceae; Klebsiella	51	WP_004152542.1 recombination protein RecT [Klebsiella pneumoniae]
WP_106852088.1	mobileOG_000032868	mobileOG_000048687	48	Associated with modified pyrimidines in bacteriophage replication. To date, by far the largest diversity of modified nucleotides observed in nature are found among the substituted pyrimidines of bacteriophages. The structures of nine known pyrimidine modifications are shown in Figure 5. Many details of the biogenesis of these nucleobases have been determined and are discussed below. In almost all…	phage	replication,infection,regulation	0	0	1	0	0	0	0	0	0	0	0	Weigele, P.; Raleigh, E. A. Biosynthesis and Function of Modified Bases in Bacteria and Their Viruses. Chem. Rev.2016, 116 (20), 12655–12687. https://doi.org/10.1021/ACS.CHEMREV.6B00114.	COMPASS	Homology	Rhodococcus hoagii	mobileOG_000048687|48|WP_106852088.1|phage|replication,infection,regulation|COMPASS|Homology	MSIDLQGPRVQLVASTVFSGVDTGDGERFEVEDTFDGGSAVAEAAGRACYQSWNRPNPRTATNADYLNHILSVGHESVLEHGTATFYVTGISRACTHELIRHRHLSYSQLSQRFVNEADGLFVMPPLLDQAINDPDFEKGQNLLEIFADTTSIVQQAYCDIADLLDEYIEETFEDTTLTQARKMSREAARSILPNASETRLFVTGNYRAWRDVLVLRGTVHADREIRAVAVLILRELHKLAPNVFGDLKITPQGTIEQTIEVAA	cellular organisms; Bacteria; Terrabacteria group; Actinobacteria; Actinomycetia; Corynebacteriales; Nocardiaceae; Rhodococcus	51	WP_106852088.1 FAD-dependent thymidylate synthase [Rhodococcus hoagii]
WP_011153760.1	mobileOG_000348500	mobileOG_000048707	cas1	Universally conserved endonuclease associated with the CRISPR-CAS prokaryotic immunity system; Cas1 and Cas2 fromGGGGGG-form a stable complex that is essential for spacer acquisition and determine	stability/transfer/defense	crispr,spacer acquisition	0	0	2	0	0	0	0	0	0	0	0	Wiedenheft, B.; Zhou, K.; Jinek, M.; Coyle, S. M.; Ma, W.; Doudna, J. A. Structural Basis for DNase Activity of a Conserved Protein Implicated in CRISPR-Mediated Genome Defense. Structure2009, 17 (6), 904û912. https://doi.org/10.1016/j.str.2009.03.019.	COMPASS	Homology	unclassified Synechocystis	mobileOG_000048707|cas1|WP_011153760.1|stability/transfer/defense|crispr,spacer acquisition|COMPASS|Homology	MKRQDRILAEVQLPFLEQVLIFGKAQVTTQAIHACLSRNIPILYLSRMGFCYGRIIAIERGYRHLSRYQQELGWQQRLITARTIVAAKIKNARVFLQRQHRKHPTPSLQLAIDGLKHFVELTVKADKLEQLLGYEGTAANLYFQAWADCIENSNFIFFGRSRRPPGNPVNAMLSFGYQVLWNHLLTLIELQGLDPYQACLHQGSERHAALASDLIEEFRVPIVDSLVLYMINRRLIDVGEDFVFQNGGCFLNSSGRRKWLGAFVGRMEEFLSFDQGDFPRWHCLIDQVKKYKAFIYSPSNSYSPFLIR	cellular organisms; Bacteria; Terrabacteria group; Cyanobacteria/Melainabacteria group; Cyanobacteria; Synechococcales; Merismopediaceae; Synechocystis	cas1	WP_011153760.1 MULTISPECIES: CRISPR-associated endonuclease Cas1 [unclassified Synechocystis]
A0A2R3IKX5	mobileOG_000334037	mobileOG_000002561	cas1	Universally conserved endonuclease associated with the CRISPR-CAS prokaryotic immunity system; Cas1 and Cas2 fromGGGGGG-form a stable complex that is essential for spacer acquisition and determine	stability/transfer/defense	crispr,spacer acquisition	0	0	2	0	0	0	0	0	0	0	0	Wiedenheft, B.; Zhou, K.; Jinek, M.; Coyle, S. M.; Ma, W.; Doudna, J. A. Structural Basis for DNase Activity of a Conserved Protein Implicated in CRISPR-Mediated Genome Defense. Structure2009, 17 (6), 904û912. https://doi.org/10.1016/j.str.2009.03.019.	COMPASS	Manual	Pseudomonas aeruginosa	mobileOG_000002561|cas1|A0A2R3IKX5|stability/transfer/defense|crispr,spacer acquisition|COMPASS|Manual	MLASHKEGIVYLEHCRIQVDDERLCLVRSKDALEKFWSIPHAATLSILLGPGTSLTQAAAKFLGSEGVLVAFVGGEGTPIYYASQNEYRPTEYLQAWVRSWSEPNTRLAMAKVFQSARVKMLRKTASVFAELNPCEQAIFRFEQETRAATSEAQILAEEGVLSKVLYRACAGAAAMDGFTRDHQGDDSANKLLSTGNYLAYGLAASSLWLLGIPHSLPVVHGRTRRGGLVFDLADVVKDACVMPTAFRSAALGDDRAEFRAKCIAVFDKYRVLETMIETIKDACDCHRR	cellular organisms; Bacteria; Proteobacteria; Gammaproteobacteria; Pseudomonadales; Pseudomonadaceae; Pseudomonas; Pseudomonas aeruginosa group	cas1	tr|A0A2R3IKX5|A0A2R3IKX5_PSEAI CRISPR-associated endonuclease Cas1 OS=Pseudomonas aeruginosa OX=287 GN=cas1 PE=3 SV=1
WP_000443160.1	mobileOG_000351525	mobileOG_000050290	brxL	The BREX defense system allows phage adsorption but blocks phage DNA replication	stability/transfer/defense	phage defense	0	1	5	0	0	0	0	0	0	0	0	Goldfarb, T.; Sberro, H.; Weinstock, E.; Cohen, O.; Doron, S.; Charpak-Amikam, Y.; Afik, S.; Ofir, G.; Sorek, R. BREX Is a Novel Phage Resistance System Widespread in Microbial Genomes . EMBO J.2015, 34 (2), 169û183. https://doi.org/10.15252/embj.201489455.	Multiple	Homology	Acinetobacter	mobileOG_000050290|brxL|WP_000443160.1|stability/transfer/defense|phage defense|Multiple|Homology	MESANDKELDQLLNEHFAGRVVRKDLTKLIKEGANVPVYVLEYLLGIYCASDDPEIIEQGLRNVKTVLAENYVRPDEAEKVKSLVRERGSYKVIDRVTVKLNERKDKYEASFSNLGIKDAEISAGIVKEYEKLLVGGIWVIATLSYYFDEGQSNSPFGVSLLKPIQMPNMNMDELFSGRAALSTDQWRESLIRSIGMEPASLKEDVQWQLLARMVPFVENNYNVCELGPRGTGKSHIYKECSPNSILVSGGQTTVANLFYNMSSRRIGLVGLWDVVAFDEVAGISFKDKDGVQIMKDYMASGSFARGREQMEASASMVFVGNINQSVESLVKTSHLLAPFPEAMIDSAFFDRFHAYIPGWEIPKMRPEFFTNRYGLIVDYLAEFFREMRKRSFADAIEK…	cellular organisms; Bacteria; Proteobacteria; Gammaproteobacteria; Pseudomonadales; Moraxellaceae	brxL	WP_000443160.1 MULTISPECIES: protease Lon-related BREX system protein BrxL [Acinetobacter]
WP_032072768.1	mobileOG_000051976	mobileOG_000050291	pglX	The bacteriophage exclusion (BREX) system is a novel prokaryotic defense system against bacteriophages. To our knowledge, no study has systematically characterized the function of the BREX system in lactic acid bacteria.-Lactobacillus casei-Zhang is a probiotic bacterium originating from koumiss. By using single-molecule real-time sequencing, we previously identified N6-methyladenine (m6A) signat…	stability/transfer/defense	NA	0	0	1	0	0	0	0	0	0	0	0	Hui, W.; Zhang, W.; Kwok, L. Y.; Zhang, H.; Kong, J.; Suna, T. A Novel Bacteriophage Exclusion (BREX) System Encoded by the PglX Gene in Lactobacillus Casei Zhang. Appl. Environ. Microbiol.2019, 85 (20). https://doi.org/10.1128/AEM.01001-19.	COMPASS	Homology	Acinetobacter pittii	mobileOG_000050291|pglX|WP_032072768.1|stability/transfer/defense|NA|COMPASS|Homology	MNTSNIKKYAPQARNDFIAAMRKQSAKYGITADRTLPTEQKGDLLLIGDQVFPLSVMKPREKLIKRIQTSSFEQTIDYIAYSWFNRLCAIRYMECKGLLDHGRRVLSSADGSAGLPQILEECLDIDLPGLDASRVAELKLDGNKDEELYRELLLAQCHALNQVMPLLFEQVSDESELLLPDNLTKTDSLIRDLVSSIPEEDWSDVQIIGWLYQFYISEKKDQVIGKVVKSEDIPAATQLFTPNWIVKYLVQNSVGRLWMMAQPDSTLANNWEYYIQPAEQTDEVNAQLKQLIDVRISEDGDTLNPESITVLDPACGSGHILVEAYDCLKAIYLERGYRSRDIPRLILENNLYGIDIDTRAAQLASFALLMKAREDDRRLFSNPPKLNIIALQDSQPERL…	cellular organisms; Bacteria; Proteobacteria; Gammaproteobacteria; Pseudomonadales; Moraxellaceae; Acinetobacter; Acinetobacter calcoaceticus/baumannii complex	pglX	WP_032072768.1 BREX-1 system adenine-specific DNA-methyltransferase PglX [Acinetobacter pittii]
Q9AKZ0	mobileOG_000247533	mobileOG_000051325	recT	Binds to single-stranded DNA and also promotes the renaturation of complementary single-stranded DNA. Function in recombination. Has a function similar to that of lambda RedB.	replication/recombination/repair	NA	0	0	1	0	0	0	0	0	0	0	0	LM, I.; EV, K.; L, A. Classification and Evolutionary History of the Single-Strand Annealing Proteins, RecT, Redbeta, ERF and RAD52. BMC Genomics2002, 3. https://doi.org/10.1186/1471-2164-3-8.	COMPASS	Homology	Legionella pneumophila	mobileOG_000051325|recT|Q9AKZ0|replication/recombination/repair|NA|COMPASS|Homology	MATQKVDKRSMMVANQKTVMGLLEQMKGEIARCLPKHLTPERMARIAMTELRKTPKLQECDPLSFIASIMQAAQLGLEPGILGSCYLIPFWNSKLGKFECTFMPGYRGFLDLARRSGQIVSLVARSVYENDEFSYEFGLKENIIHKPAMDNKGQLIAVYAVAILKDGGHQFDVMSKEEVDTVRETSKSKDNGPWVTHYEEMAKKTVLRRLFKWLPCSVEMQKAVSLDEMQEAGMQNIKVAASEEFDIDFVIDADTGEVTEVPGNKSREDLKALIEKNKAESKNSQEKETNMDKA	cellular organisms; Bacteria; Proteobacteria; Gammaproteobacteria; Legionellales; Legionellaceae; Legionella	51	tr|Q9AKZ0|Q9AKZ0_LEGPN Uncharacterized protein OS=Legionella pneumophila OX=446 PE=4 SV=1
A0A267TEG0	mobileOG_000002815	mobileOG_000002815	cas4	We show that Cas4 interacts directly with Cas1-Cas2 forming a Cas4-Cas1-Cas2 complex that captures and processes prespacers prior to integration	stability/transfer/defense	crispr,spacer acquisition	0	0	1	0	0	0	0	0	0	0	0	Lee, H.; Dhingra, Y.; Sashital, D. G. The Cas4-Cas1-Cas2 Complex Mediates Precise Prespacer Processing during CRISPR Adaptation. Elife2019, 8. https://doi.org/10.7554/eLife.44248.	COMPASS	Manual	Flectobacillus sp. BAB-3569	mobileOG_000002815|cas4|A0A267TEG0|stability/transfer/defense|crispr,spacer acquisition|COMPASS|Manual	MEHTSDIVAEGKLIGDTSYPQRADKNQELEISAEVFTDKGFVTCTAKIDFFDAIRSVVY	cellular organisms, Bacteria, FCB group, Bacteroidetes/Chlorobi group, Bacteroidetes, Cytophagia, Cytophagales, Cytophagaceae, Flectobacillus, unclassified Flectobacillus, Flectobacillus sp. BAB-3569	cas4	tr|A0A267TEG0|A0A267TEG0_9BACT CRISPR-associated exonuclease Cas4 OS=Flectobacillus sp. BAB-3569 OX=1509483 GN=cas4 PE=3 SV=1
WP_005115110.1	mobileOG_000351525	mobileOG_000051975	brxL	The BREX defense system allows phage adsorption but blocks phage DNA replication	stability/transfer/defense	phage defense	0	1	3	0	0	0	0	0	0	0	0	Goldfarb, T.; Sberro, H.; Weinstock, E.; Cohen, O.; Doron, S.; Charpak-Amikam, Y.; Afik, S.; Ofir, G.; Sorek, R. BREX Is a Novel Phage Resistance System Widespread in Microbial Genomes . EMBO J.2015, 34 (2), 169û183. https://doi.org/10.15252/embj.201489455.	Multiple	Homology	Acinetobacter calcoaceticus/baumannii complex	mobileOG_000051975|brxL|WP_005115110.1|stability/transfer/defense|phage defense|Multiple|Homology	MESANDKELDQLLNEHFAGRVVRKDLTKLIKEGANVPVYVLEYLLGMYCASDDPEIIEQGLRNVKTVLAENYVRPDEAEKVKSLVRERGSYKVIDRVTVKLNERKDKYEASFSNLGIKDAEISAGIVKEYEKLLVGGIWVIATLSYYFEEGQPNSPFGVSLLKPIQMPNMNMDELFSGRAALSTDQWRESLIRSIGMEPASLKEDVQWHLLARMVPFVENNYNVCELGPRGTGKSHIYKECSPNSILVSGGQTTVANLFYNMSSRRIGLVGLWDVVAFDEVAGISFKDKDGVQIMKDFMASGSFARGREQMEASASMVFVGNINQSVESLVKTSHLLAPFPEAMIDSAFFDRFHAYIPGWEIPKMRPEFFTNRYGLIVDYLAEFFREMRKRSFADAIEK…	NO HIT	brxL	WP_005115110.1 MULTISPECIES: protease Lon-related BREX system protein BrxL [Acinetobacter calcoaceticus/baumannii complex]
WP_005115115.1	mobileOG_000051976	mobileOG_000051976	pglX	The bacteriophage exclusion (BREX) system is a novel prokaryotic defense system against bacteriophages. To our knowledge, no study has systematically characterized the function of the BREX system in lactic acid bacteria.-Lactobacillus casei-Zhang is a probiotic bacterium originating from koumiss. By using single-molecule real-time sequencing, we previously identified N6-methyladenine (m6A) signat…	stability/transfer/defense	NA	0	1	3	0	0	0	0	0	0	0	0	Hui, W.; Zhang, W.; Kwok, L. Y.; Zhang, H.; Kong, J.; Suna, T. A Novel Bacteriophage Exclusion (BREX) System Encoded by the PglX Gene in Lactobacillus Casei Zhang. Appl. Environ. Microbiol.2019, 85 (20). https://doi.org/10.1128/AEM.01001-19.	Multiple	Homology	Acinetobacter baumannii	mobileOG_000051976|pglX|WP_005115115.1|stability/transfer/defense|NA|Multiple|Homology	MNTSNIKKYAPQARNDFIAAMRKQAAKYGITADSILPAEQKGDLLLIGDQVFPLSVMKPRDKLIKRIQTSSFEQTIDYIAYSWFNRLCAIRYMECKGLLDHGRRVLSSADGSAGLPQILEECLDIDLPGLDASRVAELKLDGNKDEELYREILLAQCHALNQVMPLLFEQVSDESELLLPDNLTKTDSLIRDLVSSIPEEDWSDVQIIGWLYQFYISEKKDQVIGKVVKSEDIPAATQLFTPNWIVKYLVQNSVGRLWMMAQPDSTLANNWEYYIQPAEQTDEVNAQLKQLIDVRISEDGDTLNPESITVLDPACGSGHILVEAYDCLKAIYLERGYRSRDIPRLILENNLYGIDIDTRAAQLASFALLMKAREDDRRLFSNPPKLNIVALQDSQPERL…	cellular organisms; Bacteria; Proteobacteria; Gammaproteobacteria; Pseudomonadales; Moraxellaceae; Acinetobacter; Acinetobacter calcoaceticus/baumannii complex	pglX	WP_005115115.1 BREX-1 system adenine-specific DNA-methyltransferase PglX [Acinetobacter baumannii]
WP_003319726.1	mobileOG_000103864	mobileOG_000052280	cas5c	Subunit of Cascade complex interacting with large subunit and Cas7 subunit and binding the 5?-handle of crRNA [20,GG--22,GG--23,GG--43G--G-G-G45]. In the subtype I-C system Cas5 is the ribonuclease that replaces Cas6 function [46].	stability/transfer/defense	crispr,cascade complex	0	1	10	0	0	0	0	0	0	0	0	Makarova, K. S.; Koonin, E. V. Annotation and Classification of CRISPR-Cas Systems. Methods Mol. Biol.2015, 1311, 47û75. https://doi.org/10.1007/978-1-4939-2687-9_4.	Multiple	Homology	Bacillus cereus group	mobileOG_000052280|cas5c|WP_003319726.1|stability/transfer/defense|crispr,cascade complex|Multiple|Homology	MRNSIEFEVFGDYALFTDPLMKMGGEKLTYQVPTYQAIKGIVESIYWKPTLLMIVDKIRIMNAIKMESKGIRPIEYGGGNTLANYTYLKNVRYQVQAHFIFNHHRPDLAFDRNEYKHHNILKRSLKVGGRRDIFLGTRECQGYVEPCVFGEGEGFYDNYGGDIHLGTMVHGLNYPDETGRNELEVRLWNPVMRDGIIQFIRPEECTKIRKISKMDPKIFDSSNVESVDELIKQLEEGGE	cellular organisms; Bacteria; Terrabacteria group; Firmicutes; Bacilli; Bacillales; Bacillaceae; Bacillus	cas5c	WP_003319726.1 MULTISPECIES: type I-C CRISPR-associated protein Cas5 [Bacillus cereus group]
WP_000853368.1	mobileOG_000209534	mobileOG_000052281	cas7c	Subunit of Cascade complexes binding crRNA [20,GG--22,GG--23,GG--43,GG--45]; often present in Cascade complexes in several copies.	stability/transfer/defense	crispr,cascade complex	0	1	9	0	0	0	0	0	0	0	0	Makarova, K. S.; Koonin, E. V. Annotation and Classification of CRISPR-Cas Systems. Methods Mol. Biol.2015, 1311, 47. https://doi.org/10.1007/978-1-4939-2687-9_4.	Multiple	Homology	Bacillus cereus group	mobileOG_000052281|cas7c|WP_000853368.1|stability/transfer/defense|crispr,cascade complex|Multiple|Homology	MKTLDHKIDFAVVLSVTKANPNGDPLNGNRPRQNYDGHGEISDVAIKRKIRNRLQDMEESIFVQSNDRKVDQFNSLRERAETNVDLVKALKSKDNPHEQFAAIACKEWIDVRSFGQVFAFKGGAGKGVSVGVRGPVSIHTATSVDPIDITSMQITKSVNSEPGKDKGSDTMGMKHRVDFGVYVFYGSINTQLAEKTGFTNEDAEKIKNALVTLFENDASAARPEGSIEVHKVCWWDHNSKLGQYSSAKVHRLLEVKRNIDEPKTIDDYTVLVHELDDLKVEIINGM	cellular organisms; Bacteria; Terrabacteria group; Firmicutes; Bacilli; Bacillales; Bacillaceae; Bacillus	csd2	WP_000853368.1 MULTISPECIES: type I-C CRISPR-associated protein Cas7/Csd2 [Bacillus cereus group]
WP_000853368.1	mobileOG_000209534	mobileOG_000052281	cas7c	Subunit of Cascade complexes binding crRNA [20,GG--22,GG--23,GG--43,GG--45]; often present in Cascade complexes in several copies.	stability/transfer/defense	crispr,cascade complex	0	1	9	0	0	0	0	0	0	0	0	Makarova, K. S.; Koonin, E. V. Annotation and Classification of CRISPR-Cas Systems. Methods Mol. Biol.2015, 1311, 47. https://doi.org/10.1007/978-1-4939-2687-9_4.	Multiple	Homology	Bacillus cereus group	mobileOG_000052281|cas7c|WP_000853368.1|stability/transfer/defense|crispr,cascade complex|Multiple|Homology	MKTLDHKIDFAVVLSVTKANPNGDPLNGNRPRQNYDGHGEISDVAIKRKIRNRLQDMEESIFVQSNDRKVDQFNSLRERAETNVDLVKALKSKDNPHEQFAAIACKEWIDVRSFGQVFAFKGGAGKGVSVGVRGPVSIHTATSVDPIDITSMQITKSVNSEPGKDKGSDTMGMKHRVDFGVYVFYGSINTQLAEKTGFTNEDAEKIKNALVTLFENDASAARPEGSIEVHKVCWWDHNSKLGQYSSAKVHRLLEVKRNIDEPKTIDDYTVLVHELDDLKVEIINGM	cellular organisms; Bacteria; Terrabacteria group; Firmicutes; Bacilli; Bacillales; Bacillaceae; Bacillus	cas7c	WP_000853368.1 MULTISPECIES: type I-C CRISPR-associated protein Cas7/Csd2 [Bacillus cereus group]
A0A0R2DC43	mobileOG_000133245	mobileOG_000052366	orf623	Viral Terminase	phage	infection,regulation	0	0	1	0	0	0	0	0	0	0	0	LW, B. DNA Packaging in DsDNA Bacteriophages. Annu. Rev. Microbiol.1989, 43, 267–292. https://doi.org/10.1146/ANNUREV.MI.43.100189.001411.	COMPASS	Homology	Lactobacillus senmaizukei DSM 21775 = NBRC 103853	mobileOG_000052366|orf623|A0A0R2DC43|phage|infection,regulation|COMPASS|Homology	MPFHDDERMIQQAMEQDYSRDADTYLGLIWAQDSLDETFKPETWVKSNPLLDLPSQYEVLMNGLTDKRDSDALSGTINDFQNKNLNLWLEQSVDSFLKLPDVEKAIVPSFSFDDRQVYIGFDYSMFSDNTALAFVFPYQDAKGKPRWFIYQHSFIPWQKAGSIEAKEKQDGINYRNLAQKGFCTISSHPQGLINDEQVYQWLLNFVERHQLEVVFFGYDAWGATPAIKQLELNSGWPLEAIRQRTSELKDPTKFLQKVFVEGSVDRLDDRIMEKALLNAEIYEDKIGIQVDKAKATLKIDVVDALIDALFQAMYHFEDFSDVNNPDKQVERMNEKQVLEWFNNPDSGLLGDDTNDF	cellular organisms, Bacteria, Terrabacteria group, Firmicutes, Bacilli, Lactobacillales, Lactobacillaceae, Levilactobacillus, Levilactobacillus senmaizukei, Lactobacillus senmaizukei DSM 21775 = NBRC 103853	orf31	tr|A0A0R2DC43|A0A0R2DC43_9LACO Phage terminase-like protein, large subunit OS=Lactobacillus senmaizukei DSM 21775 = NBRC 103853 OX=1423803 GN=FD13_GL001104 PE=4 SV=1
WP_021546937.1	mobileOG_000051976	mobileOG_000054953	pglX	The bacteriophage exclusion (BREX) system is a novel prokaryotic defense system against bacteriophages. To our knowledge, no study has systematically characterized the function of the BREX system in lactic acid bacteria.-Lactobacillus casei-Zhang is a probiotic bacterium originating from koumiss. By using single-molecule real-time sequencing, we previously identified N6-methyladenine (m6A) signat…	stability/transfer/defense	NA	0	1	3	0	0	0	0	0	0	0	0	Hui, W.; Zhang, W.; Kwok, L. Y.; Zhang, H.; Kong, J.; Suna, T. A Novel Bacteriophage Exclusion (BREX) System Encoded by the PglX Gene in Lactobacillus Casei Zhang. Appl. Environ. Microbiol.2019, 85 (20). https://doi.org/10.1128/AEM.01001-19.	Multiple	Homology	Enterobacteriaceae	mobileOG_000054953|pglX|WP_021546937.1|stability/transfer/defense|NA|Multiple|Homology	MNTNNIKKYAPKARREFMDAVAKRLNTFGITANKKGELQIAEANLQGSVLQIAGNSFDGKLAEPRKRIVARSQKLGYAQLIEQVAYTWFNRLCAIRYMEIHDYLGHGFRVLSHPDNPKGFEIIDHAQDAADELGLDRARIVELKLAGNKDEELYRELLLGQCHKLHEAMPFLFDALDDETELLLPDNLTRTDSILRGLVDGIPEEDWQQVEVIGWLYQFYISEKKDQVMGKVVKSEDIPAATQLFTPNWIVKYLVQNSVGRQWLQTYPDSAIKTQMEYYIEPAEQSDEVNQQLKAITPESIEPETIKVLDPACGSGHILIEAYNVLKAIYEERGFRSRDIPKMILENNLYGLDIDDRAAQLSGFALMMMARDDDKRIFTRNVRLNVLSLQESNHIDLPT…	cellular organisms; Bacteria; Proteobacteria; Gammaproteobacteria; Enterobacterales	pglX	WP_021546937.1 MULTISPECIES: BREX-1 system adenine-specific DNA-methyltransferase PglX [Enterobacteriaceae]
WP_148187583.1	mobileOG_000262636	mobileOG_000056214	cas7c	Subunit of Cascade complexes binding crRNA [20,GG--22,GG--23,GG--43,GG--45]; often present in Cascade complexes in several copies.	stability/transfer/defense	crispr,cascade complex	1	0	1	0	0	0	0	0	0	0	0	Makarova, K. S.; Koonin, E. V. Annotation and Classification of CRISPR-Cas Systems. Methods Mol. Biol.2015, 1311, 47û75. https://doi.org/10.1007/978-1-4939-2687-9_4.	Multiple	Homology	Thermus thermophilus	mobileOG_000056214|cas7c|WP_148187583.1|stability/transfer/defense|crispr,cascade complex|Multiple|Homology	MSARYLDPKKRHEFVFLFDVRDGNPNGDPDAGNLPRVDPETMHGLVTDVALKRKIRDYIALTREGKPRFAIFVQSRVALNRLILEGFQEAGIEPVSLQLAEEQMANESLLEHLDGLAEAGFSREGGTLYYSGQATTEKEIAKLLMGEEEAVAPFKKELEKLAKELAKAVKGRKITEEDRERAQAKLLERFFDIRMFGAVLSTGLNAGQVRGPVQLTFARSLDPIAPLEVSITRVAITREEDRARKETEMGRKPLVPYGLYRAHGFFNPFLAAKTGVQPEDLEALWDALQHLFELDRSAARGEMTVRGLAVFSHEDAKGNAPAHRLFGLIRVERREGVEAPRSFADYRVRAPKEGSLEAHGFPGVHLAWLVRPEGLEDLPPHVG	cellular organisms; Bacteria; Terrabacteria group; Deinococcus-Thermus; Deinococci; Thermales; Thermaceae; Thermus	cas7c	WP_148187583.1 type I-C CRISPR-associated protein Cas7/Csd2 [Thermus thermophilus]
Q746B9	mobileOG_000349770	mobileOG_000056215	cas4	We show that Cas4 interacts directly with Cas1-Cas2 forming a Cas4-Cas1-Cas2 complex that captures and processes prespacers prior to integration	stability/transfer/defense	crispr,spacer acquisition	1	0	1	0	0	0	0	0	0	0	0	Lee, H.; Dhingra, Y.; Sashital, D. G. The Cas4-Cas1-Cas2 Complex Mediates Precise Prespacer Processing during CRISPR Adaptation. Elife 2019, 8. https://doi.org/10.7554/eLife.44248.	Multiple	Homology	Thermus thermophilus (strain HB27 / ATCC BAA-163 / DSM 7039)	mobileOG_000056215|cas4|Q746B9|stability/transfer/defense|crispr,spacer acquisition|Multiple|Homology	MWDESIPISALQHFVYCPRQCALIHLEGVWEDNLYTLRGRRAHEGLDLPEGLVREGVRVEYALPLFSERLGLVGRADVVEFHGGVPYPVEHKVGPRRARKADEATSAQSGEGRGGA	cellular organisms, Bacteria, Terrabacteria group, Deinococcus-Thermus, Deinococci, Thermales, Thermaceae, Thermus, Thermus thermophilus, Thermus thermophilus (strain ATCC BAA-163 / DSM 7039 / HB27)	cas4	tr|Q746B9|Q746B9_THET2 Hypothetical conserved protein OS=Thermus thermophilus (strain HB27 / ATCC BAA-163 / DSM 7039) OX=262724 GN=TT_P0136 PE=4 SV=1
WP_011176712.1	mobileOG_000777519	mobileOG_000003323	cas2	CRISPR (clustered regularly interspaced short palindromic repeat), is an adaptive immune system that provides protection against mobile genetic elements (viruses, transposable elements and conjugative plasmids). CRISPR clusters contain sequences complementary to antecedent mobile elements and target invading nucleic acids. CRISPR clusters are transcribed and processed into CRISPR RNA (crRNA). Fun…	stability/transfer/defense	crispr	0	1	2	0	0	0	0	0	0	0	0	K, C.; A, L. R.; E, C. The TracrRNA and Cas9 Families of Type II CRISPR-Cas Immunity Systems. RNA Biol.2013, 10 (5), 726û737. https://doi.org/10.4161/RNA.24321.	Multiple	Manual	Desulfovibrio vulgaris	mobileOG_000003323|cas2|WP_011176712.1|stability/transfer/defense|crispr|Multiple|Manual	MLVLISYDVSFEDPGGQRRLRRIAKACQDYGQRVQYSVFECVVDPAQWAKLKHRLLSEMDKEKDCLRFYYLGANWRNKVEHVGAKPAYDPEGPLIL	cellular organisms; Bacteria; Proteobacteria; delta/epsilon subdivisions; Deltaproteobacteria; Desulfovibrionales; Desulfovibrionaceae; Desulfovibrio	cas2	WP_011176712.1 CRISPR-associated endonuclease Cas2 [Desulfovibrio vulgaris]
Q1J364	mobileOG_000777830	mobileOG_000056539	cas1	CRISPR (clustered regularly interspaced short palindromic repeat), is an adaptive immune system that provides protection against mobile genetic elements (viruses, transposable elements and conjugative plasmids). CRISPR clusters contain spacers, sequences complementary to antecedent mobile elements, and target invading nucleic acids. CRISPR clusters are transcribed and processed into CRISPR RNA (c…	stability/transfer/defense	CRISPR	1	0	1	0	0	0	0	0	0	0	0	Wiedenheft, B.; Zhou, K.; Jinek, M.; Coyle, S. M.; Ma, W.; Doudna, J. A. Structural Basis for DNase Activity of a Conserved Protein Implicated in CRISPR-Mediated Genome Defense. Structure2009, 17 (6), 904û912. https://doi.org/10.1016/j.str.2009.03.019.	Multiple	Homology	Deinococcus geothermalis (strain DSM 11300)	mobileOG_000056539|cas1|Q1J364|stability/transfer/defense|CRISPR|Multiple|Homology	MTEPGMSNAIIWQRQNLRELPKFRDGTTYLYLEHTRLEQDGRGVRAYHPEGMVTLPAASLSVLLLGPGCSVSHEAVKALSDTGCSLLWVGEGGVRLYASGLGETRSAARLQRQALLWANPQSRLRVVRQMYAMRFPEGLPPDLTLEQIRGREGARVRDAYARSSQAYGVRWDTRQYKQQDWHRATPVNKAISAGNACLYGLAHAAILSMGYSPALGFIHTGKMLSFVYDVADLYKLEVVLPVAFREAATPGDDLERRVRTGLRDHMTKLRLLERMAADLLRLLGGDDTDPNSTAPGDLWDPEGHAAGGVNHAGHDS	cellular organisms, Bacteria, Terrabacteria group, Deinococcus-Thermus, Deinococci, Deinococcales, Deinococcaceae, Deinococcus, Deinococcus geothermalis, Deinococcus geothermalis (strain DSM 11300 / AG-3a)	cas2	tr|Q1J364|Q1J364_DEIGD CRISPR-associated endonuclease Cas1 OS=Deinococcus geothermalis (strain DSM 11300) OX=319795 GN=cas1 PE=3 SV=1
Q1J364	mobileOG_000777830	mobileOG_000056539	cas1	CRISPR (clustered regularly interspaced short palindromic repeat), is an adaptive immune system that provides protection against mobile genetic elements (viruses, transposable elements and conjugative plasmids). CRISPR clusters contain spacers, sequences complementary to antecedent mobile elements, and target invading nucleic acids. CRISPR clusters are transcribed and processed into CRISPR RNA (c…	stability/transfer/defense	CRISPR	1	0	1	0	0	0	0	0	0	0	0	Wiedenheft, B.; Zhou, K.; Jinek, M.; Coyle, S. M.; Ma, W.; Doudna, J. A. Structural Basis for DNase Activity of a Conserved Protein Implicated in CRISPR-Mediated Genome Defense. Structure2009, 17 (6), 904û912. https://doi.org/10.1016/j.str.2009.03.019.	Multiple	Homology	Deinococcus geothermalis (strain DSM 11300)	mobileOG_000056539|cas1|Q1J364|stability/transfer/defense|CRISPR|Multiple|Homology	MTEPGMSNAIIWQRQNLRELPKFRDGTTYLYLEHTRLEQDGRGVRAYHPEGMVTLPAASLSVLLLGPGCSVSHEAVKALSDTGCSLLWVGEGGVRLYASGLGETRSAARLQRQALLWANPQSRLRVVRQMYAMRFPEGLPPDLTLEQIRGREGARVRDAYARSSQAYGVRWDTRQYKQQDWHRATPVNKAISAGNACLYGLAHAAILSMGYSPALGFIHTGKMLSFVYDVADLYKLEVVLPVAFREAATPGDDLERRVRTGLRDHMTKLRLLERMAADLLRLLGGDDTDPNSTAPGDLWDPEGHAAGGVNHAGHDS	cellular organisms, Bacteria, Terrabacteria group, Deinococcus-Thermus, Deinococci, Deinococcales, Deinococcaceae, Deinococcus, Deinococcus geothermalis, Deinococcus geothermalis (strain DSM 11300 / AG-3a)	cas1	tr|Q1J364|Q1J364_DEIGD CRISPR-associated endonuclease Cas1 OS=Deinococcus geothermalis (strain DSM 11300) OX=319795 GN=cas1 PE=3 SV=1
A4WYY2	mobileOG_000351525	mobileOG_000056922	brxL	The BREX defense system allows phage adsorption but blocks phage DNA replication	stability/transfer/defense	phage defense	1	0	1	0	0	0	0	0	0	0	0	Goldfarb, T.; Sberro, H.; Weinstock, E.; Cohen, O.; Doron, S.; Charpak-Amikam, Y.; Afik, S.; Ofir, G.; Sorek, R. BREX Is a Novel Phage Resistance System Widespread in Microbial Genomes . EMBO J.2015, 34 (2), 169û183. https://doi.org/10.15252/embj.201489455.	Multiple	Homology	Rhodobacter sphaeroides (strain ATCC 17025 / ATH 2.4.3)	mobileOG_000056922|brxL|A4WYY2|stability/transfer/defense|phage defense|Multiple|Homology	MSDLDAKINEHFAGFVVRKDLVKAVKGNAIVPSYVLEYLLGQYCATDDEASIQTGIETVKEILHRHYVHRNEAGLIRSNIREKGRGKVIDKVSVALNEKSDSYEASFANLGIKKVLVDSDTVKKNQKMLVSGVWSIADLEYDHKEEANAVPWVLAGLKAIQMSSFDFDAYLAARAKFTTEEWIDLLIQTIGFNPDAFGRRSKLLQLLRLIPYVERNYNLIELGPKGTGKSHIFSEFSPHGILISGGEVTVPKLFVSNASGKIGLVGYWDTIAFDEFAGRQKKVDKALVDIMKNYLANKSFSRGVETLGAEASMAFIGNTKHSVAYMLKHTDLFEELPEKYYDSAFIDRLHAYLPGWEIDVIRGEMFAIGYGFIVDYLAEVLRHMRGQDRSLDYRDLFTL…	cellular organisms, Bacteria, Proteobacteria, Alphaproteobacteria, Rhodobacterales, Rhodobacteraceae, Luteovulum, Rhodobacter sphaeroides (Rhodopseudomonas sphaeroides), Rhodobacter sphaeroides (strain ATCC 17025 / ATH 2.4.3)	brxL	tr|A4WYY2|A4WYY2_RHOS5 PglZ domain OS=Rhodobacter sphaeroides (strain ATCC 17025 / ATH 2.4.3) OX=349102 GN=Rsph17025_3729 PE=4 SV=1
WP_001098044.1	mobileOG_000051976	mobileOG_000057305	pglX	The bacteriophage exclusion (BREX) system is a novel prokaryotic defense system against bacteriophages. To our knowledge, no study has systematically characterized the function of the BREX system in lactic acid bacteria.-Lactobacillus casei-Zhang is a probiotic bacterium originating from koumiss. By using single-molecule real-time sequencing, we previously identified N6-methyladenine (m6A) signat…	stability/transfer/defense	NA	0	1	3	0	0	0	0	0	0	0	0	Hui, W.; Zhang, W.; Kwok, L. Y.; Zhang, H.; Kong, J.; Suna, T. A Novel Bacteriophage Exclusion (BREX) System Encoded by the PglX Gene in Lactobacillus Casei Zhang. Appl. Environ. Microbiol.2019, 85 (20). https://doi.org/10.1128/AEM.01001-19.	Multiple	Homology	Acinetobacter calcoaceticus/baumannii complex	mobileOG_000057305|pglX|WP_001098044.1|stability/transfer/defense|NA|Multiple|Homology	MNTSNIKKYAPQARNDFIAAMRKQSAKYGITADRTLPTEQKGDLLLIGDQVFPLSVMKPREKLIKRIQTSSFEQTIDYIAYSWFNRLCAIRYMECKGLLDHGRRVLSSADGSAGLPQILEECLDIDLPGLDASRVAELKLDGNKDEELYRELLLAQCHALNQVMPLLFEQVSDESELLLPDNLTKTDSLIRDLVSSIPEEDWSDVQIIGWLYQFYISEKKDQVIGKVVKSEDIPAATQLFTPNWIVKYLVQNSVGRLWMMAQPDSTLANNWEYYIQPAEQTDEVNAQLKQLIDVRISEDGDTLNPESITVLDPACGSGHILVEAYDCLKAIYLERGYRSRDIPRLILENNLYGIDIDTRAAQLASFALLMKAREDDRRLFSNPPKLNIIALQDSQPERL…	NO HIT	pglX	WP_001098044.1 MULTISPECIES: BREX-1 system adenine-specific DNA-methyltransferase PglX [Acinetobacter calcoaceticus/baumannii complex]
WP_041444093.1	mobileOG_000046128	mobileOG_000057321	cas2	Cas1 and Cas2 fromGGGGGG-form a stable complex that is essential for spacer acquisition and determine	stability/transfer/defense	crispr	0	0	1	0	0	0	0	0	0	0	0	Nu±ez, J. K.; Kranzusch, P. J.; Noeske, J.; Wright, A. V.; Davies, C. W.; Doudna, J. A. Cas1-Cas2 Complex Formation Mediates Spacer Acquisition during CRISPR-Cas Adaptive Immunity. Nat. Struct. Mol. Biol.2014, 21 (6), 528û534. https://doi.org/10.1038/nsmb.2820.	COMPASS	Homology	unclassified Synechococcus	mobileOG_000057321|cas2|WP_041444093.1|stability/transfer/defense|crispr|COMPASS|Homology	MFYLVAYDISDDKRRKKIADLMEGYGVRVQYSVFECHLSPKKYKELKKRLSRYYKEDQGDSLRFYPISSHTLSQVEIWGSPSLSDPPSSTII	cellular organisms; Bacteria; Terrabacteria group; Cyanobacteria/Melainabacteria group; Cyanobacteria; Synechococcales; Synechococcaceae; Synechococcus	cas2	WP_041444093.1 MULTISPECIES: CRISPR-associated endonuclease Cas2 [unclassified Synechococcus]
A0A563VVN6	mobileOG_000003515	mobileOG_000003515	cas	Universally conserved endonuclease associated with the CRISPR-CAS prokaryotic immunity system; Cas1 and Cas2 fromGGGGGG-form a stable complex that is essential for spacer acquisition and determine	stability/transfer/defense	crispr,spacer acquisition	0	0	1	0	0	0	0	0	0	0	0	Wiedenheft, B.; Zhou, K.; Jinek, M.; Coyle, S. M.; Ma, W.; Doudna, J. A. Structural Basis for DNase Activity of a Conserved Protein Implicated in CRISPR-Mediated Genome Defense. Structure2009, 17 (6), 904û912. https://doi.org/10.1016/j.str.2009.03.019.	COMPASS	Manual	Hyella patelloides LEGE 07179	mobileOG_000003515|cas|A0A563VVN6|stability/transfer/defense|crispr,spacer acquisition|COMPASS|Manual	MEEFRPLVVDAVVLNAINHELLKPDDFSQESLSKAVSLNKDALKTFLRLYEQKKQSKFKHPVFQRQCTYQESFEWQARLMAKYLMGETDKYPPLILK	cellular organisms, Bacteria, Terrabacteria group, Cyanobacteria/Melainabacteria group, Cyanobacteria, Pleurocapsales, Hyellaceae, Hyella, Hyella patelloides, Hyella patelloides LEGE 07179	cas	tr|A0A563VVN6|A0A563VVN6_9CYAN CRISPR-associated endonuclease Cas1 OS=Hyella patelloides LEGE 07179 OX=945734 GN=cas PE=3 SV=1
WP_005021615.1	mobileOG_000351525	mobileOG_000058767	brxL	The BREX defense system allows phage adsorption but blocks phage DNA replication	stability/transfer/defense	phage defense	0	0	1	0	0	0	0	0	0	0	0	Goldfarb, T.; Sberro, H.; Weinstock, E.; Cohen, O.; Doron, S.; Charpak-Amikam, Y.; Afik, S.; Ofir, G.; Sorek, R. BREX Is a Novel Phage Resistance System Widespread in Microbial Genomes . EMBO J.2015, 34 (2), 169û183. https://doi.org/10.15252/embj.201489455.	COMPASS	Homology	Acinetobacter	mobileOG_000058767|brxL|WP_005021615.1|stability/transfer/defense|phage defense|COMPASS|Homology	MESANDKELDQLLNEHFAGRVVRKDLTKLIKEGANVPVYVLEYLLGMYCASDDPEIIEQGLRNVKTVLAENYVRPDEAEKVKSLVRERGSYKVIDRVTVKLNERKDKYEASFSNLGIKDAEISAGIVKEYEKLLVGGIWVIATLSYYFEEGQTSSPFGVSLLKPIQMPNMNMDELFSGRAALSTDQWRESLIRSIGMEPASLKEDVQWHLLARMVPFVENNYNVCELGPRGTGKSHIYKECSPNSILVSGGQTTVANLFYNMSSRRIGLVGLWDVVAFDEVAGISFKDKDGVQIMKDYMASGSFARGREQMEASASMVFVGNINQSVESLVKTSHLLAPFPEAMIDSAFFDRFHAYIPGWEIPKMRPEFFTNRYGLIVDYLAEFFREMRKRSFADAIEK…	cellular organisms; Bacteria; Proteobacteria; Gammaproteobacteria; Pseudomonadales; Moraxellaceae	brxL	WP_005021615.1 MULTISPECIES: protease Lon-related BREX system protein BrxL [Acinetobacter]
E3HCA6	mobileOG_000350472	mobileOG_000003568	cas2	Cas1 and Cas2 fromGGGGGG-form a stable complex that is essential for spacer acquisition and determine	stability/transfer/defense	crispr,spacer acquisition	0	0	1	0	0	0	0	0	0	0	0	Nu±ez, J. K.; Kranzusch, P. J.; Noeske, J.; Wright, A. V.; Davies, C. W.; Doudna, J. A. Cas1-Cas2 Complex Formation Mediates Spacer Acquisition during CRISPR-Cas Adaptive Immunity. Nat. Struct. Mol. Biol.2014, 21 (6), 528û534. https://doi.org/10.1038/nsmb.2820.	COMPASS	Manual	Ilyobacter polytropus	mobileOG_000003568|cas2|E3HCA6|stability/transfer/defense|crispr,spacer acquisition|COMPASS|Manual	MYKFMRIIVFFDLPTAKKRDRKNYAIFRRFLLNDGYHMLQFSVYSRICNGYDSVKKHIKKLNNNLPPNGSIRVLTLTEKQYVGMELLVSKERSPEEKIGTSKTIII	cellular organisms; Bacteria; Fusobacteria; Fusobacteriia; Fusobacteriales; Fusobacteriaceae; Ilyobacter	cas2	tr|E3HCA6|E3HCA6_ILYPC CRISPR-associated endoribonuclease Cas2 OS=Ilyobacter polytropus (strain DSM 2926 / CuHBu1) OX=572544 GN=cas2 PE=3 SV=1
WP_014082580.1	mobileOG_000013196	mobileOG_000059476	cas6e	Metal-independent endoribonuclease that generates crRNAs[20,GG--44,GG--47G--G-G-G52].	stability/transfer/defense	crispr,crrna generation	0	0	1	0	0	0	0	0	0	0	0	Makarova, K. S.; Koonin, E. V. Annotation and Classification of CRISPR-Cas Systems. Methods Mol. Biol.2015, 1311, 47. https://doi.org/10.1007/978-1-4939-2687-9_4.	COMPASS	Homology	Lactobacillus sanfranciscensis	mobileOG_000059476|cas6e|WP_014082580.1|stability/transfer/defense|crispr,crrna generation|COMPASS|Homology	MYLSRVQIDVNNRQKTKSLTHLGAFHNWIEHCFPDEIRAHKRYRHLWRIDQLAGKKYLLLLSEERPDLTELVKYGIPQTAMSRDYDPFLMQIQEGQIMQFRLTANPTHAIKRPDSKQPRIVPHITIQQQGKWLADRADKLGFQLIEQNQDRFSNVPELAAFDIVNRDWPILRHGGRRIRLSRVTFEGLLRVKNLEEFKQTLENGVGREKAFGMGLMTVIPRDSKPHHALSDAQATLELETKLIENGHLLI	cellular organisms; Bacteria; Terrabacteria group; Firmicutes; Bacilli; Lactobacillales; Lactobacillaceae; Fructilactobacillus	cas6e	WP_014082580.1 type I-E CRISPR-associated protein Cas6/Cse3/CasE [Lactobacillus sanfranciscensis]
G7ZCD5	mobileOG_000779726	mobileOG_000003606	cas2	Cas1 and Cas2 fromGGGGGG-form a stable complex that is essential for spacer acquisition and determine	stability/transfer/defense	crispr,spacer acquisition	0	0	1	0	0	0	0	0	0	0	0	Nu±ez, J. K.; Kranzusch, P. J.; Noeske, J.; Wright, A. V.; Davies, C. W.; Doudna, J. A. Cas1-Cas2 Complex Formation Mediates Spacer Acquisition during CRISPR-Cas Adaptive Immunity. Nat. Struct. Mol. Biol.2014, 21 (6), 528û534. https://doi.org/10.1038/nsmb.2820.	COMPASS	Manual	Azospirillum lipoferum	mobileOG_000003606|cas2|G7ZCD5|stability/transfer/defense|crispr,spacer acquisition|COMPASS|Manual	MVMVFCYDVANDRRRRRVSAVLEEWGVRVQKSVFEARLTEPQARALLARAGKELGPRDSLRMYALSAHGLAHSAALGGAPVPEQQDFWLL	cellular organisms; Bacteria; Proteobacteria; Alphaproteobacteria; Rhodospirillales; Azospirillaceae; Azospirillum	cas2	tr|G7ZCD5|G7ZCD5_AZOL4 CRISPR-associated endoribonuclease Cas2 OS=Azospirillum lipoferum (strain 4B) OX=862719 GN=cas2 PE=3 SV=1
A0A2S1FAQ4	mobileOG_000351525	mobileOG_000003608	brxL	The BREX defense system allows phage adsorption but blocks phage DNA replication	stability/transfer/defense	phage defense	0	0	5	0	0	0	0	0	0	0	0	Goldfarb, T.; Sberro, H.; Weinstock, E.; Cohen, O.; Doron, S.; Charpak-Amikam, Y.; Afik, S.; Ofir, G.; Sorek, R. BREX Is a Novel Phage Resistance System Widespread in Microbial Genomes . EMBO J.2015, 34 (2), 169û183. https://doi.org/10.15252/embj.201489455.	COMPASS	Manual	Acinetobacter schindleri	mobileOG_000003608|brxL|A0A2S1FAQ4|stability/transfer/defense|phage defense|COMPASS|Manual	MTTDFSQDHKDEKNQMPTSETKGADLDALLNQYFKGRVVRKDLTKQLKEGANVPVYVLEYLLGMYCASDDDEVVMQGLENVKKILAENYVRPDEAEKVKSLIRERGTFKIIDKVSVKLNQKKDVYEAALSNLGIKDALVPTKIVQDNEKLLTGGIWCIITVQYFFEEGQKTSPFSIMSLKPIQMPSMNMDEVFSTRRHFSTDQWMDVLLRSVGMEPTNLEHRVKWHLITRMIPFVENNYNVCELGPRGTGKSHVYKECSPNSLLISGGQTTVANLFYNMSSRQVGLVGMWDVVAFDEVAGINFKDKDGVQIMKDYMASGSFARGRDSIEAKASMVFVGNINQSVETLVKTSHLLAPFPDAMIDTAFFDRFHSYIPGWEIPKMRPEFFTNSYGLITDYLA…	cellular organisms; Bacteria; Proteobacteria; Gammaproteobacteria; Pseudomonadales; Moraxellaceae; Acinetobacter	brxL	tr|A0A2S1FAQ4|A0A2S1FAQ4_9GAMM Protease Lon-related BREX system protein BrxL OS=Acinetobacter schindleri OX=108981 GN=brxL PE=4 SV=1
WP_021546937.1	mobileOG_000051976	mobileOG_000059544	pglX	The bacteriophage exclusion (BREX) system is a novel prokaryotic defense system against bacteriophages. To our knowledge, no study has systematically characterized the function of the BREX system in lactic acid bacteria.-Lactobacillus casei-Zhang is a probiotic bacterium originating from koumiss. By using single-molecule real-time sequencing, we previously identified N6-methyladenine (m6A) signat…	stability/transfer/defense	NA	0	0	1	0	0	0	0	0	0	0	0	Hui, W.; Zhang, W.; Kwok, L. Y.; Zhang, H.; Kong, J.; Suna, T. A Novel Bacteriophage Exclusion (BREX) System Encoded by the PglX Gene in Lactobacillus Casei Zhang. Appl. Environ. Microbiol.2019, 85 (20). https://doi.org/10.1128/AEM.01001-19.	COMPASS	Homology	Enterobacteriaceae	mobileOG_000059544|pglX|WP_021546937.1|stability/transfer/defense|NA|COMPASS|Homology	MEIHDYLGHGFRVLSHPDNPKGFEIIDHAQDAADELGLDRARIVELKLAGNKDEELYRELLLGQCHKLHEAMPFLFDALDDETELLLPDNLTRTDSILRGLVDGIPEEDWQQVEVIGWLYQFYISEKKDQVMGKVVKSEDIPAATQLFTPNWIVKYLVQNSVGRQWLQTYPDSAIKTQMEYYIEPAEQSDEVNQQLKAITPESIEPETIKVLDPACGSGHILIEAYNVLKAIYEERGFRSRDIPKMILENNLYGLDIDDRAAQLSGFALMMMARDDDKRIFTRNVRLNVLSLQESNHIDLPTLWRALNLSGSWQSGTSQGLFSDEEQDLSSFNADNRYQLLKRTLARFTQAKTFGSLIDVPSDDHEQLKELLSTLVELQESGDSMQKPAAKQLIEFVHQ…	cellular organisms; Bacteria; Proteobacteria; Gammaproteobacteria; Enterobacterales	pglX	WP_021546937.1 MULTISPECIES: BREX-1 system adenine-specific DNA-methyltransferase PglX [Enterobacteriaceae]
C2UN05	mobileOG_000779758	mobileOG_000003638	cas9	In type II CRISPR-Cas systems, Cas9 is sufficient both to generate crRNA and to cleave the target DNA [56,GGGGGG-58].	stability/transfer/defense	crispr,recombination	0	0	1	0	0	0	0	0	0	0	0	Makarova, K. S.; Koonin, E. V. Annotation and Classification of CRISPR-Cas Systems. Methods Mol. Biol.2015, 1311, 47û75. https://doi.org/10.1007/978-1-4939-2687-9_4.	COMPASS	Manual	Bacillus cereus Rock1-15	mobileOG_000003638|cas9|C2UN05|stability/transfer/defense|crispr,recombination|COMPASS|Manual	MNYDIGLRIGITSCGWSIINKDLERIEDLGVRVFEKAENPDGTASAAPRREARKSRRKHRRKKHRIERIKRLIVQHDLLSKKELDSLYLSPFNIDVWNLRVEALERKLDNREFARVLIHLVQRRGFQTIRKSVEIQEEGKLLENVSENERIMKVNGYKTVGEMFSKHEKFTHHKRNKDGSYTSVVTRSLLLKEIKTIFNSQRILGNVFSTQKLESDYLYIWGSQRPTLTYEQLMSMVGNCIYEKKEKRAPKTSWAFQYFSLLQKINKLKVSDDNTLRKLSKEERDIVIELAFKKKNVSFVDIRKALKLNDNTKFNHLTYSHVVETKKVEKATFIELKGYHLIKKQLKDRNVELTQELQPKDYDAIAAASTFFKNDIEFRDYLRNQYLDSNGKRKSNIAN…	cellular organisms, Bacteria, Terrabacteria group, Firmicutes, Bacilli, Bacillales, Bacillaceae, Bacillus, Bacillus cereus group, Bacillus cereus, Bacillus cereus Rock1-15	cas9	tr|C2UN05|C2UN05_BACCE CRISPR-associated endonuclease Cas9 OS=Bacillus cereus Rock1-15 OX=526982 GN=cas9 PE=3 SV=1
F6DJ78	mobileOG_000001711	mobileOG_000003648	cas1	Universally conserved endonuclease associated with the CRISPR-CAS prokaryotic immunity system; Cas1 and Cas2 fromGGGGGG-form a stable complex that is essential for spacer acquisition and determine	stability/transfer/defense	crispr,spacer acquisition	0	0	1	0	0	0	0	0	0	0	0	Wiedenheft, B.; Zhou, K.; Jinek, M.; Coyle, S. M.; Ma, W.; Doudna, J. A. Structural Basis for DNase Activity of a Conserved Protein Implicated in CRISPR-Mediated Genome Defense. Structure2009, 17 (6), 904û912. https://doi.org/10.1016/j.str.2009.03.019.	COMPASS	Manual	Thermus thermophilus	mobileOG_000003648|cas1|F6DJ78|stability/transfer/defense|crispr,spacer acquisition|COMPASS|Manual	MGVVYVLENEAYLSKEGGTLKVSRRAGREVLLQKPLIAVEEIVILGNAVVTPALLKHCAQEGVGIHYLSRTGTYYAGLTRTPSKNAPARVAQFKAHLEPTWKLALAQRFVLGKIRNGLVFLRRNGAEGWEGLKEALLEAERAQDEEALRGAEGRAADLYFRAFAELLPEEFAFGERSRRPPRDPANSLLSLAYTLLAKQCESALLVAGLDPYVGYLHEVRYGRPSLALDLMEEFRSVLADSVVLSLLNNRRVILEDFDDSEGFPRLRKEAWPKFLRAWEERLNERIQHPLLGKRLAYREILLAQARILVKHLLGELPRYEPFAVR	cellular organisms; Bacteria; Terrabacteria group; Deinococcus-Thermus; Deinococci; Thermales; Thermaceae; Thermus	cas1-3	tr|F6DJ78|F6DJ78_THETG CRISPR-associated endonuclease Cas1 OS=Thermus thermophilus (strain SG0.5JP17-16) OX=762633 GN=cas1 PE=3 SV=1
F6DJ78	mobileOG_000001711	mobileOG_000003648	cas1	Universally conserved endonuclease associated with the CRISPR-CAS prokaryotic immunity system; Cas1 and Cas2 fromGGGGGG-form a stable complex that is essential for spacer acquisition and determine	stability/transfer/defense	crispr,spacer acquisition	0	0	1	0	0	0	0	0	0	0	0	Wiedenheft, B.; Zhou, K.; Jinek, M.; Coyle, S. M.; Ma, W.; Doudna, J. A. Structural Basis for DNase Activity of a Conserved Protein Implicated in CRISPR-Mediated Genome Defense. Structure2009, 17 (6), 904û912. https://doi.org/10.1016/j.str.2009.03.019.	COMPASS	Manual	Thermus thermophilus	mobileOG_000003648|cas1|F6DJ78|stability/transfer/defense|crispr,spacer acquisition|COMPASS|Manual	MGVVYVLENEAYLSKEGGTLKVSRRAGREVLLQKPLIAVEEIVILGNAVVTPALLKHCAQEGVGIHYLSRTGTYYAGLTRTPSKNAPARVAQFKAHLEPTWKLALAQRFVLGKIRNGLVFLRRNGAEGWEGLKEALLEAERAQDEEALRGAEGRAADLYFRAFAELLPEEFAFGERSRRPPRDPANSLLSLAYTLLAKQCESALLVAGLDPYVGYLHEVRYGRPSLALDLMEEFRSVLADSVVLSLLNNRRVILEDFDDSEGFPRLRKEAWPKFLRAWEERLNERIQHPLLGKRLAYREILLAQARILVKHLLGELPRYEPFAVR	cellular organisms; Bacteria; Terrabacteria group; Deinococcus-Thermus; Deinococci; Thermales; Thermaceae; Thermus	cas1	tr|F6DJ78|F6DJ78_THETG CRISPR-associated endonuclease Cas1 OS=Thermus thermophilus (strain SG0.5JP17-16) OX=762633 GN=cas1 PE=3 SV=1
WP_041607845.1	mobileOG_000035006	mobileOG_000060464	cas5c	CRISPR (clustered regularly interspaced short palindromic repeat) is an adaptive immune system that provides protection against mobile genetic elements (viruses, transposable elements and conjugative plasmids). CRISPR clusters contain spacers, sequences complementary to antecedent mobile elements, and target invading nucleic acids. CRISPR clusters are transcribed and processed into CRISPR RNA (cr…	stability/transfer/defense	crispr	0	0	1	0	0	0	0	0	0	0	0	He, L.; James, M. S. J.; Radovcic, M.; Ivancic-Bace, I.; Bolt, E. L. Cas3 Proteinùa Review of a Multi-Tasking Machine. Genes. MDPI AG February 1, 2020. https://doi.org/10.3390/genes11020208.	COMPASS	Homology	Tistrella mobilis	mobileOG_000060464|cas5c|WP_041607845.1|stability/transfer/defense|crispr|COMPASS|Homology	MMAFGVRLHVTGPRALYTRPEMKVERVSYDVITPSAARGIIEAIHWKPAVRWQIDRIIVLNPIRFETIRRNEVGSKIAAGVVKRARAAGSTAGVYTIVEEDRQQRASVVLRDVAYIIEAHFELTAAAGPSDNEGKHLDIFNRRLARGQCYQQPCLGTREFAADFGPVEGEPVPHADLAGTRDLGWMLYDIDYARGMQPRFFRARMVDGVITVPPPQSDEVVS	cellular organisms; Bacteria; Proteobacteria; Alphaproteobacteria; Rhodospirillales; Rhodospirillaceae; Tistrella	cas5c	WP_041607845.1 type I-C CRISPR-associated protein Cas5 [Tistrella mobilis]
WP_041607845.1	mobileOG_000035006	mobileOG_000060464	cas5c	CRISPR (clustered regularly interspaced short palindromic repeat) is an adaptive immune system that provides protection against mobile genetic elements (viruses, transposable elements and conjugative plasmids). CRISPR clusters contain spacers, sequences complementary to antecedent mobile elements, and target invading nucleic acids. CRISPR clusters are transcribed and processed into CRISPR RNA (cr…	stability/transfer/defense	crispr	0	0	1	0	0	0	0	0	0	0	0	He, L.; James, M. S. J.; Radovcic, M.; Ivancic-Bace, I.; Bolt, E. L. Cas3 Proteinùa Review of a Multi-Tasking Machine. Genes. MDPI AG February 1, 2020. https://doi.org/10.3390/genes11020208.	COMPASS	Homology	Tistrella mobilis	mobileOG_000060464|cas5c|WP_041607845.1|stability/transfer/defense|crispr|COMPASS|Homology	MMAFGVRLHVTGPRALYTRPEMKVERVSYDVITPSAARGIIEAIHWKPAVRWQIDRIIVLNPIRFETIRRNEVGSKIAAGVVKRARAAGSTAGVYTIVEEDRQQRASVVLRDVAYIIEAHFELTAAAGPSDNEGKHLDIFNRRLARGQCYQQPCLGTREFAADFGPVEGEPVPHADLAGTRDLGWMLYDIDYARGMQPRFFRARMVDGVITVPPPQSDEVVS	cellular organisms; Bacteria; Proteobacteria; Alphaproteobacteria; Rhodospirillales; Rhodospirillaceae; Tistrella	cas5d	WP_041607845.1 type I-C CRISPR-associated protein Cas5 [Tistrella mobilis]
WP_087537462.1	mobileOG_000351525	mobileOG_000061646	brxL	The BREX defense system allows phage adsorption but blocks phage DNA replication	stability/transfer/defense	phage defense	0	0	1	0	0	0	0	0	0	0	0	Goldfarb, T.; Sberro, H.; Weinstock, E.; Cohen, O.; Doron, S.; Charpak-Amikam, Y.; Afik, S.; Ofir, G.; Sorek, R. BREX Is a Novel Phage Resistance System Widespread in Microbial Genomes . EMBO J.2015, 34 (2), 169û183. https://doi.org/10.15252/embj.201489455.	COMPASS	Homology	Acinetobacter	mobileOG_000061646|brxL|WP_087537462.1|stability/transfer/defense|phage defense|COMPASS|Homology	MYCASDDPEIIEQGLRNVKTVLAENYVRPDEAEKVKSLVRERGSYKVIDRVTVKLNERKDKYEASFSNLGIKDAEISAGIVKEYEKLLVGGIWVIATLSYYFEEGQTNSPFGVSLLKPIQMPNMNMDELFSGRAALSTDQWRESLIRSIGMEPASLKEDVQWHLLARMVPFVENNYNVCELGPRGTGKSHIYKECSPNSILVSGGQTTVANLFYNMSSRRIGLVGLWDVVAFDEVAGISFKDKDGVQIMKDYMASGSFARGREQMEASASMVFVGNINQSVESLVKTSHLLAPFPEAMIDSAFFDRFHAYIPGWEIPKMRPEFFTNRYGLIVDYLAEFFREMRKRSFADAIEKYFKLGNNLNQRDVIAVRKTVSGLMKLLYPHGQFNKEDVRQCLEYAL…	cellular organisms; Bacteria; Proteobacteria; Gammaproteobacteria; Pseudomonadales; Moraxellaceae	brxL	WP_087537462.1 MULTISPECIES: protease Lon-related BREX system protein BrxL [Acinetobacter]
WP_066217071.1	mobileOG_000350519	mobileOG_000062249	cas2	Cas1 and Cas2 fromGGGGGG-form a stable complex that is essential for spacer acquisition and determine	stability/transfer/defense	crispr,spacer acquisition	0	0	1	0	0	0	0	0	0	0	0	Nu±ez, J. K.; Kranzusch, P. J.; Noeske, J.; Wright, A. V.; Davies, C. W.; Doudna, J. A. Cas1-Cas2 Complex Formation Mediates Spacer Acquisition during CRISPR-Cas Adaptive Immunity. Nat. Struct. Mol. Biol.2014, 21 (6), 528û534. https://doi.org/10.1038/nsmb.2820.	COMPASS	Homology	Flammeovirga sp. MY04	mobileOG_000062249|cas2|WP_066217071.1|stability/transfer/defense|crispr,spacer acquisition|COMPASS|Homology	MVVSSRTKVKYYIMYIILVYDINTKRVGKMLRLCRKYLNWIQNSVFEGELTNSQLSSLKADANEIMQEGDSLIIFNNKSKKWLNKEIIGQEKSSIDNFL	cellular organisms; Bacteria; FCB group; Bacteroidetes/Chlorobi group; Bacteroidetes; Cytophagia; Cytophagales; Flammeovirgaceae; Flammeovirga; unclassified Flammeovirga	cas2	WP_066217071.1 CRISPR-associated endonuclease Cas2 [Flammeovirga sp. MY04]
WP_000853368.1	mobileOG_000209534	mobileOG_000062400	cas7c	Subunit of Cascade complexes binding crRNA [20,GG--22,GG--23,GG--43,GG--45]; often present in Cascade complexes in several copies.	stability/transfer/defense	crispr,cascade complex	0	0	1	0	0	0	0	0	0	0	0	Makarova, K. S.; Koonin, E. V. Annotation and Classification of CRISPR-Cas Systems. Methods Mol. Biol.2015, 1311, 47. https://doi.org/10.1007/978-1-4939-2687-9_4.	COMPASS	Homology	Bacillus cereus group	mobileOG_000062400|cas7c|WP_000853368.1|stability/transfer/defense|crispr,cascade complex|COMPASS|Homology	MKTLDHKIDFAVVLSVTKANPNGDPLNGNRPRQNYDGHGEISDVAIKRKIRNRLQDMEESIFVQSNDRKVDQFNSLRERAETNVDLVKALKSKDNPHEQFAAIACKEWIDVRSFGQVFAFKGGAGKGVSVGVRGPVSIHTATSVDPIDITSMQITKSVNSEPGKDKGSDTMGMKHRVDFGVYVFYGSINTQLAEKTGFTNEDAEKIKNALVTLFENDASAARPEGSIEVHNSK	cellular organisms; Bacteria; Terrabacteria group; Firmicutes; Bacilli; Bacillales; Bacillaceae; Bacillus	csd2	WP_000853368.1 MULTISPECIES: type I-C CRISPR-associated protein Cas7/Csd2 [Bacillus cereus group]
WP_000853368.1	mobileOG_000209534	mobileOG_000062400	cas7c	Subunit of Cascade complexes binding crRNA [20,GG--22,GG--23,GG--43,GG--45]; often present in Cascade complexes in several copies.	stability/transfer/defense	crispr,cascade complex	0	0	1	0	0	0	0	0	0	0	0	Makarova, K. S.; Koonin, E. V. Annotation and Classification of CRISPR-Cas Systems. Methods Mol. Biol.2015, 1311, 47. https://doi.org/10.1007/978-1-4939-2687-9_4.	COMPASS	Homology	Bacillus cereus group	mobileOG_000062400|cas7c|WP_000853368.1|stability/transfer/defense|crispr,cascade complex|COMPASS|Homology	MKTLDHKIDFAVVLSVTKANPNGDPLNGNRPRQNYDGHGEISDVAIKRKIRNRLQDMEESIFVQSNDRKVDQFNSLRERAETNVDLVKALKSKDNPHEQFAAIACKEWIDVRSFGQVFAFKGGAGKGVSVGVRGPVSIHTATSVDPIDITSMQITKSVNSEPGKDKGSDTMGMKHRVDFGVYVFYGSINTQLAEKTGFTNEDAEKIKNALVTLFENDASAARPEGSIEVHNSK	cellular organisms; Bacteria; Terrabacteria group; Firmicutes; Bacilli; Bacillales; Bacillaceae; Bacillus	cas7c	WP_000853368.1 MULTISPECIES: type I-C CRISPR-associated protein Cas7/Csd2 [Bacillus cereus group]
A0A068N3S5	mobileOG_000348500	mobileOG_000003816	cas1	Universally conserved endonuclease associated with the CRISPR-CAS prokaryotic immunity system; Cas1 and Cas2 fromGGGGGG-form a stable complex that is essential for spacer acquisition and determine	stability/transfer/defense	crispr,spacer acquisition	0	0	1	0	0	0	0	0	0	0	0	Wiedenheft, B.; Zhou, K.; Jinek, M.; Coyle, S. M.; Ma, W.; Doudna, J. A. Structural Basis for DNase Activity of a Conserved Protein Implicated in CRISPR-Mediated Genome Defense. Structure2009, 17 (6), 904û912. https://doi.org/10.1016/j.str.2009.03.019.	COMPASS	Manual	Synechocystis sp.	mobileOG_000003816|cas1|A0A068N3S5|stability/transfer/defense|crispr,spacer acquisition|COMPASS|Manual	MKRQDRILAEVQLLFLEQVLIFGKAQVTTQAIHACLSRNIPILYLSRMGFCYGRIIAIERGYRHLSRYQQELGWQQRLITARTIVTAKIKNARVFLQRQHRKHPTPSLQLAIDGLKHFVELTIKAERLEQLLGYEGTAANLYFQTWADCIKNSNFIFFGRSRRPPGNPVNAMLSFGYQVLWNHLLTLIELQGLDPYQACLHQGSERHAALASDLIEEFRVPIVDSLVLYMINRRLIDVGEDFVFQNGGCFLNSSGRRKWLGAFVGRMEKVLSFDQGDFPRWHCLIDQVKKYKAFIYSPSNSYSPFLIR	cellular organisms; Bacteria; Terrabacteria group; Cyanobacteria/Melainabacteria group; Cyanobacteria; Synechococcales; Merismopediaceae; Synechocystis; unclassified Synechocystis	cas1	tr|A0A068N3S5|A0A068N3S5_SYNY4 CRISPR-associated endonuclease Cas1 OS=Synechocystis sp. (strain PCC 6714) OX=1147 GN=cas1 PE=3 SV=1
WP_028946542.1	mobileOG_000351525	mobileOG_000063168	brxL	The BREX defense system allows phage adsorption but blocks phage DNA replication	stability/transfer/defense	phage defense	0	0	1	0	0	0	0	0	0	0	0	Goldfarb, T.; Sberro, H.; Weinstock, E.; Cohen, O.; Doron, S.; Charpak-Amikam, Y.; Afik, S.; Ofir, G.; Sorek, R. BREX Is a Novel Phage Resistance System Widespread in Microbial Genomes . EMBO J.2015, 34 (2), 169û183. https://doi.org/10.15252/embj.201489455.	COMPASS	Homology	Synechocystis sp. PCC 6714	mobileOG_000063168|brxL|WP_028946542.1|stability/transfer/defense|phage defense|COMPASS|Homology	MTSNPSTTMTGDLDALLNQHFAGKVVRKDLTKLVKEGANVPVFVLEYLLGNYCSSQDEVIVKEGLETVKRILADNFVRPDEAEKIKSYIREKGTYKIIDKVSVKLNEKRNVYEADLINLGIRGVVVPSSTVKQYEKLLVGGIWALVTLEFFFEEGQKESPFSVRQLKPVQMPNMDMEELRQGRRHFTTEQWQDVLLRSCGMEPTTLDKRAKWHLLARIIPFVENNYNVCELGPRGTGKSHIYKEISPNSILVSGGQSTVASLFYNKARREVGLVAVWDVVAFDEVAGIRFKDQDGVQIMKDYMASGSFSRGRDAINASASMVFIGNIDNMQALLKTSHLLAPFPDVMIDSAFFDRFYAYIPGWEIPKMRPEFFTNQYGFIVDYLAEFCREMRKYTFSDA…	cellular organisms; Bacteria; Terrabacteria group; Cyanobacteria/Melainabacteria group; Cyanobacteria; Synechococcales; Merismopediaceae; Synechocystis; unclassified Synechocystis	brxL	WP_028946542.1 protease Lon-related BREX system protein BrxL [Synechocystis sp. PCC 6714]
WP_028946549.1	mobileOG_000051976	mobileOG_000063169	pglX	The bacteriophage exclusion (BREX) system is a novel prokaryotic defense system against bacteriophages. To our knowledge, no study has systematically characterized the function of the BREX system in lactic acid bacteria.-Lactobacillus casei-Zhang is a probiotic bacterium originating from koumiss. By using single-molecule real-time sequencing, we previously identified N6-methyladenine (m6A) signat…	stability/transfer/defense	NA	0	0	1	0	0	0	0	0	0	0	0	Hui, W.; Zhang, W.; Kwok, L. Y.; Zhang, H.; Kong, J.; Suna, T. A Novel Bacteriophage Exclusion (BREX) System Encoded by the PglX Gene in Lactobacillus Casei Zhang. Appl. Environ. Microbiol.2019, 85 (20). https://doi.org/10.1128/AEM.01001-19.	COMPASS	Homology	Synechocystis sp. PCC 6714	mobileOG_000063169|pglX|WP_028946549.1|stability/transfer/defense|NA|COMPASS|Homology	MAAVTAQANRLGITASGCEAATVQGDVLLISGQPFPASIAEARDRLVKRVKDQGFEATMEAMAYTWFNRLIAIRFMEIQGYLDHGYRVLSHPEGRALPEILDYAVEIELPGLDREQVIALKLDGTKDEELYRLVLIAQCNALHGAMPFLFERIGDETELLLPGNLLNTDSLIRQLVESIDESAWAEIEVVGWLYQFYISERKDQVIGKVVQSADIPAATQLFTPNWIVKYMVQNSLGAQWLATYPDSPLREQMEFYITPAEQSPEVQAQLQQITPSSLDPEQLTLIDPACGSGHILVEAYDLLKAIYLERGYRLRDVPKLILEKNLFGSDICPRAGQLAGFALMMKGRADDRRLFTRQVRLNVVVFEDSTDFDPKVLVQGLRLADYGMEPFDLAEVKRL…	cellular organisms; Bacteria; Terrabacteria group; Cyanobacteria/Melainabacteria group; Cyanobacteria; Synechococcales; Merismopediaceae; Synechocystis; unclassified Synechocystis	pglX	WP_028946549.1 BREX-1 system adenine-specific DNA-methyltransferase PglX [Synechocystis sp. PCC 6714]
A0A0F7PVR1	mobileOG_000351525	mobileOG_000066055	brxL	The BREX defense system allows phage adsorption but blocks phage DNA replication	stability/transfer/defense	phage defense	0	0	1	0	0	0	0	0	0	0	0	Goldfarb, T.; Sberro, H.; Weinstock, E.; Cohen, O.; Doron, S.; Charpak-Amikam, Y.; Afik, S.; Ofir, G.; Sorek, R. BREX Is a Novel Phage Resistance System Widespread in Microbial Genomes . EMBO J.2015, 34 (2), 169û183. https://doi.org/10.15252/embj.201489455.	COMPASS	Homology	Lactobacillus salivarius str. Ren	mobileOG_000066055|brxL|A0A0F7PVR1|stability/transfer/defense|phage defense|COMPASS|Homology	MDEECEVNESTREIIKDKLRQNFDGKIVRKDLTKKIKEGANVPVYVLEFLLGQYCSSDDDEIIEQGVKNVKRIIADNFVRPDEAQKILSKLRNNGSHTVIDMITVNLNMKANIYQASFSNLGISGIEIADEYPEKYDRLLSGGIWCIVQLSYEYVEEEKKNSTPIKIMKLTPIQMPHIDIEELKEGRKAFTKEEWLDIMLRSIGMEPDELTYREKWLLLTRMIPLVENNFNLCELGPRSTGKSHLYKEISPNSILVSGGQTTVANLFYNMGRKTVGLVGLWDCVAFDEVAGIRFKDKDGIQIMKDYMASGSFARGKEEKAASASMVFVGNINQSVDVLLKTSSLFDPFPPEMGTDTAFLDRMHCYLPGWEIPKFRPEYFTNDYGFISDYLAEFIRELRK…	cellular organisms; Bacteria; Terrabacteria group; Firmicutes; Bacilli; Lactobacillales; Lactobacillaceae; Ligilactobacillus; Ligilactobacillus salivarius	brxL	tr|A0A0F7PVR1|A0A0F7PVR1_9LACO Uncharacterized protein OS=Lactobacillus salivarius str. Ren OX=1194971 GN=LsR_01709 PE=4 SV=1
WP_000443162.1	mobileOG_000351525	mobileOG_000066638	brxL	The BREX defense system allows phage adsorption but blocks phage DNA replication	stability/transfer/defense	phage defense	0	1	3	0	0	0	0	0	0	0	0	Goldfarb, T.; Sberro, H.; Weinstock, E.; Cohen, O.; Doron, S.; Charpak-Amikam, Y.; Afik, S.; Ofir, G.; Sorek, R. BREX Is a Novel Phage Resistance System Widespread in Microbial Genomes . EMBO J.2015, 34 (2), 169û183. https://doi.org/10.15252/embj.201489455.	Multiple	Homology	Acinetobacter baumannii	mobileOG_000066638|brxL|WP_000443162.1|stability/transfer/defense|phage defense|Multiple|Homology	MESANDKELDQLLNEHFAGRVVRKDLTKLIKEGANVPVYVLEYLLGMYCASDDPEIIEQGLRNVKTVLAENYVRPDEAEKVKSLVRERGSYKVIDRVTVKLNERKDKYEASFSNLGIKDAEISAGIVKEYEKLLVGGIWVIATLSYYFEEGQTNSPFGVSLLKPIQMPNMNMDELFSGRAALSTDQWRESLIRSIGMEPASLKEDVQWHLLARMVPFVENNYNVCELGPRGTGKSHIYKECSPNSILVSGGQTTVANLFYNMSSRRIGLVGLWDVVAFDEVAGISFKDKDGVQIMKDFMASGSFARGREQMEASASMVFVGNINQSVESLVKTSHLLAPFPEAMIDSAFFDRFHAYIPGWEIPKMRPEFFTNRYGLIVDYLAEFFREMRKRSFADAIEK…	cellular organisms; Bacteria; Proteobacteria; Gammaproteobacteria; Pseudomonadales; Moraxellaceae; Acinetobacter; Acinetobacter calcoaceticus/baumannii complex	brxL	WP_000443162.1 protease Lon-related BREX system protein BrxL [Acinetobacter baumannii]
WP_001097757.1	mobileOG_000051976	mobileOG_000066639	pglX	The bacteriophage exclusion (BREX) system is a novel prokaryotic defense system against bacteriophages. To our knowledge, no study has systematically characterized the function of the BREX system in lactic acid bacteria.-Lactobacillus casei-Zhang is a probiotic bacterium originating from koumiss. By using single-molecule real-time sequencing, we previously identified N6-methyladenine (m6A) signat…	stability/transfer/defense	NA	0	1	3	0	0	0	0	0	0	0	0	Hui, W.; Zhang, W.; Kwok, L. Y.; Zhang, H.; Kong, J.; Suna, T. A Novel Bacteriophage Exclusion (BREX) System Encoded by the PglX Gene in Lactobacillus Casei Zhang. Appl. Environ. Microbiol.2019, 85 (20). https://doi.org/10.1128/AEM.01001-19.	Multiple	Homology	Acinetobacter baumannii	mobileOG_000066639|pglX|WP_001097757.1|stability/transfer/defense|NA|Multiple|Homology	MNTSHIKKYAPQARNDFIAAMRKQAAKYGITADSILPAEQKGDLLLIGDQVFPLSVMKPREKLIKRIQTSSFEQTVDYIAYSWFNRLCAIRYMECKGLLDHGRRVLSSADGSAGLPQILEECLDIDLPGLDASRVAELKLDGNKDEELYRELLLAQCQALNQVMPLLFEQVSDESELLLPDNLTKTDSLIRDLVSSIPEEDWSDVQIIGWLYQFYISEKKDQVIGKVVKSEDIPAATQLFTPNWIVKYLVQNSVGRLWMMAQPDSTLASEWEYYIQPAEQSDEVNAQLKQLIDVRISEDGDTLNPESITVLDPACGSGHILVEAYDCLKAIYLERGYRSRDIPRLILENNLYGIDIDTRAAQLASFALLMKAREDDRRLFSNPPKLNIIALQDSQPERL…	cellular organisms; Bacteria; Proteobacteria; Gammaproteobacteria; Pseudomonadales; Moraxellaceae; Acinetobacter; Acinetobacter calcoaceticus/baumannii complex	pglX	WP_001097757.1 BREX-1 system adenine-specific DNA-methyltransferase PglX [Acinetobacter baumannii]
A0A242WJ76	mobileOG_000103864	mobileOG_000066927	cas5c	Subunit of Cascade complex interacting with large subunit and Cas7 subunit and binding the 5?-handle of crRNA [20,GG--22,GG--23,GG--43G--G-G-G45]. In the subtype I-C system Cas5 is the ribonuclease that replaces Cas6 function [46].	stability/transfer/defense	crispr,cascade complex	0	0	1	0	0	0	0	0	0	0	0	Makarova, K. S.; Koonin, E. V. Annotation and Classification of CRISPR-Cas Systems. Methods Mol. Biol.2015, 1311, 47û75. https://doi.org/10.1007/978-1-4939-2687-9_4.	COMPASS	Homology	Bacillus thuringiensis serovar cameroun	mobileOG_000066927|cas5c|A0A242WJ76|stability/transfer/defense|crispr,cascade complex|COMPASS|Homology	MKGIVESIYWKPTLLMIVDKIRIMNPIKMESKGVRPIEYGGGNTLANYTYLKNVRYQVQAHFIFNPHRPDLAFDRNEFKHHNILKRSLKVGGRRDIFLGTRECQGYVEPCVFGEGTGFYDNYGGDIHLGVMIHGLNYPDETGRNELEVRLWNPIMRDGIIQFIRPEECTQVRKISKMEPKVFDRSNVESVEELIKQLEVGGE	cellular organisms, Bacteria, Terrabacteria group, Firmicutes, Bacilli, Bacillales, Bacillaceae, Bacillus, Bacillus cereus group, Bacillus thuringiensis, Bacillus thuringiensis serovar cameroun	cas5c	tr|A0A242WJ76|A0A242WJ76_BACTU Type I-C CRISPR-associated protein Cas5 OS=Bacillus thuringiensis serovar cameroun OX=180885 GN=BK702_25025 PE=4 SV=1
WP_053775845.1	mobileOG_000111098	mobileOG_000067499	gp05	Cas1 and Cas2 fromGGGGGG-form a stable complex that is essential for spacer acquisition and determine	stability/transfer/defense	crispr,spacer acquisition	0	1	2	0	0	0	0	0	0	0	0	Nu±ez, J. K.; Kranzusch, P. J.; Noeske, J.; Wright, A. V.; Davies, C. W.; Doudna, J. A. Cas1-Cas2 Complex Formation Mediates Spacer Acquisition during CRISPR-Cas Adaptive Immunity. Nat. Struct. Mol. Biol.2014, 21 (6), 528û534. https://doi.org/10.1038/nsmb.2820.	Multiple	Homology	Clavibacter michiganensis	mobileOG_000067499|gp05|WP_053775845.1|stability/transfer/defense|crispr,spacer acquisition|Multiple|Homology	MTAILISYDLNSPGQTYDKLIEKIKSYGTWANILKSTWIVSGPYLTAQGVSDALQPILDANDEIFCVEIDGKARQGWLDKETWEWIRKVV	cellular organisms; Bacteria; Terrabacteria group; Actinobacteria; Actinomycetia; Micrococcales; Microbacteriaceae; Clavibacter	cas2	WP_053775845.1 SinR [Clavibacter michiganensis]
WP_066137200.1	mobileOG_000350472	mobileOG_000070604	cas2	Cas1 and Cas2 fromGGGGGG-form a stable complex that is essential for spacer acquisition and determine	stability/transfer/defense	CRISPR	0	0	1	0	0	0	0	0	0	0	0	Nu±ez, J. K.; Kranzusch, P. J.; Noeske, J.; Wright, A. V.; Davies, C. W.; Doudna, J. A. Cas1-Cas2 Complex Formation Mediates Spacer Acquisition during CRISPR-Cas Adaptive Immunity. Nat. Struct. Mol. Biol.2014, 21 (6), 528û534. https://doi.org/10.1038/nsmb.2820.	COMPASS	Homology	Haematospirillum jordaniae	mobileOG_000070604|cas2|WP_066137200.1|stability/transfer/defense|CRISPR|COMPASS|Homology	MNGTTYHLSGYRLMWVLVMFDLPVGTRAQAKAATDFRNFLLDEGFERSQFSAYGRFVNGKEALEARIRRIKQALPDKGDVQILALTDRQFRNIVHFSNQDRRRARENPSQLVLL	cellular organisms; Bacteria; Proteobacteria; Alphaproteobacteria; Rhodospirillales; Rhodospirillaceae; Haematospirillum	cas2	WP_066137200.1 CRISPR-associated endonuclease Cas2 [Haematospirillum jordaniae]
WP_013355633.1	mobileOG_000133245	mobileOG_000071715	orf623	Viral Terminase	phage	infection,regulation	0	1	1	0	1	0	0	0	0	0	0	LW, B. DNA Packaging in DsDNA Bacteriophages. Annu. Rev. Microbiol.1989, 43, 267–292. https://doi.org/10.1146/ANNUREV.MI.43.100189.001411.	Multiple	Homology	Lactobacillus	mobileOG_000071715|orf623|WP_013355633.1|phage|infection,regulation|Multiple|Homology	MKVDLTQTHDVLGVYQSIDWQSIKTRYNDAGTKYAFSVLDGDVVTGYLIKLAALRHLRDLQRQGSVDFSFHYSTKKVSQVLKFAAICPNVDTGEPTKLMPWQEFIMAMLIGWRNDDGGKRFSRAIVSVARGQGKTYLMAIITAYSYLIESLGLSNQDYLVSSINYKQTSKILGYIKSMLAKIATIEPFKSLIADSGLDTRTLSSQADQVVMSSNNNKLRAISHEAGQYDSFHFTTAIFDEIGEIKTRQKVSKIVSGQVKVPNRQFIQISTAYPDPTVPFHDDERMIQQAMEQDYLRDADTYLGLIWSQDNLDETYKPDMWVKSNPLLDLPSQREVLLNGLTDKCDSDALSGTLNDFQNKNLNLWLEQSADSFLKLPDVERAIISSFSFDDRQVYIGFDY…	cellular organisms; Bacteria; Terrabacteria group; Firmicutes; Bacilli; Lactobacillales; Lactobacillaceae	orf31	WP_013355633.1 MULTISPECIES: terminase large subunit [Lactobacillus]
A0A3E1IDM2	mobileOG_000004275	mobileOG_000004275	cas6f	Cas6f is a highly derived member of Cas6 superfamily specific for subtype I-F	stability/transfer/defense	crispr,crrna generation	0	0	1	0	0	0	0	0	0	0	0	Makarova, K. S.; Koonin, E. V. Annotation and Classification of CRISPR-Cas Systems. Methods Mol. Biol.2015, 1311, 47û75. https://doi.org/10.1007/978-1-4939-2687-9_4.	COMPASS	Manual	Vibrio parahaemolyticus	mobileOG_000004275|cas6f|A0A3E1IDM2|stability/transfer/defense|crispr,crrna generation|COMPASS|Manual	MKPRFYLDIFVPGGASVVKKVLGKVVRIVHGHLSSNDINSISVGFPKYYESIHPEKSTLGNSLRIVGDKFELNMLSKSPSLFGMEEDFSIEVGKIKEVPESEVIEVIFTRDRSIEKKIKFGYENRVETNSVPFPPYVMLASKSMKTSFPLHVKMKPAEARKDGSYSMYGMSVEGSTFPLF	cellular organisms; Bacteria; Proteobacteria; Gammaproteobacteria; Vibrionales; Vibrionaceae; Vibrio; Vibrio harveyi group	cas6f	tr|A0A3E1IDM2|A0A3E1IDM2_VIBPH Type I-F CRISPR-associated endoribonuclease Cas6/Csy4 OS=Vibrio parahaemolyticus OX=670 GN=cas6f PE=4 SV=1
WP_071678275.1	mobileOG_000802066	mobileOG_000072683	cas1-1	CRISPR (clustered regularly interspaced short palindromic repeat), is an adaptive immune system that provides protection against mobile genetic elements (viruses, transposable elements and conjugative plasmids). CRISPR clusters contain spacers, sequences complementary to antecedent mobile elements, and target invading nucleic acids. CRISPR clusters are transcribed and processed into CRISPR RNA (c…	stability/transfer/defense	CRISPR	0	0	1	0	0	0	0	0	0	0	0	Wiedenheft, B.; Zhou, K.; Jinek, M.; Coyle, S. M.; Ma, W.; Doudna, J. A. Structural Basis for DNase Activity of a Conserved Protein Implicated in CRISPR-Mediated Genome Defense. Structure2009, 17 (6), 904û912. https://doi.org/10.1016/j.str.2009.03.019.	COMPASS	Homology	Thermus brockianus	mobileOG_000072683|cas1-1|WP_071678275.1|stability/transfer/defense|CRISPR|COMPASS|Homology	MSGLLLGGGLLAPPDGHLGGNPLNRILLNSLFVQTQGAYLRLQGDTVRVEVEGELRLQVPLHHLGSLVLFGNVLVSPHLLARCSEDGRSVVWLSEHGRFQGRMVGRVSGNVLLRRAQYQALDEEEKALALAQAFVQAKVRNARVVLLRAVREGGASEVLSQALREQEAVLSALPRANSLDEVRGLEGQAAAAYFQAFGEMLLVPGFAFAGRVKRPPRDPVNALLSFLYTLLVSDAVSALEGVGLDPQVGYLHALRPGKPALALDLVEEFRAWWADRLALTLLNRRQLGPKHFLERPGGVVYLTEDGRREVLVAYQKRKQEEVIHPLLREPVPVGLLPHLQARLLARYLRGDLPRYPGFVAR	NO HIT	cas1	WP_071678275.1 type I-C CRISPR-associated endonuclease Cas1 [Thermus brockianus]
A0A1B3MNX3	mobileOG_000004345	mobileOG_000004345	cas9	In type II CRISPR-Cas systems, Cas9 is sufficient both to generate crRNA and to cleave the target DNA [56,GGGGGG-58].	stability/transfer/defense	crispr,recombination	0	0	1	0	0	0	0	0	0	0	0	Makarova, K. S.; Koonin, E. V. Annotation and Classification of CRISPR-Cas Systems. Methods Mol. Biol.2015, 1311, 47û75. https://doi.org/10.1007/978-1-4939-2687-9_4.	COMPASS	Manual	Sphingobium sp. RAC03	mobileOG_000004345|cas9|A0A1B3MNX3|stability/transfer/defense|crispr,recombination|COMPASS|Manual	MTGKKHIYWRLGADLGANSLGWAAIELDAPTDGKPIGILAAGSRIFSDGRDPKSGASLAVDRRDARAMRRRRDRFQQRQRALLKYLVADGLFPEDESERKALAALDPYALRARALDEALSLHELGRALFHLNQRRGFKSNRKADRKADDDAGKIAIGVDRAREAMAENGARTYGEWLHQRRASATDANAIPPVRTRLRPESGEDAKGDGYDFYPGRDLLEEEFAAIWEAQAAHHPDVLTDDVYERLFEIVFYQRPLKAPQIGMCTLIAGDRRLPKAHPLFQRRRLLEELNALMIVRPGEVAQRLTREERDTLFLKLKDRNKVSFESLRKTLKLDPDARFNKESENRTELKGDEVAAVIGSKTRFGNRWVHLSIEEQWAVIERLGDVESDAQDDAFRSWL…	cellular organisms; Bacteria; Proteobacteria; Alphaproteobacteria; Sphingomonadales; Sphingomonadaceae; Sphingobium; unclassified Sphingobium	cas9	tr|A0A1B3MNX3|A0A1B3MNX3_9SPHN CRISPR-associated protein Cas9/Csn1, subtype II/NMEMI OS=Sphingobium sp. RAC03 OX=1843368 GN=cas9 PE=4 SV=1
WP_065715549.1	mobileOG_000046128	mobileOG_000072915	cas2	Cas1 and Cas2 fromGGGGGG-form a stable complex that is essential for spacer acquisition and determine	stability/transfer/defense	crispr	0	0	1	0	0	0	0	0	0	0	0	Nu±ez, J. K.; Kranzusch, P. J.; Noeske, J.; Wright, A. V.; Davies, C. W.; Doudna, J. A. Cas1-Cas2 Complex Formation Mediates Spacer Acquisition during CRISPR-Cas Adaptive Immunity. Nat. Struct. Mol. Biol.2014, 21 (6), 528û534. https://doi.org/10.1038/nsmb.2820.	COMPASS	Homology	Synechococcus sp. PCC 7003	mobileOG_000072915|cas2|WP_065715549.1|stability/transfer/defense|crispr|COMPASS|Homology	MFYLVAYDICDNKRRKKIADLLEGYGVRVQYSVFECHLSPKKYKELKKRLLRHYKEDKGDSLRFYPVSGHTLSQVEVWGSPPLTCPPSSTII	cellular organisms; Bacteria; Terrabacteria group; Cyanobacteria/Melainabacteria group; Cyanobacteria; Synechococcales; Synechococcaceae; Synechococcus; unclassified Synechococcus	cas2	WP_065715549.1 CRISPR-associated endonuclease Cas2 [Synechococcus sp. PCC 7003]
A0A2A8BNK9	mobileOG_000004418	mobileOG_000004418	cas9	In type II CRISPR-Cas systems, Cas9 is sufficient both to generate crRNA and to cleave the target DNA [56,GGGGGG-58].	stability/transfer/defense	crispr,recombination	0	0	1	0	0	0	0	0	0	0	0	Makarova, K. S.; Koonin, E. V. Annotation and Classification of CRISPR-Cas Systems. Methods Mol. Biol.2015, 1311, 47û75. https://doi.org/10.1007/978-1-4939-2687-9_4.	COMPASS	Manual	Bacillus wiedmannii	mobileOG_000004418|cas9|A0A2A8BNK9|stability/transfer/defense|crispr,recombination|COMPASS|Manual	MISYGTLEPKLKRVPKASRSFQYLIALKTVNNLRLISKSRIDKLSSEQKKQIMDLALEELILK	cellular organisms; Bacteria; Terrabacteria group; Firmicutes; Bacilli; Bacillales; Bacillaceae; Bacillus; Bacillus cereus group	cas9	tr|A0A2A8BNK9|A0A2A8BNK9_9BACI CRISPR-associated endonuclease Cas9 OS=Bacillus wiedmannii OX=1890302 GN=cas9 PE=3 SV=1
U3AND5	mobileOG_000351525	mobileOG_000075581	brxL	The BREX defense system allows phage adsorption but blocks phage DNA replication	stability/transfer/defense	phage defense	0	0	1	0	0	0	0	0	0	0	0	Goldfarb, T.; Sberro, H.; Weinstock, E.; Cohen, O.; Doron, S.; Charpak-Amikam, Y.; Afik, S.; Ofir, G.; Sorek, R. BREX Is a Novel Phage Resistance System Widespread in Microbial Genomes . EMBO J.2015, 34 (2), 169û183. https://doi.org/10.15252/embj.201489455.	COMPASS	Homology	Vibrio azureus NBRC 104587	mobileOG_000075581|brxL|U3AND5|stability/transfer/defense|phage defense|COMPASS|Homology	MNDYYDYYDNEENMTSSIDSAQEIKEIKDADLDDLMTTEFKGRVVRKDLTKQLKEGANVPVYVLEYLLGMYCSSAEDDLIEAGLARVKQILTDNYVRPDEAEKVKSLIREKGTHKVIDKVSVRLNQKKDVYEASLSNLGIKDAVIPANIVKENEKLLTGGIWCIVTLSYFYEEGQKTSPFSVIGLKAIQMPSMNMQEVFDARRNFSMDQWLDMLLRSIGMEPANLEQRAKWHILARMIPFVENNYNVCELGPRGTGKSHVYKECSPNSLLVSGGQTTVANLFYNMSSRQVGLVGMWDIVAFDEVAGIRFKDKDGVQIMKDYMASGSFSRGRDSIEAKASMVFVGNIDQSVETLVKTSHLLAPFPTEMIDSAFFDRFHAYIPGWEIPKMRPEFFTDRFGL…	cellular organisms; Bacteria; Proteobacteria; Gammaproteobacteria; Vibrionales; Vibrionaceae; Vibrio; Vibrio harveyi group; Vibrio azureus	brxL	tr|U3AND5|U3AND5_9VIBR Peptidase S16 family protein OS=Vibrio azureus NBRC 104587 OX=1219077 GN=VAZ01S_023_00470 PE=4 SV=1
U3AVL6	mobileOG_000004452	mobileOG_000004452	cas1	Universally conserved endonuclease associated with the CRISPR-CAS prokaryotic immunity system; Cas1 and Cas2 fromGGGGGG-form a stable complex that is essential for spacer acquisition and determine	stability/transfer/defense	crispr,spacer acquisition	0	0	1	0	0	0	0	0	0	0	0	Wiedenheft, B.; Zhou, K.; Jinek, M.; Coyle, S. M.; Ma, W.; Doudna, J. A. Structural Basis for DNase Activity of a Conserved Protein Implicated in CRISPR-Mediated Genome Defense. Structure2009, 17 (6), 904û912. https://doi.org/10.1016/j.str.2009.03.019.	COMPASS	Manual	Vibrio azureus NBRC 104587	mobileOG_000004452|cas1|U3AVL6|stability/transfer/defense|crispr,spacer acquisition|COMPASS|Manual	MSRLFVKVTRETLPQIKDKFPFIYLERGRLEIDDSSLKWLDADGNIVRLPVATINTILLGPGTSLTHEAVKTAAAANCAICWVGEDSLLFYAAGFVPTATTRNLKKQIKLASGRNTSIEVARKMFKKRFPNDDLSGKSLKEMMGIEGSRVRQLYEMKAKDYGVGWKGRQFTPGKFQMSDMTNRILTSTNAALYGILCSSIHAMGYSPHIGFIHSGSPMPFVYDIADLYKEELTIDLAFSLTRKMAGQYDKYVVSNAFRERVIEMDILQRVGRDISEFMGIEEC	cellular organisms; Bacteria; Proteobacteria; Gammaproteobacteria; Vibrionales; Vibrionaceae; Vibrio; Vibrio harveyi group; Vibrio azureus	cas1	tr|U3AVL6|U3AVL6_9VIBR CRISPR-associated endonuclease Cas1 OS=Vibrio azureus NBRC 104587 OX=1219077 GN=cas1 PE=3 SV=1
K1K078	mobileOG_000247533	mobileOG_000076128	recT	Binds to single-stranded DNA and also promotes the renaturation of complementary single-stranded DNA. Function in recombination. Has a function similar to that of lambda RedB.	replication/recombination/repair	NA	0	0	0	0	1	0	0	0	0	0	0	LM, I.; EV, K.; L, A. Classification and Evolutionary History of the Single-Strand Annealing Proteins, RecT, Redbeta, ERF and RAD52. BMC Genomics2002, 3. https://doi.org/10.1186/1471-2164-3-8.	GPD	Homology	Sutterella wadsworthensis 2_1_59BFAA	mobileOG_000076128|recT|K1K078|replication/recombination/repair|NA|GPD|Homology	MSTTDTLKQQIAPAATQQPAAVAERQNRPATLIDVVRSTGFQKQMSLAMPKSMTPDRLTRIVMTECRKTPALLKCAPESFYGAVLQCAALGLEPGSALGHCYLLPFGNGKDRSGRPNAQLIIGYRGMIDLARRSGQIISLQAWTVHAQDTFNYQLGLDPDIQHVPASTADRGPVTHVYAVAKLKGGGIQFEVMSRAEIEKVRSTSKAGNSGPWASHWDEMAKKTVIRRLFKYLPVSIEAVRAVEIDEKTDRGEATTDQDFLDAEFIEKGDFNDAPQIEAASEEPAE	cellular organisms; Bacteria; Proteobacteria; Betaproteobacteria; Burkholderiales; Sutterellaceae; Sutterella; Sutterella wadsworthensis	51	tr|K1K078|K1K078_9BURK Phage RecT family recombinase OS=Sutterella wadsworthensis 2_1_59BFAA OX=742823 GN=HMPREF9465_00243 PE=4 SV=1
A0A413PI00	mobileOG_000145522	mobileOG_000004477	cas5	Subunit of Cascade complex interacting with large subunit and Cas7 subunit and binding the 5?-handle of crRNA [20,GG--22,GG--23,GG--43G--G-G-G45]. In the subtype I-C system Cas5 is the ribonuclease that replaces Cas6 function [46].	stability/transfer/defense	crispr,cascade complex	0	0	0	0	1	0	0	0	0	0	0	Makarova, K. S.; Koonin, E. V. Annotation and Classification of CRISPR-Cas Systems. Methods Mol. Biol.2015, 1311, 47û75. https://doi.org/10.1007/978-1-4939-2687-9_4.	GPD	Manual	Anaerobutyricum hallii	mobileOG_000004477|cas5|A0A413PI00|stability/transfer/defense|crispr,cascade complex|GPD|Manual	MRVVRLKIYQEMARFNNPLAPNGVDCYPLPPFSTVNGFIHSMCQWKRYHKLDYFVTGKGIYNTKVQKEWHGGYNFKKISDEMLNRWDVITDNTNGSHTGWVNAVKYHLMLVDLYTTIYIKATDNDIDDIYHALLNPPVYPSLGEYGDLCKIEAVDIIELKELGEPISAPLAMQSYIPVNKGNFVGTIYRINNKYEIIKGFRRFQKVPCYLVDKGQEVVSNLFDDDKPIIFID	cellular organisms; Bacteria; Terrabacteria group; Firmicutes; Clostridia; Eubacteriales; Lachnospiraceae; Anaerobutyricum	cas5	tr|A0A413PI00|A0A413PI00_9FIRM CRISPR-associated protein Cas5 OS=Anaerobutyricum hallii OX=39488 GN=cas5 PE=4 SV=1
A0A373GWE3	mobileOG_000004516	mobileOG_000004516	cas3	Cas3GG-CRISPRGG-Cas3GG-proteinGG-CRISPRGG$-systems and functions in a complex known as CASCADE, with other cas genes and a targeting RNA to degrade viral DNA.	stability/transfer/defense	crispr,nucleic acid degradation	0	0	0	0	1	0	0	0	0	0	0	He, L.; James, M. S. J.; Radovcic, M.; Ivancic-Bace, I.; Bolt, E. L. Cas3 Proteinùa Review of a Multi-Tasking Machine. Genes. MDPI AG February 1, 2020. https://doi.org/10.3390/genes11020208.	GPD	Manual	Blautia sp. AM23-13AC	mobileOG_000004516|cas3|A0A373GWE3|stability/transfer/defense|crispr,nucleic acid degradation|GPD|Manual	MNNTNENKTSDIYLAHVDFETGRTQSFQEHTDNVTSYAKSICPMEEIQKLVEAAALFHDAGKLSDDVQKDFQDILKKGDQAHRNDLDHSTAGGRMLWKMMRQKTAAELLSTVVYSHHGISDCIDFESGCTLQERRAEKECQEDIVKERFFQIFDKEKIQKVCEAADAQYVQINKKIGTFVQKNTRQNRHCGSGYFYIGMYFRVLLSVLFDSDWTDTEKFFQNEELKQRISKKEIQKIWQQSIQCFENYLNHEIRNKAENGQSLQAVRQEISERCYEEAEKETRLYRLTVPTGAGKTLSSLRFALYRAERTQKQHIIYVAPFNSILSQNADEIRRAVDDPDIVLEHHCNVILSEGKQEKDYKKLTETWDVPIIMTSAVQVLNVLFSGQKRDIRRMHTLCN…	cellular organisms, Bacteria, Terrabacteria group, Firmicutes, Clostridia, Eubacteriales, Lachnospiraceae, Blautia, unclassified Blautia, Blautia sp. AM23-13AC	cas3	tr|A0A373GWE3|A0A373GWE3_9FIRM CRISPR-associated helicase Cas3 OS=Blautia sp. AM23-13AC OX=2292971 GN=cas3 PE=4 SV=1
A0A558JZ72	mobileOG_000133245	mobileOG_000076719	orf623	Viral Terminase	phage	infection,regulation	0	0	0	0	1	0	0	0	0	0	0	LW, B. DNA Packaging in DsDNA Bacteriophages. Annu. Rev. Microbiol.1989, 43, 267–292. https://doi.org/10.1146/ANNUREV.MI.43.100189.001411.	GPD	Homology	Lactobacillus paragasseri	mobileOG_000076719|orf623|A0A558JZ72|phage|infection,regulation|GPD|Homology	MMKIDLTQTHDVIGAYKSIDWSDIKSKYTDPATLYAFSVLNGTKIAGYKIKLACFRHLMDLKRQGQPDFPYHYDVEEANRLLTFAKICPNVDTGEPTKLMEWQEFTFALMFGWRDEDNEKRFTRVIDSVSRGQGKTYQMAILVCYSFLIESIGLSNQDYLVASINFKQTMKLFGYVASMMRKIIQSEPFKSYASEVNLYIQSDQIIMKKNNNVLRAISLEAGQYDSYHFRTAIFDEIGEVKSRETVSKIISGQVKVPNHQFIQISTSYPDPTVPFHEDQKMVIQAMEQDWKRDADSYLGLIWSQDSLDETYKPETWVKSNPLLDLPDQHDGLMNGLKDKRDSDLLTGNISDFQTKNLNLWLKQSTDSYLNLRDVEDAVDDDFKIDGQEVFIGFDYSMFS…	cellular organisms; Bacteria; Terrabacteria group; Firmicutes; Bacilli; Lactobacillales; Lactobacillaceae; Lactobacillus	orf31	tr|A0A558JZ72|A0A558JZ72_9LACO Terminase large subunit OS=Lactobacillus paragasseri OX=2107999 GN=FOF71_10115 PE=4 SV=1
A0A3R6SJH0	mobileOG_000780826	mobileOG_000076867	recT	The DNA single-strand annealing proteins (SSAPs), such as RecT, Red-beta, ERF and Rad52, function in RecA-dependent and RecA-independent DNA recombination pathways. This family includes proteins related to RecT	replication/recombination/repair	NA	0	0	0	0	1	0	0	0	0	0	0	LM, I.; EV, K.; L, A. Classification and Evolutionary History of the Single-Strand Annealing Proteins, RecT, Redbeta, ERF and RAD52. BMC Genomics2002, 3. https://doi.org/10.1186/1471-2164-3-8.	GPD	Homology	Coprococcus sp. AF16-5	mobileOG_000076867|recT|A0A3R6SJH0|replication/recombination/repair|NA|GPD|Homology	MANNIDLKQELAEQASKVPAKKDEEVKLTKSMTIPDMVKAMMPEIKKALPAVMTPERFTRIALSALNTTPALNQCTPMSFLAALMNAAQLGLEPNTPLGQAYLIPYKNHGTLECQFQIGYKGLIELAYRSGQMQTIQAQTVYENDEFAYQYGLEPVLVHRPAYSDRGEVKYFYGIFKTVNGGYGMAVMSRAEMDLYAKTYSKAYDSSYSPWKSNYEDMAKKTVIKQALKYAPIKTDFQRALSFDETIKKEISLDMSTVKNELLDVA	cellular organisms; Bacteria; Terrabacteria group; Firmicutes; Clostridia; Eubacteriales; Lachnospiraceae; Coprococcus; unclassified Coprococcus	51	tr|A0A3R6SJH0|A0A3R6SJH0_9FIRM Recombinase RecT OS=Coprococcus sp. AF16-5 OX=2293088 GN=DWW70_03135 PE=4 SV=1
S2RKW1	mobileOG_000133245	mobileOG_000076952	orf623	Viral Terminase	phage	infection,regulation	0	0	0	0	1	0	0	0	0	0	0	LW, B. DNA Packaging in DsDNA Bacteriophages. Annu. Rev. Microbiol.1989, 43, 267–292. https://doi.org/10.1146/ANNUREV.MI.43.100189.001411.	GPD	Homology	Lactobacillus paracasei subsp. paracasei Lpp126	mobileOG_000076952|orf623|S2RKW1|phage|infection,regulation|GPD|Homology	MNRVDLTQSHDVIGAYQRGNFEEVISTFRDPGTAYALSVLSGEQQAGYLIKLAAFRHIQDLKRSLEGDHSFPFNYDLNKVSNILNFAAICPDVDTGEPTKLMPWQAFILSQLIGWRNQDGGKRFSRAIVSVARDQGKTYMMSIIACYSYLVESLGLSNQDFLVASINYKQTGKIYGYIKGMMKKIIANEPFRSLAAEVGLDNHSIQSDQILMRNNNNVLRPISHESGQYDSYHFTTAIFDEIGEVESRDKISKIISGQVKVKNRQFIQISTAYPKPGVPFHEDQKMIQQAMEQDYKRDADTYLGLIWAQDSLNETFKPETWVKSNPLLDLPDQREVLMQGLVDKRDSDMLSNNIGDFQNKNLNMWLQESSDSYLKLADVEHAIIPSFEIDGRDVYIGFD…	cellular organisms, Bacteria, Terrabacteria group, Firmicutes, Bacilli, Lactobacillales, Lactobacillaceae, Lacticaseibacillus, Lactobacillus paracasei, Lacticaseibacillus paracasei subsp. paracasei, Lactobacillus paracasei subsp. paracasei Lpp126	orf31	tr|S2RKW1|S2RKW1_LACPA Phage terminase-like protein, large subunit OS=Lactobacillus paracasei subsp. paracasei Lpp126 OX=1256206 GN=Lpp126_18922 PE=4 SV=1
A0A1Y4W4R3	mobileOG_000780826	mobileOG_000077112	recT	The DNA single-strand annealing proteins (SSAPs), such as RecT, Red-beta, ERF and Rad52, function in RecA-dependent and RecA-independent DNA recombination pathways. This family includes proteins related to RecT	replication/recombination/repair	NA	0	0	0	0	2	0	0	0	0	0	0	LM, I.; EV, K.; L, A. Classification and Evolutionary History of the Single-Strand Annealing Proteins, RecT, Redbeta, ERF and RAD52. BMC Genomics2002, 3. https://doi.org/10.1186/1471-2164-3-8.	GPD	Homology	Flavonifractor sp. An100	mobileOG_000077112|recT|A0A1Y4W4R3|replication/recombination/repair|NA|GPD|Homology	MNKIQQATAQTAMKAQSGGNPTMQQYIKQMEGEIKKALPSVMTPERFTRITLSALSTNPKLAQCTPQSFLGAMMTAAQLGLEPNTPLGQAYLIPYWNGKQNRLECQFQLGYKGMIDLAYRSGEIQTIQAQVGHANDTLIAEYGTECSLKFIPKLNGDRGDPVNVWAMFKTKDGGYGFEIMTLDDVRAHAQKYSKAYGSGPWQTNFEEMAKKTVLKKVLKYAPMKSEFVRQIAQDSTVKTEISDDMFSVPTVVADAEMVDDMPVDQATGEVMEGATNAE	cellular organisms; Bacteria; Terrabacteria group; Firmicutes; Clostridia; Eubacteriales; Oscillospiraceae; Flavonifractor; unclassified Flavonifractor	51	tr|A0A1Y4W4R3|A0A1Y4W4R3_9FIRM Recombinase RecT OS=Flavonifractor sp. An100 OX=1965538 GN=B5E43_11775 PE=4 SV=1
A0A369XUB5	mobileOG_000004613	mobileOG_000004613	cas6	Metal-independent endoribonuclease that generates crRNAs[20,GGGGGG-47GGGGG52].	stability/transfer/defense	crispr,crrna generation	0	0	0	0	1	0	0	0	0	0	0	Makarova, K. S.; Koonin, E. V. Annotation and Classification of CRISPR-Cas Systems. Methods Mol. Biol.2015, 1311, 47û75. https://doi.org/10.1007/978-1-4939-2687-9_4.	GPD	Manual	Psychrilyobacter sp. S5	mobileOG_000004613|cas6|A0A369XUB5|stability/transfer/defense|crispr,crrna generation|GPD|Manual	MRLKIECILEENFVCLDYRRSILSFIKKSLENYSEEIKKKYYDEYKAKDMTFACYFPIEKIENNQINLTNNIFAIFLSFDSIIDGVHFYNAFNIAKRNHIQFNLGKNIFQIKNIVKLQEKEIKEDIATFKTLSPIVIREQIEEGEKKKEWFHELDEKGIEVLKRNLCYSLKDKFSIKELENIEIEVEKSKTSIISFYKIKFPATNGRITIKGDKKILNYFYRAGIASKCPSGFGMLDLD	cellular organisms, Bacteria, Fusobacteria, Fusobacteriia, Fusobacteriales, Fusobacteriaceae, Psychrilyobacter, unclassified Psychrilyobacter, Psychrilyobacter sp. S5	cas6	tr|A0A369XUB5|A0A369XUB5_9FUSO CRISPR-associated endoribonuclease Cas6 OS=Psychrilyobacter sp. S5 OX=2283384 GN=cas6 PE=4 SV=1
A0A1C5Z0A8	mobileOG_000244524	mobileOG_000004619	recT	The DNA single-strand annealing proteins (SSAPs), such as RecT, Red-beta, ERF and Rad52, function in RecA-dependent and RecA-independent DNA recombination pathways. This family includes proteins related to RecT	replication/recombination/repair	NA	0	0	0	0	5	0	0	0	0	0	0	LM, I.; EV, K.; L, A. Classification and Evolutionary History of the Single-Strand Annealing Proteins, RecT, Redbeta, ERF and RAD52. BMC Genomics2002, 3. https://doi.org/10.1186/1471-2164-3-8.	GPD	Manual	uncultured Blautia sp.	mobileOG_000004619|recT|A0A1C5Z0A8|replication/recombination/repair|NA|GPD|Manual	MGVKDALAEKTGNKGEVKLTKSMSIADMIKAMKPEIEKALPKVITPERFTRMALSALNTTPKLQECSQMSFLGALMNAAQLGLEPNTPLGQAYLIPYKNHGKLECQFQIGYKGLIDMVYRNDNIQTVQAQCVYENDVFEYELGLEPKLVHKPAIKDKGEMLLVYALWKAKNGGYGFEVMSKEDIDNHARRFSQSFASSFSPWKTNYEEMAKKTVIKKCLKYAPLKSDFVMQLSNDESVKTELSVDMSEVANEQEPIDADYQEVSQEAPDGTETAEAVNNQGTAE	cellular organisms; Bacteria; Terrabacteria group; Firmicutes; Clostridia; Eubacteriales; Lachnospiraceae; Blautia; environmental samples	51	tr|A0A1C5Z0A8|A0A1C5Z0A8_9FIRM p33 OS=uncultured Blautia sp. OX=765821 GN=recT PE=4 SV=1
R5H1G0	mobileOG_000325397	mobileOG_000004645	cas1	Universally conserved endonuclease associated with the CRISPR-CAS prokaryotic immunity system; Cas1 and Cas2 fromGGGGGG-form a stable complex that is essential for spacer acquisition and determine	stability/transfer/defense	crispr,spacer acquisition	0	0	0	0	1	0	0	0	0	0	0	Wiedenheft, B.; Zhou, K.; Jinek, M.; Coyle, S. M.; Ma, W.; Doudna, J. A. Structural Basis for DNase Activity of a Conserved Protein Implicated in CRISPR-Mediated Genome Defense. Structure2009, 17 (6), 904û912. https://doi.org/10.1016/j.str.2009.03.019.	GPD	Manual	Firmicutes bacterium CAG:24	mobileOG_000004645|cas1|R5H1G0|stability/transfer/defense|crispr,spacer acquisition|GPD|Manual	MGTTKYIMSMGELYRKDNSLCFRKNGQNVYIPVENTKEIYCLNEVTVNTKLLDFLSQNHVVIHFFNYYNGYSGTFYPKDQYNSGRLLIRQVRAYEEQRMQIAKAIVTGIGKNLSYVLYHYYKHDKKEVKPAIDWLKKELPEKIERAETIPELMAYEGEAWIQFYGSFQYFLPEDFMMNKRVKRPPDNPINALISFGNTLLYTKTISAIYRTHLDQRISFLHEPSEGRFSLSLDLSEVFKPVIVYRTIFDLINNRKIQVEKHFDKKVNYCLLNEEGRRIFIEAFESRMESVFMHPVLKRKVSYRTAIKLDCYKLIKFILEGKEFIPFLLEEGK	cellular organisms, Bacteria, Terrabacteria group, Firmicutes, environmental samples, Firmicutes bacterium CAG:24	cas1	tr|R5H1G0|R5H1G0_9FIRM CRISPR-associated endonuclease Cas1 OS=Firmicutes bacterium CAG:24 OX=1263012 GN=cas1 PE=3 SV=1
R5H5H6	mobileOG_000780766	mobileOG_000004646	cas2	Cas1 and Cas2 fromGGGGGG-form a stable complex that is essential for spacer acquisition and determine	stability/transfer/defense	crispr,spacer acquisition	0	0	0	0	1	0	0	0	0	0	0	Nu±ez, J. K.; Kranzusch, P. J.; Noeske, J.; Wright, A. V.; Davies, C. W.; Doudna, J. A. Cas1-Cas2 Complex Formation Mediates Spacer Acquisition during CRISPR-Cas Adaptive Immunity. Nat. Struct. Mol. Biol.2014, 21 (6), 528û534. https://doi.org/10.1038/nsmb.2820.	GPD	Manual	Firmicutes bacterium CAG:24	mobileOG_000004646|cas2|R5H5H6|stability/transfer/defense|crispr,spacer acquisition|GPD|Manual	MRKISYNYAFVFYDVNEKRVQKVFKICKKYLSHFQFSVFRGEITPSKLIELKTELNRVIDKNEDFICIIKVMNDDVFGEETLGKKDIVTGETLIL	cellular organisms, Bacteria, Terrabacteria group, Firmicutes, environmental samples, Firmicutes bacterium CAG:24	cas2	tr|R5H5H6|R5H5H6_9FIRM CRISPR-associated endoribonuclease Cas2 OS=Firmicutes bacterium CAG:24 OX=1263012 GN=cas2 PE=3 SV=1
U2SBP2	mobileOG_000780826	mobileOG_000077763	recT	The DNA single-strand annealing proteins (SSAPs), such as RecT, Red-beta, ERF and Rad52, function in RecA-dependent and RecA-independent DNA recombination pathways. This family includes proteins related to RecT	replication/recombination/repair	NA	0	0	0	0	1	0	0	0	0	0	0	LM, I.; EV, K.; L, A. Classification and Evolutionary History of the Single-Strand Annealing Proteins, RecT, Redbeta, ERF and RAD52. BMC Genomics2002, 3. https://doi.org/10.1186/1471-2164-3-8.	GPD	Homology	Oscillibacter sp. KLE 1745	mobileOG_000077763|recT|U2SBP2|replication/recombination/repair|NA|GPD|Homology	MKEGLIQNAQGAQAVKAGKPTMQQYIKQMEGEIAKALPSVITPERFTRITLSALSTNKQLAQTTPQSFLGAMMTAAQLGMEPNTPLGQAYLIPYRNHGQLECQFQLGYKGLIDLAYRSGEVSIIQAQVVYENDEFEYSFGLEPKLNHKPACGERGEPKFIYAMFRTKDGGFGYDVMSVEAVRNHAKRFSKAYSNGPWQTNFEEMAKKTVLKRVLKYAPLKSDFVRAVAQDETIKTKISEDMYSVSDDTVIEAENYTVDETTGEVIESDGDAQ	cellular organisms; Bacteria; Terrabacteria group; Firmicutes; Clostridia; Eubacteriales; Oscillospiraceae; Oscillibacter; unclassified Oscillibacter	51	tr|U2SBP2|U2SBP2_9FIRM Recombination and repair protein RecT OS=Oscillibacter sp. KLE 1745 OX=1226323 GN=HMPREF1546_02319 PE=4 SV=1
U2SBP2	mobileOG_000780826	mobileOG_000078092	recT	The DNA single-strand annealing proteins (SSAPs), such as RecT, Red-beta, ERF and Rad52, function in RecA-dependent and RecA-independent DNA recombination pathways. This family includes proteins related to RecT	replication/recombination/repair	NA	0	0	0	0	2	0	0	0	0	0	0	LM, I.; EV, K.; L, A. Classification and Evolutionary History of the Single-Strand Annealing Proteins, RecT, Redbeta, ERF and RAD52. BMC Genomics2002, 3. https://doi.org/10.1186/1471-2164-3-8.	GPD	Homology	Oscillibacter sp. KLE 1745	mobileOG_000078092|recT|U2SBP2|replication/recombination/repair|NA|GPD|Homology	MANMIQNAAASTQAVAKSKKPSSIQDYIEVMKPAIQAALPSVMTPERFSRITLSALSANPKLKECTPQSFLGAMMTAAQLGLEPNTPLGQAYLIPFRNHGQMECQFQLGYKGLIDLAYRSGEVSIIQAHAVYENDEFEYALGLDPKLRHVPAKSNRGKPIAYYAMFKTKDGGYGFQVMSIEEVTEHARKFSKSFGNGPWQTNFDEMAKKTVLKKVLKYAPLKSDFVRGMAQDGTTKTDISSDMTDIPDMTEYIDVDQDTGEVISQEAANA	cellular organisms; Bacteria; Terrabacteria group; Firmicutes; Clostridia; Eubacteriales; Oscillospiraceae; Oscillibacter; unclassified Oscillibacter	51	tr|U2SBP2|U2SBP2_9FIRM Recombination and repair protein RecT OS=Oscillibacter sp. KLE 1745 OX=1226323 GN=HMPREF1546_02319 PE=4 SV=1
U2SBP2	mobileOG_000780826	mobileOG_000078299	recT	The DNA single-strand annealing proteins (SSAPs), such as RecT, Red-beta, ERF and Rad52, function in RecA-dependent and RecA-independent DNA recombination pathways. This family includes proteins related to RecT	replication/recombination/repair	NA	0	0	0	0	1	0	0	0	0	0	0	LM, I.; EV, K.; L, A. Classification and Evolutionary History of the Single-Strand Annealing Proteins, RecT, Redbeta, ERF and RAD52. BMC Genomics2002, 3. https://doi.org/10.1186/1471-2164-3-8.	GPD	Homology	Oscillibacter sp. KLE 1745	mobileOG_000078299|recT|U2SBP2|replication/recombination/repair|NA|GPD|Homology	MKEGLIQGTQSAQAAKKGPATMQDYIKKMQGEIAKALPSVLTPERFTRITLSALSTNPKLAQTTPKSFLGAMMTAAQLGMEPNTPLGQAYLIPFKNHGVLECQFQLGYKGLIDLAYRSGEVSTIQAQTVYENDEFEYELGLEPKLHHVPAKGERGEPVYFYAVFRTKDGGYGFEVMSVDDVRTHAKKYSKAYSNGPWQTNFEEMAKKTVLKKALKYAPLKTEFMRGLTSDETIKTEISEDMYSVPDETVIEAEGYEVDGDTGEVIEGPAGGQ	cellular organisms; Bacteria; Terrabacteria group; Firmicutes; Clostridia; Eubacteriales; Oscillospiraceae; Oscillibacter; unclassified Oscillibacter	51	tr|U2SBP2|U2SBP2_9FIRM Recombination and repair protein RecT OS=Oscillibacter sp. KLE 1745 OX=1226323 GN=HMPREF1546_02319 PE=4 SV=1
A0A1C6GC95	mobileOG_000780826	mobileOG_000004706	recT	The DNA single-strand annealing proteins (SSAPs), such as RecT, Red-beta, ERF and Rad52, function in RecA-dependent and RecA-independent DNA recombination pathways. This family includes proteins related to RecT	replication/recombination/repair	NA	0	0	0	0	1	0	0	0	0	0	0	LM, I.; EV, K.; L, A. Classification and Evolutionary History of the Single-Strand Annealing Proteins, RecT, Redbeta, ERF and RAD52. BMC Genomics2002, 3. https://doi.org/10.1186/1471-2164-3-8.	GPD	Manual	uncultured Ruminococcus sp.	mobileOG_000004706|recT|A0A1C6GC95|replication/recombination/repair|NA|GPD|Manual	MPTSIQKVAESKAVTKNEGKTMQAYIKQMEGEIRKALPSVLTPERFTRITLSALSTNRKLQETTPASFLGAMMTAAQLGLEPNTPLGQAYLIPFRNKGTLECQFQLGYKGLIDLAYRSGQITVIQAHTVYANDEFHYEFGLDPQLKHVPAEGDRGEPIFFYAVFKTKDGGYGFEVMSADEVRAHAKKYSQAFSSDYSPWKTNFEEMAKKTVLKKALKYAPMKTDFVRGLSTDETVKTELSDDMFSVPAQVIDAEAMEVDPETGEVQE	cellular organisms; Bacteria; Terrabacteria group; Firmicutes; Clostridia; Eubacteriales; Oscillospiraceae; Ruminococcus; environmental samples	51	tr|A0A1C6GC95|A0A1C6GC95_9FIRM p33 OS=uncultured Ruminococcus sp. OX=165186 GN=recT PE=4 SV=1
A0A368ISB5	mobileOG_000247533	mobileOG_000004709	recT	The DNA single-strand annealing proteins (SSAPs), such as RecT, Red-beta, ERF and Rad52, function in RecA-dependent and RecA-independent DNA recombination pathways. This family includes proteins related to RecT	replication/recombination/repair	NA	0	0	0	0	9	0	0	0	0	0	0	LM, I.; EV, K.; L, A. Classification and Evolutionary History of the Single-Strand Annealing Proteins, RecT, Redbeta, ERF and RAD52. BMC Genomics2002, 3. https://doi.org/10.1186/1471-2164-3-8.	GPD	Manual	Escherichia coli	mobileOG_000004709|recT|A0A368ISB5|replication/recombination/repair|NA|GPD|Manual	MSINALKAAATGNQVAHHNEKPTTLAGLLADPKIKAQMALALPKHMTADRLARIATTEIRKVPKLASCDQASFLGAIMQCAQLGLEPGGALGHAYLIPFDKRQKVNGRWETVSTEAQLIIGYRGMIDLARRSGQILSISARTVHTNDKFSYSYGLEETLEHLPCETGDRGELTHVYAVARLKDGGVQFEVMSRADVEKVRALSKAGSSGPWVDHFDEMAKKTVIRRLFKYLPVSIEMQKAVVMDERAEAGLSQDNAAVITGEYSVVDDERQHLSPISDSEREEAREYIIAILNSLDPSAEDAKTMFKRAENEINTMAEKLGDEYHQKFMMTLNDMRPEFE	cellular organisms; Bacteria; Proteobacteria; Gammaproteobacteria; Enterobacterales; Enterobacteriaceae; Escherichia	51	tr|A0A368ISB5|A0A368ISB5_ECOLX Recombination protein RecT OS=Escherichia coli OX=562 GN=recT PE=4 SV=1
D9Y6K1	mobileOG_000247533	mobileOG_000078455	recT	Binds to single-stranded DNA and also promotes the renaturation of complementary single-stranded DNA. Function in recombination. Has a function similar to that of lambda RedB.	replication/recombination/repair	NA	0	0	0	0	1	0	0	0	0	0	0	LM, I.; EV, K.; L, A. Classification and Evolutionary History of the Single-Strand Annealing Proteins, RecT, Redbeta, ERF and RAD52. BMC Genomics2002, 3. https://doi.org/10.1186/1471-2164-3-8.	GPD	Homology	Burkholderiales bacterium 1_1_47	mobileOG_000078455|recT|D9Y6K1|replication/recombination/repair|NA|GPD|Homology	MSTSDQLAAAVGAPSAPVAKPKTKAPAIVQQVLSDQFKKQLALAVPKHLSPDRMARIAATELRKTPALLNTTPASFLGAVMQSAQLGLEPGSALGQAYLVPYGNQCQLILGYRGMIDLARRSGQVLSLSAFAVHEGDEFSYQLGLHPDIHHVPSCEADRVKKPITFVYAVANLRGGGYQFEVMSRAEVEAVKAKAKSKNIWNSYFEQMALKTVIRRLFKYLPVSIEALQVANVDAKREAGEEVKPEDVIDINAVSVDDFKDIEDGEVAQEQPTTEKSSDIQH	cellular organisms; Bacteria; Proteobacteria; Betaproteobacteria; Burkholderiales; unclassified Burkholderiales	51	tr|D9Y6K1|D9Y6K1_9BURK Recombinase, phage RecT family OS=Burkholderiales bacterium 1_1_47 OX=469610 GN=HMPREF0189_01156 PE=4 SV=1
A0A156CYL3	mobileOG_000032625	mobileOG_000078559	dnaB_1	DNA helicase	replication/recombination/repair	NA	0	0	0	0	1	0	0	0	0	0	0	D, F.; CE, B.; JM, B. Crystal Structure of the N-Terminal Domain of the DnaB Hexameric Helicase. Structure1999, 7 (6), 691–698. https://doi.org/10.1016/S0969-2126(99)80090-2.	GPD	Homology	Enterobacter cloacae	mobileOG_000078559|dnaB_1|A0A156CYL3|replication/recombination/repair|NA|GPD|Homology	MTADFMAVPQNLEAEQSVIGGLLLDDDNSERVQKVLAMLKPESFYSRPHQLIFAEMRQMFRENKPVDGLTLFDALEGKGLAEQVGGFAYLAEIAKNTPSAANIVAYAASVREAAMERYGINRLTEATELLYSRNGMSATQKYEAIQGIFTQLADHSKTGSRRGLRSFGEVMDDWVADLEKRFDPSGEQRGMSTGIPSLDRLLAPKGLVKGSLFVIGARPKMGKTTLYGQMAINCAIREKKPALMFSLEMPSDQILEKLVGQKSGVNPSIFYMPATDDADDQYQGDYDGDFKKAIATAGRLSEIDMLYIDDTPGLSLAHIVSESRRIKREKGCVGMILVDYLTLMTAEKADRNDLAYGMITKGLKNLAKELGCVVVLLTQLNRELEKRVNKRPLPSDSRD…	cellular organisms; Bacteria; Proteobacteria; Gammaproteobacteria; Enterobacterales; Enterobacteriaceae; Enterobacter; Enterobacter cloacae complex	orf30	tr|A0A156CYL3|A0A156CYL3_ENTCL DnaB domain-containing protein OS=Enterobacter cloacae OX=550 GN=dnaB_1 PE=4 SV=1
A0A1M6P3D8	mobileOG_000780826	mobileOG_000078844	recT	The DNA single-strand annealing proteins (SSAPs), such as RecT, Red-beta, ERF and Rad52, function in RecA-dependent and RecA-independent DNA recombination pathways. This family includes proteins related to RecT	replication/recombination/repair	NA	0	0	0	0	1	0	0	0	0	0	0	LM, I.; EV, K.; L, A. Classification and Evolutionary History of the Single-Strand Annealing Proteins, RecT, Redbeta, ERF and RAD52. BMC Genomics2002, 3. https://doi.org/10.1186/1471-2164-3-8.	GPD	Homology	Megasphaera elsdenii	mobileOG_000078844|recT|A0A1M6P3D8|replication/recombination/repair|NA|GPD|Homology	MATTKGGLAAAKKAAPAAVSPMKNMQDLIISMKGQIEAALPSVITGERFARMVLTAMSNTPKLASCTPKSFLGAMMQAAQLGLEPNTPLGEAYLIPFMNHGTLECQFQVGYKGMISLAHRSGLYVQAHEVHENDEFDVEYGLEPKLVHKPVFKDRGPVIAYYGLWKDKDGISGFEIMSKEDVEAHARKYSQSYGKGFSPWKSNFDEMAKKTVIKKALKYAPLTTEFIRGITADGTIKTEISKDMVDVRDETNYTDIQAEPVPDNVDPATGEVRDTRSDQEKADDAVLDASLDM	cellular organisms; Bacteria; Terrabacteria group; Firmicutes; Negativicutes; Veillonellales; Veillonellaceae; Megasphaera	51	tr|A0A1M6P3D8|A0A1M6P3D8_MEGEL Recombination protein RecT OS=Megasphaera elsdenii OX=907 GN=SAMN04488492_10582 PE=4 SV=1
S7HTJ9	mobileOG_000780826	mobileOG_000079066	recT	The DNA single-strand annealing proteins (SSAPs), such as RecT, Red-beta, ERF and Rad52, function in RecA-dependent and RecA-independent DNA recombination pathways. This family includes proteins related to RecT	replication/recombination/repair	NA	0	0	0	0	1	0	0	0	0	0	0	LM, I.; EV, K.; L, A. Classification and Evolutionary History of the Single-Strand Annealing Proteins, RecT, Redbeta, ERF and RAD52. BMC Genomics2002, 3. https://doi.org/10.1186/1471-2164-3-8.	GPD	Homology	Megasphaera sp. NM10	mobileOG_000079066|recT|S7HTJ9|replication/recombination/repair|NA|GPD|Homology	MNTKGGLTERKAGIQQGGAKTTMQGLITAMEPQIRKALPSVITPERFTRMVLTALSSTPKLQTCTPQSFLGAMMQAAQLGVEPNTPLGQAYLIPYGNVCQFQLGYKGLMDLAYRSGEVSSIQAHEVHENDTFEYEYGLEPKLKHVPAVKDRGNVIMYYAVLKLKNGGIGFEVMSREDVEKFAMKKSKAYRSGPWQTDFDEMAKKTVLKKVLKYAPLKTEFARAVATDETVKSTLSDHMADEPDEMYTTIDNESDKPEEAPQNVDPKISEVKA	cellular organisms; Bacteria; Terrabacteria group; Firmicutes; Negativicutes; Veillonellales; Veillonellaceae; Megasphaera; unclassified Megasphaera	51	tr|S7HTJ9|S7HTJ9_9FIRM RecT protein OS=Megasphaera sp. NM10 OX=1273103 GN=NM10_01169 PE=4 SV=1
U7UND1	mobileOG_000780826	mobileOG_000004801	recT	The DNA single-strand annealing proteins (SSAPs), such as RecT, Red-beta, ERF and Rad52, function in RecA-dependent and RecA-independent DNA recombination pathways. This family includes proteins related to RecT	replication/recombination/repair	NA	0	0	0	0	1	0	0	0	0	0	0	LM, I.; EV, K.; L, A. Classification and Evolutionary History of the Single-Strand Annealing Proteins, RecT, Redbeta, ERF and RAD52. BMC Genomics2002, 3. https://doi.org/10.1186/1471-2164-3-8.	GPD	Manual	Megasphaera sp. BV3C16-1	mobileOG_000004801|recT|U7UND1|replication/recombination/repair|NA|GPD|Manual	MASTKGGIIAAKKNEVQQAGKAKGLQSLVMSMGPQIGKALPTVLTPDRFTRIVLTALSSNRQLQECTPPSFLGAMMQAAQLGLEPNTPLGQAYLIPYRNHGQLECQFQIGYKGLLALFYRSGGKDLQAHEVHENDTFEYELGLEPKLRHVPALTDRGPVILYYAVYHTKDGGSGFAVMSMDDIKAHMHQFSKAAGKGFSPWSTNFDEMAKKTVIKKVLKYAPMATDFVRAVAADESIKHYTEKTADILDVPSETEYETIDADYDKEQPDAEPKHVDPETGEILDEEGNLNL	cellular organisms; Bacteria; Terrabacteria group; Firmicutes; Negativicutes; Veillonellales; Veillonellaceae; Megasphaera	51	tr|U7UND1|U7UND1_9FIRM Recombination and repair protein RecT OS=Megasphaera sp. BV3C16-1 OX=1111454 GN=recT PE=4 SV=1
A0A413PI00	mobileOG_000145522	mobileOG_000004817	cas5	Subunit of Cascade complex interacting with large subunit and Cas7 subunit and binding the 5?-handle of crRNA [20,GG--22,GG--23,GG--43G--G-G-G45]. In the subtype I-C system Cas5 is the ribonuclease that replaces Cas6 function [46].	stability/transfer/defense	crispr,cascade complex	0	0	0	0	1	0	0	0	0	0	0	Makarova, K. S.; Koonin, E. V. Annotation and Classification of CRISPR-Cas Systems. Methods Mol. Biol.2015, 1311, 47û75. https://doi.org/10.1007/978-1-4939-2687-9_4.	GPD	Manual	Anaerobutyricum hallii	mobileOG_000004817|cas5|A0A413PI00|stability/transfer/defense|crispr,cascade complex|GPD|Manual	MKVVKLKTFQQMAHFRDHMAPCGADCYPLPPFSTVCGLIHNLCQWTSYHPLDFFISGKGIMNTEVRREWQGGYHFKTVNADAKKRWDIITDDENGSHTGWVGAIKNHAMLTDLNLTIYIKADDEDLDAIYKALTNPPIYPSLGEYGDLCDIQSVEITDLTEYDEPRTGELLEPAYIPVDKFGRSCLGTVYSLNNRYTIVRKHRRFEKVRCFWADKGQKIDSKLFDGDAPVVFIE	cellular organisms; Bacteria; Terrabacteria group; Firmicutes; Clostridia; Eubacteriales; Lachnospiraceae; Anaerobutyricum	cas5	tr|A0A413PI00|A0A413PI00_9FIRM CRISPR-associated protein Cas5 OS=Anaerobutyricum hallii OX=39488 GN=cas5 PE=4 SV=1
A0A400U1C7	mobileOG_000032625	mobileOG_000079292	dnaB_1	DNA helicase	replication/recombination/repair	NA	0	0	0	0	1	0	0	0	0	0	0	D, F.; CE, B.; JM, B. Crystal Structure of the N-Terminal Domain of the DnaB Hexameric Helicase. Structure1999, 7 (6), 691–698. https://doi.org/10.1016/S0969-2126(99)80090-2.	GPD	Homology	Escherichia coli	mobileOG_000079292|dnaB_1|A0A400U1C7|replication/recombination/repair|NA|GPD|Homology	MTDNFYAPPHSIEAEQAVIGGLLLDDDSSERVQKVLAMLKPDSFYSRPHKIIFEEITRMHREQKPVDGLTLFDELERKSLTVSVGGFAYIAEIAKNTPSAANIVAYAMQVRETAMERYAINRMTEATELLYSRNGMTATQKYEAIQSIFTQLTDHAKTGSRRGLRSFGEVMEDWVSDLEKRFDPSGEQRGMSTGIPSLDRMLSPKGLVKGSLFVIGARPKMGKTTLYSQMAINCAVHEKKPALMFSLEMPGDQILEKLVGQKSGVNPNIFYLPATNDADDGYQGDYDGDFNRAIETANRLSEIDLLYIDDTPGLSLAQIVSESRRIKREKGCVGMILVDYLTLMTAEKADRNDLAYGMITKGLKNLAKELDCVVVLLTQLNRALESRTNKRPLPSDSRD…	cellular organisms; Bacteria; Proteobacteria; Gammaproteobacteria; Enterobacterales; Enterobacteriaceae; Escherichia	orf30	tr|A0A400U1C7|A0A400U1C7_ECOLX Helicase DnaB OS=Escherichia coli OX=562 GN=C9Z68_14515 PE=4 SV=1
U2SBP2	mobileOG_000780826	mobileOG_000079313	recT	The DNA single-strand annealing proteins (SSAPs), such as RecT, Red-beta, ERF and Rad52, function in RecA-dependent and RecA-independent DNA recombination pathways. This family includes proteins related to RecT	replication/recombination/repair	NA	0	0	0	0	1	0	0	0	0	0	0	LM, I.; EV, K.; L, A. Classification and Evolutionary History of the Single-Strand Annealing Proteins, RecT, Redbeta, ERF and RAD52. BMC Genomics2002, 3. https://doi.org/10.1186/1471-2164-3-8.	GPD	Homology	Oscillibacter sp. KLE 1745	mobileOG_000079313|recT|U2SBP2|replication/recombination/repair|NA|GPD|Homology	MANMIQNAAASTQAVAKSKKPSSIQDYIEVMKPAIQAALPSVMTPERFSRITLSALSANPKLKECTPQSFLGAMMTAAQLGLEPNTPLGQAYLIPFRNHGQMECQFQLGYKGLIDLAYRSGEVSIIQAHTVYENDEFEYALGLDPKLRHVPAKSNRGKPIAYYAMFKTKDGGYGFQVMSIEEVTEHARKFSKSFGNGPWQTNFDEMAKKTVLKKVLKYAPLKSDFVRGMAQDGTTKTDISSDMTDIPDMTEYIDVDQATGEVISQEVPENA	cellular organisms; Bacteria; Terrabacteria group; Firmicutes; Clostridia; Eubacteriales; Oscillospiraceae; Oscillibacter; unclassified Oscillibacter	51	tr|U2SBP2|U2SBP2_9FIRM Recombination and repair protein RecT OS=Oscillibacter sp. KLE 1745 OX=1226323 GN=HMPREF1546_02319 PE=4 SV=1
U2SBP2	mobileOG_000780826	mobileOG_000079722	recT	The DNA single-strand annealing proteins (SSAPs), such as RecT, Red-beta, ERF and Rad52, function in RecA-dependent and RecA-independent DNA recombination pathways. This family includes proteins related to RecT	replication/recombination/repair	NA	0	0	0	0	1	0	0	0	0	0	0	LM, I.; EV, K.; L, A. Classification and Evolutionary History of the Single-Strand Annealing Proteins, RecT, Redbeta, ERF and RAD52. BMC Genomics2002, 3. https://doi.org/10.1186/1471-2164-3-8.	GPD	Homology	Oscillibacter sp. KLE 1745	mobileOG_000079722|recT|U2SBP2|replication/recombination/repair|NA|GPD|Homology	MKEGLIQNAQGAQAVKKGNPTMQQYIKQMEGEIAKALPSVITPERFTRITLSALSANKQLAQTTPQSFLGAMMTAAQLGMEPNTPLGQAYLIPYRNHGQLECQFQLGYKGLIDLAYRSGEVSIIQAQVVYENDEFEYSFGLEPKLNHKPACGERGEPKFIYAMFRTKDGGFGYDVMSVEDVRNHAKRFSKAYSNGPWQTNFEEMAKKTVLKRVLKYAPLKSDFVRAVAQDETIKTKISEDMYSVSDDTVIDTENFTVDETTGEVIESDGDAQ	cellular organisms; Bacteria; Terrabacteria group; Firmicutes; Clostridia; Eubacteriales; Oscillospiraceae; Oscillibacter; unclassified Oscillibacter	51	tr|U2SBP2|U2SBP2_9FIRM Recombination and repair protein RecT OS=Oscillibacter sp. KLE 1745 OX=1226323 GN=HMPREF1546_02319 PE=4 SV=1
A0A415CKU5	mobileOG_000350472	mobileOG_000004880	cas2	Cas1 and Cas2 fromGGGGGG-form a stable complex that is essential for spacer acquisition and determine	stability/transfer/defense	crispr,spacer acquisition	0	0	0	0	1	0	0	0	0	0	0	Nu±ez, J. K.; Kranzusch, P. J.; Noeske, J.; Wright, A. V.; Davies, C. W.; Doudna, J. A. Cas1-Cas2 Complex Formation Mediates Spacer Acquisition during CRISPR-Cas Adaptive Immunity. Nat. Struct. Mol. Biol.2014, 21 (6), 528û534. https://doi.org/10.1038/nsmb.2820.	GPD	Manual	Bacteroides sp. AM10-21B	mobileOG_000004880|cas2|A0A415CKU5|stability/transfer/defense|crispr,spacer acquisition|GPD|Manual	MERFSEYRVMWVLVLFDLPTETKKDKKAYADFRKNLQKDGFTMFQFSIYVRHCASSENAEVHIKRVKSILPEHGNVGIMCITDKQFGSIELFYGKKTIDVNTPGQQLELF	cellular organisms; Bacteria; FCB group; Bacteroidetes/Chlorobi group; Bacteroidetes; Bacteroidia; Bacteroidales; Bacteroidaceae; Bacteroides; unclassified Bacteroides	cas2	tr|A0A415CKU5|A0A415CKU5_9BACE CRISPR-associated endoribonuclease Cas2 OS=Bacteroides sp. AM10-21B OX=2292001 GN=cas2 PE=3 SV=1
A0A415CKY5	mobileOG_000346932	mobileOG_000004881	cas1	Universally conserved endonuclease associated with the CRISPR-CAS prokaryotic immunity system; Cas1 and Cas2 fromGGGGGG-form a stable complex that is essential for spacer acquisition and determine	stability/transfer/defense	crispr,spacer acquisition	0	0	0	0	1	0	0	0	0	0	0	Wiedenheft, B.; Zhou, K.; Jinek, M.; Coyle, S. M.; Ma, W.; Doudna, J. A. Structural Basis for DNase Activity of a Conserved Protein Implicated in CRISPR-Mediated Genome Defense. Structure2009, 17 (6), 904û912. https://doi.org/10.1016/j.str.2009.03.019.	GPD	Manual	Bacteroides sp. AM10-21B	mobileOG_000004881|cas1|A0A415CKY5|stability/transfer/defense|crispr,spacer acquisition|GPD|Manual	MIKKTFYFGSPVYLSLKNAQLVIKLPEVIKNGALSEGFKQISEVTKPIEDIGIVVLDNKQITITSGVLEALLEKNCAVITCDSKSMPVGLMLPLYGNTTQNERFRQQIGASLPLMKQLWQQTVKAKIENQAAVLNKCVGEEIKCMKIWATDVKSGDPDNLEARAAAYYWKKLFKIEGFTRDREGIPPNNLLNYGYAILRAVVARGLVASGLLPTLGIHHHNRYNAYCLADDIMEPYRPYVDRLVYDMIKGGEINCRELAKEQKVQLLTIPTLDTIISGKRSPLMVAVGQTTASLYKCFSGELRRISYPEM	cellular organisms; Bacteria; FCB group; Bacteroidetes/Chlorobi group; Bacteroidetes; Bacteroidia; Bacteroidales; Bacteroidaceae; Bacteroides; unclassified Bacteroides	cas1	tr|A0A415CKY5|A0A415CKY5_9BACE CRISPR-associated endonuclease Cas1 OS=Bacteroides sp. AM10-21B OX=2292001 GN=cas1 PE=3 SV=1
A0A415CKP7	mobileOG_000004882	mobileOG_000004882	cas9	In type II CRISPR-Cas systems, Cas9 is sufficient both to generate crRNA and to cleave the target DNA [56,GGGGGG-58].	stability/transfer/defense	crispr,recombination	0	0	0	0	1	0	0	0	0	0	0	Makarova, K. S.; Koonin, E. V. Annotation and Classification of CRISPR-Cas Systems. Methods Mol. Biol.2015, 1311, 47û75. https://doi.org/10.1007/978-1-4939-2687-9_4.	GPD	Manual	Bacteroides sp. AM10-21B	mobileOG_000004882|cas9|A0A415CKP7|stability/transfer/defense|crispr,recombination|GPD|Manual	MDVTAEFLRTEDDYVALFDWLNSRKEIDQKAFLKYPKFGLKKEIDNYRWNYVEDKLYPCNETRYAILSRLEKVGVSIDFLSDEKETVLWHILYSVSDKQEIEKALRTFAVKNGLNESFVEVFKKFPPFKSEYGAYSAKAIKKLLPLMRCGKYWDTSLIDDATRDRIERIITGEYDRNIAAKVREKAINLSDIYCFKRLPLWLACYVVYNRHSENKEIAKWETPADIDAYLASFKQHSLRNPIVEQVITETLRVVRDIWKQVGKIDEIHIELGREMKSPADKRKRMTAQIQENEKANLRIKTLLVEFMNPEYEVENIRPYSPSQQEILRIYEDTVLKREEPIPEDIDAILKKFNNSKLPTKSEFLRYKLWLEQKYRSPYTGELIPLGKLFTTAYEIEHII…	cellular organisms; Bacteria; FCB group; Bacteroidetes/Chlorobi group; Bacteroidetes; Bacteroidia; Bacteroidales; Bacteroidaceae; Bacteroides; unclassified Bacteroides	cas9	tr|A0A415CKP7|A0A415CKP7_9BACE CRISPR-associated endonuclease Cas9 OS=Bacteroides sp. AM10-21B OX=2292001 GN=cas9 PE=3 SV=1
A0A330GDV4	mobileOG_000032625	mobileOG_000079887	dnaB_1	DNA helicase	replication/recombination/repair	NA	0	0	0	0	1	0	0	0	0	0	0	D, F.; CE, B.; JM, B. Crystal Structure of the N-Terminal Domain of the DnaB Hexameric Helicase. Structure1999, 7 (6), 691–698. https://doi.org/10.1016/S0969-2126(99)80090-2.	GPD	Homology	Enterobacter cloacae	mobileOG_000079887|dnaB_1|A0A330GDV4|replication/recombination/repair|NA|GPD|Homology	MTADFMAVPQNLEAEQSVIGGLLLDDDNSERVQKVLAMLKPESFYSRPHQLIFAEMRQMFRDNKPVDGLTLFDALEGKGLAEQVGGFAYLAEIAKNTPSAANIVAYAASVREAAMERYGISRLTEATELLYSRNGMSATQKYEAIQGIFTQLADHSKTGSRRGLRSFGEVMDDWVADLEKRFDPSGEQRGMSTGIPSLDRLLAPKGLVKGSLFVIGARPKMGKTTLYGQMAINCAVREKKPALMFSLEMPGDQILEKLVGQRSGVNPSIFYMPATDDADDQYQGDYDGDFKKAIATAGRLSEIDMLYIDDTPGLSLAHIVSESRRIKREKGCVGMILVDYLTLMTAEKADRNDLAYGMITKGLKNLAKELGCVVVLLTQLNRELEKRVNKRPLPSDSRD…	cellular organisms; Bacteria; Proteobacteria; Gammaproteobacteria; Enterobacterales; Enterobacteriaceae; Enterobacter; Enterobacter cloacae complex	orf30	tr|A0A330GDV4|A0A330GDV4_ENTCL Helicase DnaB OS=Enterobacter cloacae OX=550 GN=DP202_09770 PE=4 SV=1
A0A2W5NA75	mobileOG_000777953	mobileOG_000079991	dut	Staphylococcus aureusGGGGG$-pathogenicity islands (SaPIs) are genetic elements that are mobilized by specific helper phages. The initial step in mobilization is the derepression of the SaPI by the interaction of a phage protein with the SaPI master repressor, Stl. Stl proteins are highly divergent between different SaPIs and respond to different phage-encoded derepressors. One such SaPI, SaPIbov1…	transfer	regulation	0	0	0	0	1	0	0	0	0	0	0	Hill, R. L. L., & Dokland, T. (2016). The Type 2 dUTPase of Bacteriophage PdblNM1 Initiates Mobilization of Staphylococcus aureus Bovine Pathogenicity Island 1. Journal of Molecular Biology, 428(1), 142û152. https://doi.org/10.1016/j.jmb.2015.11.340	GPD	Homology	Corynebacterium propinquum	mobileOG_000079991|dut|A0A2W5NA75|transfer|regulation|GPD|Homology	MNTLEFKKLSKDATTPERGRLDAGYDIFAAETVILEPQEKAKIRTDIAVNIPEGYVGLLTSRSSVSSKTHLVIETGKIDAGFQGNMKINIKNDIELLNTDEYIFKDIKDEMIEYKSYNEPLDERSSNPLENFKVRNTNYVIKKFDKLAQLVIVPIWTPELKEVEEFSYVSERGTDGFGSTGY	cellular organisms, Bacteria, Terrabacteria group, Actinobacteria, Actinomycetia (high G+C Gram-positive bacteria), Corynebacteriales, Corynebacteriaceae, Corynebacterium, Corynebacterium propinquum	orf31	tr|A0A2W5NA75|A0A2W5NA75_9CORY Deoxyuridine 5'-triphosphate nucleotidohydrolase OS=Corynebacterium propinquum OX=43769 GN=DI558_11165 PE=3 SV=1
A0A3N0I075	mobileOG_000780826	mobileOG_000080013	recT	The DNA single-strand annealing proteins (SSAPs), such as RecT, Red-beta, ERF and Rad52, function in RecA-dependent and RecA-independent DNA recombination pathways. This family includes proteins related to RecT	replication/recombination/repair	NA	0	0	0	0	10	0	0	0	0	0	0	LM, I.; EV, K.; L, A. Classification and Evolutionary History of the Single-Strand Annealing Proteins, RecT, Redbeta, ERF and RAD52. BMC Genomics2002, 3. https://doi.org/10.1186/1471-2164-3-8.	GPD	Homology	Clostridium sp. YH-panp20	mobileOG_000080013|recT|A0A3N0I075|replication/recombination/repair|NA|GPD|Homology	MAEVNQKGIIANTTKQAVANKHKPQTIKDYIKVYEGEIAKALPNVITPERFSRIAMTAVTNTPKLAKCTPQSFIGALLIAAQLGVEPNTALGQAYLIPYGNQCQFQLGYKGALDLAYRTGEVRSITAEVVREGDLFEYELGLNPKLKHVPAQKGRGKPIFYYAVFKLVNGGEGFQVMSYEDVTEHAKKYSKTFNNGPWQSAFDEMAKKTVLKKLLKYMPLKTEFVKAVAQDETIKNFDVGEDNRDILDKPNEWVDADVNIVDEDTGEVKE	cellular organisms; Bacteria; Terrabacteria group; Firmicutes; Erysipelotrichia; Erysipelotrichales; Erysipelotrichaceae; Absicoccus	51	tr|A0A3N0I075|A0A3N0I075_9CLOT Recombinase RecT OS=Clostridium sp. YH-panp20 OX=2486714 GN=EDX97_09460 PE=4 SV=1
A0A316M5N2	mobileOG_000780826	mobileOG_000080040	recT	The DNA single-strand annealing proteins (SSAPs), such as RecT, Red-beta, ERF and Rad52, function in RecA-dependent and RecA-independent DNA recombination pathways. This family includes proteins related to RecT	replication/recombination/repair	NA	0	0	0	0	1	0	0	0	0	0	0	LM, I.; EV, K.; L, A. Classification and Evolutionary History of the Single-Strand Annealing Proteins, RecT, Redbeta, ERF and RAD52. BMC Genomics2002, 3. https://doi.org/10.1186/1471-2164-3-8.	GPD	Homology	Veillonellaceae bacterium	mobileOG_000080040|recT|A0A316M5N2|replication/recombination/repair|NA|GPD|Homology	MNTKGGLTKRNSQVQEMQQKDTSLKGLIKAMEPEIKKALPSVITPERFTRMVFTALSSTPKLQQCTPQSFLGAMMQAAQLGLEPNTPVGQAYLIPYGNVCQFQLGYKGLLDLAYRSGEIKDIQAHEVHENDEFEYELGLEPKLKHIPAMTNRGPVTMYYAVWHTKTGGYGFEVMSKDDVLEFAQKKSKSFHNGPWQSDFDAMAKKTVLKRALKYAPIATDFVKAVATDETVKSNISASMEDEPDETMTIDAEPIPQNVDPETGEIIPDQEAAK	cellular organisms, Bacteria, Terrabacteria group, Firmicutes, Negativicutes, Veillonellales, Veillonellaceae, unclassified Veillonellaceae, Veillonellaceae bacterium	51	tr|A0A316M5N2|A0A316M5N2_9FIRM Recombinase RecT OS=Veillonellaceae bacterium OX=2049049 GN=DBY44_00240 PE=4 SV=1
A0A5R9CP56	mobileOG_000133245	mobileOG_000080233	orf623	Viral Terminase	phage	infection,regulation	0	0	0	0	1	0	0	0	0	0	0	LW, B. DNA Packaging in DsDNA Bacteriophages. Annu. Rev. Microbiol.1989, 43, 267–292. https://doi.org/10.1146/ANNUREV.MI.43.100189.001411.	GPD	Homology	Lactobacillus parafarraginis	mobileOG_000080233|orf623|A0A5R9CP56|phage|infection,regulation|GPD|Homology	MVQEFDFTQRNTNLDKIFQQLDGKGYFDEIKSKYRDPATVYCYRVLTGQQLACKTIKLAAFRHLNDLKRSTEGNFPYYYDLDKCRNICNFARMCPDVSQNKPIPLMIWQQAILCLSQGWRTKEDKQKRFERCMVSVARTNGKSYLLNILILYAYLVEASDQFNADLCYLAPVDKQSKKSWRYIKQTFNSLQEMPGFRKLIKNQNIAINDDVLKSTKTQNQILRMTAGSAQLDAFHFLFATVDEYGDENFNSDVISKVTSGQVQTSNRQTFFISTAYSNPKVPMYSDVRRLTKVMEKDSNRTEDSTLALIWQQDDQDEVENPETWVKSNPLLDLPAKHDTLLKGLISERDSKLEDGTLNDFINRNLNMWLQTAKDKYLKLEDIQKSVVSDFEIDNQDCYV…	cellular organisms, Bacteria, Terrabacteria group, Firmicutes, Bacilli, Lactobacillales, Lactobacillaceae, Lentilactobacillus, Lentilactobacillus parafarraginis	orf31	tr|A0A5R9CP56|A0A5R9CP56_9LACO Terminase large subunit OS=Lactobacillus parafarraginis OX=390842 GN=FEZ41_12455 PE=4 SV=1
D9Y6K1	mobileOG_000247533	mobileOG_000080304	recT	Binds to single-stranded DNA and also promotes the renaturation of complementary single-stranded DNA. Function in recombination. Has a function similar to that of lambda RedB.	replication/recombination/repair	NA	0	0	0	0	1	0	0	0	0	0	0	LM, I.; EV, K.; L, A. Classification and Evolutionary History of the Single-Strand Annealing Proteins, RecT, Redbeta, ERF and RAD52. BMC Genomics2002, 3. https://doi.org/10.1186/1471-2164-3-8.	GPD	Homology	Burkholderiales bacterium 1_1_47	mobileOG_000080304|recT|D9Y6K1|replication/recombination/repair|NA|GPD|Homology	MSTSDQLASVVGAPSAPVAKPKTKAPAIVQQVLSDQFKKQLALAVPKHLSADRMARIAATELRKTPALLNTTPASFLGAVMQSAQLGLEPGSALGQAYLVPYGNQCQLILGYRGMIDLARRSGQVLSLSAFAVHEGDDFNYQLGLHPDIHHVPSVEADRIKKPITFVYAVANLKGGGYQFEVMSRAEVEAVKTKAKSKNIWNSYFEQMALKTVIRRLFKYLPVSIEALQVANVDAKREAGEKIDPNDVIDINAVSVEDFKDIEEGEVTQEQPTTEKSSDIQH	cellular organisms; Bacteria; Proteobacteria; Betaproteobacteria; Burkholderiales; unclassified Burkholderiales	51	tr|D9Y6K1|D9Y6K1_9BURK Recombinase, phage RecT family OS=Burkholderiales bacterium 1_1_47 OX=469610 GN=HMPREF0189_01156 PE=4 SV=1
U2SBP2	mobileOG_000780826	mobileOG_000080401	recT	The DNA single-strand annealing proteins (SSAPs), such as RecT, Red-beta, ERF and Rad52, function in RecA-dependent and RecA-independent DNA recombination pathways. This family includes proteins related to RecT	replication/recombination/repair	NA	0	0	0	0	3	0	0	0	0	0	0	LM, I.; EV, K.; L, A. Classification and Evolutionary History of the Single-Strand Annealing Proteins, RecT, Redbeta, ERF and RAD52. BMC Genomics2002, 3. https://doi.org/10.1186/1471-2164-3-8.	GPD	Homology	Oscillibacter sp. KLE 1745	mobileOG_000080401|recT|U2SBP2|replication/recombination/repair|NA|GPD|Homology	MKEGLIQNAQGAQAVKAGKPTMQQYIKQMEGEIAKALPSVITPERFTRITLSALSANKQLAQTTPQSFLGAMMTAAQLGMEPNTPLGQAYLIPYRNHGTLECQFQLGYKGLIDLAYRSGEVSIIQAQVVYENDEFEYSFGLEPKLNHKPACGERGEPKFIYAMFRTKDGGFGYDVMSVEDVRNHAKRFSKAYSNGPWQTNFEEMAKKTVLKRVLKYAPLKSDFVRAVAQDETIKTKISEDMYSVSDDTVIDAENYSVDEATGEVIESDGDEQ	cellular organisms; Bacteria; Terrabacteria group; Firmicutes; Clostridia; Eubacteriales; Oscillospiraceae; Oscillibacter; unclassified Oscillibacter	51	tr|U2SBP2|U2SBP2_9FIRM Recombination and repair protein RecT OS=Oscillibacter sp. KLE 1745 OX=1226323 GN=HMPREF1546_02319 PE=4 SV=1
A0A0C5PSQ5	mobileOG_000136550	mobileOG_000080473	gp43	Terminase large subunit	phage	infection,regulation	0	0	0	0	1	0	0	0	0	0	0	LW, B. DNA Packaging in DsDNA Bacteriophages. Annu. Rev. Microbiol.1989, 43, 267–292. https://doi.org/10.1146/ANNUREV.MI.43.100189.001411.	GPD	Homology	Klebsiella phage vB_KpnP_SU552A	mobileOG_000080473|gp43|A0A0C5PSQ5|phage|infection,regulation|GPD|Homology	MVSVKTARRLRMLNQKLTGYSANPRSIPKEEREDISMMMAAALSDFREFAYIGMRFLGFTLTDMQADIAEYMQKGPRKRMVAAQRGEAKSTLAALYAVWRLIQDQSCRILIVSGAEKQASDVANLIIRMLETWPLLCYLKADPTRGDRTSFEGYDVNCDLKPLDKSASVACVGITASLQGKRADLLIPDDIETTKNGLTQTQREQLLMISKDFAAICTHGDTLYLGTPQTKDSIYKTLPGRGFEVRVWPGRIPSVEMEERYGSTLAPYILELIERGYKRTGFGVDGTLGESTDPGRYDEDALIEKELDFGPEGFQLQYMLDTTLSDQMRTRIKLSDMLVYSGSQDSSPETFSYIADRRHLYQHEHGGIMGQQMYFPAFYGDMHLPYQHKVLVVDPAGCG…	Viruses, Duplodnaviria, Heunggongvirae, Uroviricota, Caudoviricetes, Caudovirales, Autographiviridae, Slopekvirinae, Drulisvirus, Klebsiella virus SU552A, Klebsiella phage vB_KpnP_SU552A	51	tr|A0A0C5PSQ5|A0A0C5PSQ5_9CAUD Putative DNA maturase B OS=Klebsiella phage vB_KpnP_SU552A OX=1610835 GN=SU552A_48 PE=4 SV=1
U2SBP2	mobileOG_000780826	mobileOG_000080794	recT	The DNA single-strand annealing proteins (SSAPs), such as RecT, Red-beta, ERF and Rad52, function in RecA-dependent and RecA-independent DNA recombination pathways. This family includes proteins related to RecT	replication/recombination/repair	NA	0	0	0	0	1	0	0	0	0	0	0	LM, I.; EV, K.; L, A. Classification and Evolutionary History of the Single-Strand Annealing Proteins, RecT, Redbeta, ERF and RAD52. BMC Genomics2002, 3. https://doi.org/10.1186/1471-2164-3-8.	GPD	Homology	Oscillibacter sp. KLE 1745	mobileOG_000080794|recT|U2SBP2|replication/recombination/repair|NA|GPD|Homology	MKEGLIQNAQGAQAAKKGNPTMQQYIKQMEGEIAKALPSVITPERFTRITLSALSANKQLAQTTPQSFLGAMMTAAQLGMEPNTPLGQAYLIPYRNHGQLECQFQLGYKGLIDLAYRSGEVSIIQAQVVYENDEFEYSFGLEPKLNHKPACGERGEPKFIYAMFRTKDGGFGYDVMSVEDVRNHAKRFSKAYSNGPWQTNFEEMAKKTVLKRVLKYAPLKSDFVRAVAQDETIKTKISEDMYSVSDDTVIETENFTVDETTGEVIESDGDAQ	cellular organisms; Bacteria; Terrabacteria group; Firmicutes; Clostridia; Eubacteriales; Oscillospiraceae; Oscillibacter; unclassified Oscillibacter	51	tr|U2SBP2|U2SBP2_9FIRM Recombination and repair protein RecT OS=Oscillibacter sp. KLE 1745 OX=1226323 GN=HMPREF1546_02319 PE=4 SV=1
A0A1Y4W4R3	mobileOG_000780826	mobileOG_000080839	recT	The DNA single-strand annealing proteins (SSAPs), such as RecT, Red-beta, ERF and Rad52, function in RecA-dependent and RecA-independent DNA recombination pathways. This family includes proteins related to RecT	replication/recombination/repair	NA	0	0	0	0	4	0	0	0	0	0	0	LM, I.; EV, K.; L, A. Classification and Evolutionary History of the Single-Strand Annealing Proteins, RecT, Redbeta, ERF and RAD52. BMC Genomics2002, 3. https://doi.org/10.1186/1471-2164-3-8.	GPD	Homology	Flavonifractor sp. An100	mobileOG_000080839|recT|A0A1Y4W4R3|replication/recombination/repair|NA|GPD|Homology	MNKIQQATAQTAMKAQSGGNPTMQQYIKQMEGEIKKALPSVMTPERFTRITLSALSTNPKLAQCTPQSFLGAMMTAAQLGLEPNTPLGQAYLIPYWNGKQNRLECQFQLGYKGMIDLAYRSGEIQTIQAQVGHANDTLIAEYGTECSLKFIPKLNGDRGDPVNVWAMFKTKDGGYGFEIMTLDDVRAHAQKYSKAYGSGPWQTNFEEMAKKTVLKKVLKYAPMKSEFVRQIAQDSTVKTEISDDMFSVPTVVADAEMVDNMPVDQTTGEVMEGNANAE	cellular organisms; Bacteria; Terrabacteria group; Firmicutes; Clostridia; Eubacteriales; Oscillospiraceae; Flavonifractor; unclassified Flavonifractor	51	tr|A0A1Y4W4R3|A0A1Y4W4R3_9FIRM Recombinase RecT OS=Flavonifractor sp. An100 OX=1965538 GN=B5E43_11775 PE=4 SV=1
C2ERL9	mobileOG_000133245	mobileOG_000080983	orf623	Viral Terminase	phage	infection,regulation	0	0	0	0	1	0	0	0	0	0	0	LW, B. DNA Packaging in DsDNA Bacteriophages. Annu. Rev. Microbiol.1989, 43, 267–292. https://doi.org/10.1146/ANNUREV.MI.43.100189.001411.	GPD	Homology	Lactobacillus vaginalis DSM 5837 = ATCC 49540	mobileOG_000080983|orf623|C2ERL9|phage|infection,regulation|GPD|Homology	MEKVIIVHKYDFSHSADVAGDVIKAYHAEKQSGNYEDIFAEYNDPGTRYAREILDKKYLSSTMMKLAAFRQLQDLRRITEDSSFSFHYDKDHINQILNFAKLVPDVDTGKPVPLMLWQQAILALMFGWRDSLDDKRYDRVLVSVARTNGKTYLSAIILTYSFIVESLGKSNQDMAYVAPVTSQSQKGFSYLKTTFNALDQIAAFHKLFKQTNTNVLNDNIIAKNSQNTILRLSHESGRFDSRHFVMAVLDESGSDGAKGSPTAIAQIARNVGQVSSGMMQTGGSMFQISTAYPNPTSYFYKDERMMERAMRDDASRSLDNYLCLVWEQDSVKETEKPETWEKSNPLLTLNEKKKQQMISRLMNERNTHMMSGNIAEFQNKNMNIWLKTKSNTYLTLNDI…	cellular organisms, Bacteria, Terrabacteria group, Firmicutes, Bacilli, Lactobacillales, Lactobacillaceae, Limosilactobacillus, Limosilactobacillus vaginalis, Lactobacillus vaginalis DSM 5837 = ATCC 49540	orf31	tr|C2ERL9|C2ERL9_9LACO Putative phage terminase, large subunit OS=Lactobacillus vaginalis DSM 5837 = ATCC 49540 OX=1423814 GN=HMPREF0549_0105 PE=4 SV=1
A0A1V9QJE2	mobileOG_000133245	mobileOG_000081231	orf623	Viral Terminase	phage	infection,regulation	0	0	0	0	1	0	0	0	0	0	0	LW, B. DNA Packaging in DsDNA Bacteriophages. Annu. Rev. Microbiol.1989, 43, 267–292. https://doi.org/10.1146/ANNUREV.MI.43.100189.001411.	GPD	Homology	Lactobacillus salivarius	mobileOG_000081231|orf623|A0A1V9QJE2|phage|infection,regulation|GPD|Homology	MEVDLTQTHDVLGTYHSIDFSDIRKKYQDEGTKYAFKVLDEEIETGYLIKLACFRHLRDLQRQNTKKFPYRYSVKQAKKLLLFASMCPNVDTDSPTELMDWQKFIFCMLFGWRNLEGRKRFSRAMVSVARGQGKTYLMAILMCYSYFIESLGLSNQDYLVASINFKQTNKIFGYIKTMMKYIVKTDMFKDYAATVDFKAQSDQMIMKEKNNVLRAISHESGQYDSFHFTTAIFDEIGEVKSREKISKIISGQVKVPNHQFIQISTSYPDPSVPFHEDQKMIQQAMEQDYKRDADNFLGLIWAQDSLDETFKPETWYKSNPLLYLDSQKQVLMEGLQDKRDADMLSGNVADFQNKNLNLWLAEATNSFLKLGDIERAIQPNFNIEGRTVYIGYDYSMFSD…	cellular organisms; Bacteria; Terrabacteria group; Firmicutes; Bacilli; Lactobacillales; Lactobacillaceae; Ligilactobacillus	orf31	tr|A0A1V9QJE2|A0A1V9QJE2_9LACO Terminase OS=Lactobacillus salivarius OX=1624 GN=B6U61_03570 PE=4 SV=1
A0A412G4J9	mobileOG_000780826	mobileOG_000081236	recT	The DNA single-strand annealing proteins (SSAPs), such as RecT, Red-beta, ERF and Rad52, function in RecA-dependent and RecA-independent DNA recombination pathways. This family includes proteins related to RecT	replication/recombination/repair	NA	0	0	0	0	1	0	0	0	0	0	0	LM, I.; EV, K.; L, A. Classification and Evolutionary History of the Single-Strand Annealing Proteins, RecT, Redbeta, ERF and RAD52. BMC Genomics2002, 3. https://doi.org/10.1186/1471-2164-3-8.	GPD	Homology	Holdemania filiformis	mobileOG_000081236|recT|A0A412G4J9|replication/recombination/repair|NA|GPD|Homology	MTTTNQQGMIAKKQSNTVAKKQSKTIKEYISVMSGEIAKALPSVMTPERFTRIALSAVSNNAKLASCTPQSFLAAMMNAAQLGLEPNTPLGQAYLIPYGGACQFQIGYKGLIDLAYRSGEVKMIDAQVVYENDEFEYELGMDPVLKHKPARTNRGKPIYYYATFKLVNGGQGFQVMSYEDVLDHAKKYSKSYSSGPWKTNFDEMTKKTVLKKLLKYAPLKTEFVKQVNTDESIKTTIEEDMTEVPNEFFDAEYQEQPGEDPATGEIKE	cellular organisms; Bacteria; Terrabacteria group; Firmicutes; Erysipelotrichia; Erysipelotrichales; Erysipelotrichaceae; Holdemania	51	tr|A0A412G4J9|A0A412G4J9_9FIRM Recombinase RecT OS=Holdemania filiformis OX=61171 GN=DWY25_04445 PE=4 SV=1
A0A5B8TAV7	mobileOG_000133245	mobileOG_000081382	orf623	Viral Terminase	phage	infection,regulation	0	0	0	0	1	0	0	0	0	0	0	LW, B. DNA Packaging in DsDNA Bacteriophages. Annu. Rev. Microbiol.1989, 43, 267–292. https://doi.org/10.1146/ANNUREV.MI.43.100189.001411.	GPD	Homology	Leuconostoc lactis	mobileOG_000081382|orf623|A0A5B8TAV7|phage|infection,regulation|GPD|Homology	MKKIDLTTNHDVIGIYHTLDFSDVRTKYHDKGTAYAFNVLDEVIVTGYFIKLAAFRHLRDLQRQGDKNFPYKYSVKQASNILKFAKIAPNVDTGEPTKLMDWQEFIMTQLIGWRTLDGGKRFSRAIVSVSRGQGKTYLMAILQGYSYLIETMGLENQDFLVASINFKQTNKLFGFIKSMLRKIIETEPFKSYAKEVDLSIQTDQIIMKNTNNVMRAISHESGQYDSFHFTTAVVDEIGEITSRDKISKIISGQVKVKNRQFIQISTSYPNPTVPFHEDQKMIQQAMEQDWNRDADSYLGLIWAQDSLDETFKPETWVKSNPLLTLESEREVLLQGLTDKRDSDLLAGTISDFQNKNLNMWLQESTNSFLKLSDVSMAIVDRFDIRQRQVYIGYDYSMFS…	cellular organisms; Bacteria; Terrabacteria group; Firmicutes; Bacilli; Lactobacillales; Lactobacillaceae; Leuconostoc	orf31	tr|A0A5B8TAV7|A0A5B8TAV7_LEULA Terminase large subunit OS=Leuconostoc lactis OX=1246 GN=FGL83_05505 PE=4 SV=1
K1K078	mobileOG_000247533	mobileOG_000081626	recT	Binds to single-stranded DNA and also promotes the renaturation of complementary single-stranded DNA. Function in recombination. Has a function similar to that of lambda RedB.	replication/recombination/repair	NA	0	0	0	0	1	0	0	0	0	0	0	LM, I.; EV, K.; L, A. Classification and Evolutionary History of the Single-Strand Annealing Proteins, RecT, Redbeta, ERF and RAD52. BMC Genomics2002, 3. https://doi.org/10.1186/1471-2164-3-8.	GPD	Homology	Sutterella wadsworthensis 2_1_59BFAA	mobileOG_000081626|recT|K1K078|replication/recombination/repair|NA|GPD|Homology	MSTTDQLKQQIVPATAASQQQTAVVQAAKQPTTLLGVVRSPSFQKQMALAMPKSMTPDRLTRIVMTECRKTPALMKCAPESFYGAVLQCAALGLEPGSALGHCYLLPFGNGKDKSGRPNAQLIIGYRGMIDLARRSGQIVSLQAWTVHAQDTFNYQLGLNPDIEHIPASVADRGPVTHVYAVAKLKGGGVQFEVMSRAEIEKVRASSKAGNSGPWSSHWDEMAKKTVIRRLFKYLPVSIEAVRAVEIDEKTDRGEATTDQDFLDAEFIEKGNVEDYIDDEAPADNQ	cellular organisms; Bacteria; Proteobacteria; Betaproteobacteria; Burkholderiales; Sutterellaceae; Sutterella; Sutterella wadsworthensis	51	tr|K1K078|K1K078_9BURK Phage RecT family recombinase OS=Sutterella wadsworthensis 2_1_59BFAA OX=742823 GN=HMPREF9465_00243 PE=4 SV=1
D9Y6C7	mobileOG_000247533	mobileOG_000081745	recT	Binds to single-stranded DNA and also promotes the renaturation of complementary single-stranded DNA. Function in recombination. Has a function similar to that of lambda RedB.	replication/recombination/repair	NA	0	0	0	0	1	0	0	0	0	0	0	LM, I.; EV, K.; L, A. Classification and Evolutionary History of the Single-Strand Annealing Proteins, RecT, Redbeta, ERF and RAD52. BMC Genomics2002, 3. https://doi.org/10.1186/1471-2164-3-8.	GPD	Homology	Burkholderiales bacterium 1_1_47	mobileOG_000081745|recT|D9Y6C7|replication/recombination/repair|NA|GPD|Homology	MSTSDQLAAAVGAPSAPVAKPKTKAPAIIQHVLSDQFKKQLALAIPKHLNADRLARIAATELRKTPALLNTTEASFMGAVMQSAQLGLEPGSALGQAYLVPYGKECQLILGYRGMIDLARRSGQVLSLNAYAVREGDDFNYQLGLHPDIHHIPSPEAGRDKQPITFVYAVATLRGGGYQFEVMSRAEVEAVKAKAKSKNIWNNYFEEMAKKTVIRRLFKYLPVSIEALQVANVDAKREAGEKIDPNDVIDINAISVEDFKDIEDAEVVGTSQDAPAETINK	cellular organisms; Bacteria; Proteobacteria; Betaproteobacteria; Burkholderiales; unclassified Burkholderiales	51	tr|D9Y6C7|D9Y6C7_9BURK Recombinase, phage RecT family OS=Burkholderiales bacterium 1_1_47 OX=469610 GN=HMPREF0189_01082 PE=4 SV=1
D9Y6C7	mobileOG_000247533	mobileOG_000081926	recT	Binds to single-stranded DNA and also promotes the renaturation of complementary single-stranded DNA. Function in recombination. Has a function similar to that of lambda RedB.	replication/recombination/repair	NA	0	0	0	0	3	0	0	0	0	0	0	LM, I.; EV, K.; L, A. Classification and Evolutionary History of the Single-Strand Annealing Proteins, RecT, Redbeta, ERF and RAD52. BMC Genomics2002, 3. https://doi.org/10.1186/1471-2164-3-8.	GPD	Homology	Burkholderiales bacterium 1_1_47	mobileOG_000081926|recT|D9Y6C7|replication/recombination/repair|NA|GPD|Homology	MSTSDQLAAAVGAPSAPVAKPKTKAPVIVQQVLSDQFKKQLALAVPKHLSADRMARIAATELRKTPALLNTTPASFLGAVMQSAQLGLEPGSALGQAYLVPYGNQCQLILGYRGMIDLARRSGQVLSLSAFAVHEGDDFNYQLGLHPDIHHVPSVEADRIKKPITFVYAVANLRGGGYQFEVMSRAEVEAVKAKAKSKNIWNTYFEQMALKTVIRRLFKYLPVSIEALQVANVDAKREAGEKIDPTDVIDINAVSVDDFKDIQDAEVIEQEPQQQTEEHK	cellular organisms; Bacteria; Proteobacteria; Betaproteobacteria; Burkholderiales; unclassified Burkholderiales	51	tr|D9Y6C7|D9Y6C7_9BURK Recombinase, phage RecT family OS=Burkholderiales bacterium 1_1_47 OX=469610 GN=HMPREF0189_01082 PE=4 SV=1
A0A374MJJ9	mobileOG_000011883	mobileOG_000005065	cas5	Subunit of Cascade complex interacting with large subunit and Cas7 subunit and binding the 5?-handle of crRNA [20,GG--22,GG--23,GG--43G--G-G-G45]. In the subtype I-C system Cas5 is the ribonuclease that replaces Cas6 function [46].	stability/transfer/defense	crispr,cascade complex	0	0	0	0	1	0	0	0	0	0	0	Makarova, K. S.; Koonin, E. V. Annotation and Classification of CRISPR-Cas Systems. Methods Mol. Biol.2015, 1311, 47û75. https://doi.org/10.1007/978-1-4939-2687-9_4.	GPD	Manual	Anaerobutyricum hallii	mobileOG_000005065|cas5|A0A374MJJ9|stability/transfer/defense|crispr,cascade complex|GPD|Manual	MKAIRIKFFQETASFKLPMWNGSLLPTYPLPPYSTVIGMIHTLCQWSTAHRIKLSIVCNNQQLGAEQQGLHRGYIGGATFNKVTEETEARWPIIVEGAFDDYIGFTTRIYTTEFLVDRYYTLHVTTENEEDFNKIIEVFNYPPVYPSLGRWEDSIRIDEVKIVEIADELKSGELNCFVWLPGRYSSLQGFSTVWKIPTYYNLVRDKRKFEYLKCYLGERGDLATFRLDEDGENVLLI	cellular organisms; Bacteria; Terrabacteria group; Firmicutes; Clostridia; Eubacteriales; Lachnospiraceae; Anaerobutyricum	cas5	tr|A0A374MJJ9|A0A374MJJ9_9FIRM CRISPR-associated protein Cas5 OS=Anaerobutyricum hallii OX=39488 GN=cas5 PE=4 SV=1
D9Y6K1	mobileOG_000247533	mobileOG_000082103	recT	Binds to single-stranded DNA and also promotes the renaturation of complementary single-stranded DNA. Function in recombination. Has a function similar to that of lambda RedB.	replication/recombination/repair	NA	0	0	0	0	1	0	0	0	0	0	0	LM, I.; EV, K.; L, A. Classification and Evolutionary History of the Single-Strand Annealing Proteins, RecT, Redbeta, ERF and RAD52. BMC Genomics2002, 3. https://doi.org/10.1186/1471-2164-3-8.	GPD	Homology	Burkholderiales bacterium 1_1_47	mobileOG_000082103|recT|D9Y6K1|replication/recombination/repair|NA|GPD|Homology	MSTSDQLAAAVGAPSAPVAKPKTKAPAIIQHVLSDQFKKQLALAIPKHLNADRLARIAATELRKTPALLNTTEASFMGAVMQSAQLGLEPGSALGQAYLVPYGKECQLILGYRGMIDLARRSGQVLSLNAYAVREGDDFNYQLGLHSDIHHIPSPEAGRDKQPITFVYAVATLRGGGYQFEVMSRAEVEAVKAKAKSKNIWNNYFEEMAKKTVIRRLFKYLPVSIEALQVANVDAKREAGEKIDPNDVIDINAVSVDDFKDIEEGEVIEAPQEVSA	cellular organisms; Bacteria; Proteobacteria; Betaproteobacteria; Burkholderiales; unclassified Burkholderiales	51	tr|D9Y6K1|D9Y6K1_9BURK Recombinase, phage RecT family OS=Burkholderiales bacterium 1_1_47 OX=469610 GN=HMPREF0189_01156 PE=4 SV=1
U2SBP2	mobileOG_000780826	mobileOG_000082252	recT	The DNA single-strand annealing proteins (SSAPs), such as RecT, Red-beta, ERF and Rad52, function in RecA-dependent and RecA-independent DNA recombination pathways. This family includes proteins related to RecT	replication/recombination/repair	NA	0	0	0	0	1	0	0	0	0	0	0	LM, I.; EV, K.; L, A. Classification and Evolutionary History of the Single-Strand Annealing Proteins, RecT, Redbeta, ERF and RAD52. BMC Genomics2002, 3. https://doi.org/10.1186/1471-2164-3-8.	GPD	Homology	Oscillibacter sp. KLE 1745	mobileOG_000082252|recT|U2SBP2|replication/recombination/repair|NA|GPD|Homology	MEKNLIQKQGGQMSAAKAEKKTMQAYIKAMEPAIKKALPSVITPERFTRMVLSALSSTPKLAECSPQSFLAAMMTAAQLGVEPNTALGQAYLLPYRNHGQMECQFQLGYKGLIDLAYRSGEVSVIQAHTVYENDVFEYELGMDPKLRHVPAKADRGEAVAYYAMFKTKDGGYGFEVMSVDDVQRHAQRYSKSYGSGSSPWRSNFDEMAKKTVLKRALKYAPLKSDFVRGVAQDETIKAELSDEMYAVPDETVFEAEGEEIDSTAVNTETGEVIGDAE	cellular organisms; Bacteria; Terrabacteria group; Firmicutes; Clostridia; Eubacteriales; Oscillospiraceae; Oscillibacter; unclassified Oscillibacter	51	tr|U2SBP2|U2SBP2_9FIRM Recombination and repair protein RecT OS=Oscillibacter sp. KLE 1745 OX=1226323 GN=HMPREF1546_02319 PE=4 SV=1
A0A1C5Z0A8	mobileOG_000780826	mobileOG_000005100	recT	The DNA single-strand annealing proteins (SSAPs), such as RecT, Red-beta, ERF and Rad52, function in RecA-dependent and RecA-independent DNA recombination pathways. This family includes proteins related to RecT	replication/recombination/repair	NA	0	0	0	0	6	0	0	0	0	0	0	LM, I.; EV, K.; L, A. Classification and Evolutionary History of the Single-Strand Annealing Proteins, RecT, Redbeta, ERF and RAD52. BMC Genomics2002, 3. https://doi.org/10.1186/1471-2164-3-8.	GPD	Manual	uncultured Blautia sp.	mobileOG_000005100|recT|A0A1C5Z0A8|replication/recombination/repair|NA|GPD|Manual	MGVKDALAEKTGNKGEVKLTKSMSIADMIKAMKPEIEKALPKVITPERFTRMALSALNTTPKLQECSQMSFLGALMNAAQLGLEPNTPLGQAYLIPYKNHGKLECQFQIGYKGLIDMVYRNDNIQTVQAQCVYEKDVFEYELGLEPKLVHKPAIKDRGELILVYALWKAKNGGYGFEVMSKEDIDNHARRFSQSFSSGFSPWKTNYEEMAKKTVIKKCLKYAPLKSDFVMQLSNDESVKTELSVDMSEVANEQEPIDADYQEVSQEAPDGTETAEAVNNQGTAE	cellular organisms; Bacteria; Terrabacteria group; Firmicutes; Clostridia; Eubacteriales; Lachnospiraceae; Blautia; environmental samples	51	tr|A0A1C5Z0A8|A0A1C5Z0A8_9FIRM p33 OS=uncultured Blautia sp. OX=765821 GN=recT PE=4 SV=1
A0A415G967	mobileOG_000209534	mobileOG_000005105	cas7c	Subunit of Cascade complexes binding crRNA [20,GG--22,GG--23,GG--43,GG--45]; often present in Cascade complexes in several copies.	stability/transfer/defense	crispr,cascade complex	0	0	0	0	1	0	0	0	0	0	0	Makarova, K. S.; Koonin, E. V. Annotation and Classification of CRISPR-Cas Systems. Methods Mol. Biol.2015, 1311, 47. https://doi.org/10.1007/978-1-4939-2687-9_4.	GPD	Manual	Anaerobutyricum hallii	mobileOG_000005105|cas7c|A0A415G967|stability/transfer/defense|crispr,cascade complex|GPD|Manual	MSILKNKIDFVALVAVNGANPNGDPNAENMPRVDDEMYGEISSGCIHRKIRNRMQDMGHNIFIQSEDRTTDGYVCLSDRAKALFTEPNNIDKCKEEACKEWLDVRAFGQVFALQKGNTSFGIRGPVTTHEAYSVDPVTIDSFGITKSVNALPPKNDSHMSSDRMGAKHFVKFGLYIVKGAINVQLAEKTGFTEEDAEVVKKAIATMFVNDASAARPEGSMEVIKLYWFKHNCKDGQYSSAQVHRSVKVRLKDSCTIPRSVHDYDISVDELYGLDYEDVKGVC	cellular organisms; Bacteria; Terrabacteria group; Firmicutes; Clostridia; Eubacteriales; Lachnospiraceae; Anaerobutyricum	csd2	tr|A0A415G967|A0A415G967_9FIRM Type I-C CRISPR-associated protein Cas7/Csd2 OS=Anaerobutyricum hallii OX=39488 GN=cas7c PE=4 SV=1
A0A415G967	mobileOG_000209534	mobileOG_000005105	cas7c	Subunit of Cascade complexes binding crRNA [20,GG--22,GG--23,GG--43,GG--45]; often present in Cascade complexes in several copies.	stability/transfer/defense	crispr,cascade complex	0	0	0	0	1	0	0	0	0	0	0	Makarova, K. S.; Koonin, E. V. Annotation and Classification of CRISPR-Cas Systems. Methods Mol. Biol.2015, 1311, 47. https://doi.org/10.1007/978-1-4939-2687-9_4.	GPD	Manual	Anaerobutyricum hallii	mobileOG_000005105|cas7c|A0A415G967|stability/transfer/defense|crispr,cascade complex|GPD|Manual	MSILKNKIDFVALVAVNGANPNGDPNAENMPRVDDEMYGEISSGCIHRKIRNRMQDMGHNIFIQSEDRTTDGYVCLSDRAKALFTEPNNIDKCKEEACKEWLDVRAFGQVFALQKGNTSFGIRGPVTTHEAYSVDPVTIDSFGITKSVNALPPKNDSHMSSDRMGAKHFVKFGLYIVKGAINVQLAEKTGFTEEDAEVVKKAIATMFVNDASAARPEGSMEVIKLYWFKHNCKDGQYSSAQVHRSVKVRLKDSCTIPRSVHDYDISVDELYGLDYEDVKGVC	cellular organisms; Bacteria; Terrabacteria group; Firmicutes; Clostridia; Eubacteriales; Lachnospiraceae; Anaerobutyricum	cas7c	tr|A0A415G967|A0A415G967_9FIRM Type I-C CRISPR-associated protein Cas7/Csd2 OS=Anaerobutyricum hallii OX=39488 GN=cas7c PE=4 SV=1
A0A374NKA4	mobileOG_000103864	mobileOG_000082308	cas5c	Subunit of Cascade complex interacting with large subunit and Cas7 subunit and binding the 5?-handle of crRNA [20,GG--22,GG--23,GG--43G--G-G-G45]. In the subtype I-C system Cas5 is the ribonuclease that replaces Cas6 function [46].	stability/transfer/defense	crispr,cascade complex	0	0	0	0	1	0	0	0	0	0	0	Makarova, K. S.; Koonin, E. V. Annotation and Classification of CRISPR-Cas Systems. Methods Mol. Biol.2015, 1311, 47û75. https://doi.org/10.1007/978-1-4939-2687-9_4.	GPD	Homology	Anaerobutyricum hallii	mobileOG_000082308|cas5c|A0A374NKA4|stability/transfer/defense|crispr,cascade complex|GPD|Homology	MNNVEFEVTGRKALFTFPEFKTGGEKSSMAIPTYEALKGILKSIYWKPTITWIIDEVRVMNPFRMEASGKIIPKMKGNKNDMALYNYLRDCRYQVRAHFIFNKNHPECRPDWNEKKHLEISKRMIEKGGRQDIFLGTRECQGYVKPCKFGEGIGFFDNYGDIPFGLMYHGLTYPDEAYSKETQGCITMRMWCPVMHNGVIKFIKPEDCVMTKVICKMQPKTF	cellular organisms; Bacteria; Terrabacteria group; Firmicutes; Clostridia; Eubacteriales; Lachnospiraceae; Anaerobutyricum	cas5c	tr|A0A374NKA4|A0A374NKA4_9FIRM Type I-C CRISPR-associated protein Cas5 OS=Anaerobutyricum hallii OX=39488 GN=cas5c PE=4 SV=1
S7HTJ9	mobileOG_000780826	mobileOG_000082385	recT	The DNA single-strand annealing proteins (SSAPs), such as RecT, Red-beta, ERF and Rad52, function in RecA-dependent and RecA-independent DNA recombination pathways. This family includes proteins related to RecT	replication/recombination/repair	NA	0	0	0	0	1	0	0	0	0	0	0	LM, I.; EV, K.; L, A. Classification and Evolutionary History of the Single-Strand Annealing Proteins, RecT, Redbeta, ERF and RAD52. BMC Genomics2002, 3. https://doi.org/10.1186/1471-2164-3-8.	GPD	Homology	Megasphaera sp. NM10	mobileOG_000082385|recT|S7HTJ9|replication/recombination/repair|NA|GPD|Homology	MNTKGGLTKKTAQVQQMQQKDTSLKGLIKAMEPQIKKALPSVLTPERFTRMVFTALSTNPQLQQCTPASFLGAMMQAAQLGVEPNTPIGQAYLIPYRNKGKLECQFQLGYKGLIDLAYRSGDIKDIQAHEVYENDLFEYEYGLDPKLRHVPAIKDRGEVIMYYAVFHMTNGGYGFEVMSKEDITQHAKKTSQSFSSSYSPWSKYFDEMAKKTVIKKVLKYAPVKTEFVRAIAADETIKSTLSEHMVDEEDETVTIDTEAMPADETVPDGVDPKTGEIKKQTAQEKQDDAILEASLDM	cellular organisms; Bacteria; Terrabacteria group; Firmicutes; Negativicutes; Veillonellales; Veillonellaceae; Megasphaera; unclassified Megasphaera	51	tr|S7HTJ9|S7HTJ9_9FIRM RecT protein OS=Megasphaera sp. NM10 OX=1273103 GN=NM10_01169 PE=4 SV=1
A0A1M6MKI1	mobileOG_000017764	mobileOG_000082506	cas7c	Subunit of Cascade complexes binding crRNA [20,GG--22,GG--23,GG--43,GG--45]; often present in Cascade complexes in several copies.	stability/transfer/defense	crispr,cascade complex	0	0	0	0	1	0	0	0	0	0	0	Makarova, K. S.; Koonin, E. V. Annotation and Classification of CRISPR-Cas Systems. Methods Mol. Biol.2015, 1311, 47. https://doi.org/10.1007/978-1-4939-2687-9_4.	GPD	Homology	Anaerobranca californiensis DSM 14826	mobileOG_000082506|cas7c|A0A1M6MKI1|stability/transfer/defense|crispr,cascade complex|GPD|Homology	MSENLNLVDKAVTIMVLADATMSNPNGDPDADNIPRTNYAGNGYMTGYCQKSKIRNVLANHVAFGELPADEYRLYDSRKNRSIQAAVNEVIAEYDVPTDNKKKKIDRDELDKRVAAARNALCRTFADVRWFGLVNTAYANTPNFSCIKGAVQVGDAMTYDPVHITELSITRGIVAKNEDEFDTKDKTMGRHSVIEYGLFHTLIQVSPAMAMENGVTWDDVNVLIDAILHMYEEDMSSARPSMNIRKVIAVYHSSRSGNCSRQTIEDAMVVKKKDGVTTPMFYGDYDVHFDRDKLPKCVTVKEYSIEAPEGVTI	cellular organisms, Bacteria, Terrabacteria group, Firmicutes, Clostridia, Eubacteriales, Proteinivoraceae, Anaerobranca, Anaerobranca californiensis, Anaerobranca californiensis DSM 14826	cas7c	tr|A0A1M6MKI1|A0A1M6MKI1_9FIRM CRISPR-associated protein Csd2 OS=Anaerobranca californiensis DSM 14826 OX=1120989 GN=SAMN02745227_00819 PE=4 SV=1
E1Y3V6	mobileOG_000391976	mobileOG_000082522	terL	Terminase is a component of the molecular motor that translocates genomic DNA into empty capsids during DNA packaging. The large subunit heterodimerises with the small terminase protein, which is docked on the capsid portal protein. The latter forms a ring through which genomic DNA is translocated into the capsid. The terminase protein has endonuclease activity to cleave DNA after encapsidation.	phage	infection,regulation	0	0	0	0	1	0	0	0	0	0	0	Dixit, A. B.; Ray, K.; Black, L. W. A Viral Small Terminase Subunit (TerS) Twin Ring Pac Synapsis DNA Packaging Model Is Supported by Fluorescent Fusion Proteins. Virology2019, 536, 39–48. https://doi.org/10.1016/j.virol.2019.07.021.	GPD	Homology	Pantoea phage LIMElight	mobileOG_000082522|terL|E1Y3V6|phage|infection,regulation|GPD|Homology	MEELTLQRIKLLKERVNRYSNDPMKIPQDERRELSLMFAVAFKDFKDFCEIGMRFLGFGITEMQMSIADYVQNGPKKRMVQAQRGEAKTTITALYAVWRLIQDPTCRILIVSAGEDQSNDIAVLIIRLIEQWSLMCWLRADTSRGDRSSYEHYDVNRDLRRVEKSASVSSVGIKANLPGRRADLIIADDVESITNSTTQVMRDDLLNRTKEFTAICTHGHILYLGTPQTRESVYKTLLSRGFDIRIWPGRYPEPDRLDRYLPGTLAPEIEEAIRKDPSLQSGGGLDGTRGKPTDTGRYTEEDLQDKELDYGPEGFDLQYMLDTTLADEARTKIKLSDLMIANTGYMEAPETFMYSAEPRLLIKDPEIATPPMHGNRMYYTARASENFIKYDHKVMVVDP…	Viruses; Duplodnaviria; Heunggongvirae; Uroviricota; Caudoviricetes; Caudovirales; Autographiviridae; Limelightvirus; Pantoea virus Limelight	51	tr|E1Y3V6|E1Y3V6_9CAUD Putative DNA maturase B OS=Pantoea phage LIMElight OX=881915 PE=4 SV=1
A0A0B0BZE8	mobileOG_000021446	mobileOG_000005146	cas9	In type II CRISPR-Cas systems, Cas9 is sufficient both to generate crRNA and to cleave the target DNA [56,GGGGGG-58].	stability/transfer/defense	crispr,recombination	0	0	0	0	1	0	0	0	0	0	0	Makarova, K. S.; Koonin, E. V. Annotation and Classification of CRISPR-Cas Systems. Methods Mol. Biol.2015, 1311, 47û75. https://doi.org/10.1007/978-1-4939-2687-9_4.	GPD	Manual	Alistipes inops	mobileOG_000005146|cas9|A0A0B0BZE8|stability/transfer/defense|crispr,recombination|GPD|Manual	MEKRLGIDVGTNSLGWAIVEVDDEGCTLLDRGVDIFQEGVAREKNQEKPAVQDRTDARALRRHYFRRRLRKIALLRVLVRHDLCPALSEEQLNAWQSKGIYPLDDAFIRWQRTDDNADRNPYRDRFRCLTEELDLACREERYVLGRALYHLCQRRGFLSNRKDAGNEAEEGKVKQEIKTLSADMAAAGCEYLGEYFYRLYQRKEKIRKHYTARNEHYLAEFRAICRKQRLDEELRQALEKAIFYQRPLKSQKGLVGKCTFEKDKSRCPVSHPRFEEFRMLQFINNVRVTGPGDAEPRPLSPEEVEIVRPLFLRKSKPHFDFEDIAKKIAGKGNYACRGELLQAPYRFNCAGKSTVTGSPVSALFASVFGDDWQREICSLYTLGAGKNEEQILNDVWHVL…	NA	cas9	tr|A0A0B0BZE8|A0A0B0BZE8_9BACT CRISPR-associated endonuclease Cas9 OS=Alistipes inops OX=1501391 GN=cas9 PE=3 SV=1
A0A1Q6EDP9	mobileOG_000350472	mobileOG_000082553	cas2	Cas1 and Cas2 fromGGGGGG-form a stable complex that is essential for spacer acquisition and determine	stability/transfer/defense	CRISPR	0	0	0	0	4	0	0	0	0	0	0	Nu±ez, J. K.; Kranzusch, P. J.; Noeske, J.; Wright, A. V.; Davies, C. W.; Doudna, J. A. Cas1-Cas2 Complex Formation Mediates Spacer Acquisition during CRISPR-Cas Adaptive Immunity. Nat. Struct. Mol. Biol.2014, 21 (6), 528û534. https://doi.org/10.1038/nsmb.2820.	GPD	Homology	Alistipes sp. 56_11	mobileOG_000082553|cas2|A0A1Q6EDP9|stability/transfer/defense|CRISPR|GPD|Homology	MSEVRLNAYRIMWLFVFFDLPTNTKTERRHATQFRKALEKDGFSMMQYSVYVRHCPSKENMEVHLRRVQKSMPPAGYTSILSVTDKQYSEIRNYWGKSERARPEMPQQLEFF	cellular organisms; Bacteria; FCB group; Bacteroidetes/Chlorobi group; Bacteroidetes; Bacteroidia; Bacteroidales; Rikenellaceae; Alistipes; unclassified Alistipes	cas2	tr|A0A1Q6EDP9|A0A1Q6EDP9_9BACT CRISPR-associated endoribonuclease Cas2 OS=Alistipes sp. 56_11 OX=1896968 GN=cas2 PE=3 SV=1
A0A413QU82	mobileOG_000780826	mobileOG_000082664	recT	The DNA single-strand annealing proteins (SSAPs), such as RecT, Red-beta, ERF and Rad52, function in RecA-dependent and RecA-independent DNA recombination pathways. This family includes proteins related to RecT	replication/recombination/repair	NA	0	0	0	0	1	0	0	0	0	0	0	LM, I.; EV, K.; L, A. Classification and Evolutionary History of the Single-Strand Annealing Proteins, RecT, Redbeta, ERF and RAD52. BMC Genomics2002, 3. https://doi.org/10.1186/1471-2164-3-8.	GPD	Homology	Megasphaera sp. AM44-1BH	mobileOG_000082664|recT|A0A413QU82|replication/recombination/repair|NA|GPD|Homology	MATTKGGLATSKKAAPAAASPMKNMQDLIISMKGQIEAALPSVITGERFARMVLTAMSNTPQLASCTPKSFLGAMMQAAQLGLEPNTPLGEAYLIPFRNHGTLECQFQVGYKGMISLAHRSGLYVQAHEVHENDEFDVEYGLDPKLVHKPVFKDRGNVVAYYGMWKDKDGNFGFEVMSREDIEAHARKYSQSYGKGFSPWKTNFDEMAKKTVIKKALKYAPLTTEFIRGVTADGTIKTELSKDMVDVRDETNYTDIEAEPVPDNVDPKTGEVHDTHPNQETEDDRILEESLNM	cellular organisms; Bacteria; Terrabacteria group; Firmicutes; Negativicutes; Veillonellales; Veillonellaceae; Megasphaera; unclassified Megasphaera	51	tr|A0A413QU82|A0A413QU82_9FIRM Recombinase RecT OS=Megasphaera sp. AM44-1BH OX=2292358 GN=DW949_08180 PE=4 SV=1
A0A1I0T7V7	mobileOG_000780826	mobileOG_000082859	recT	The DNA single-strand annealing proteins (SSAPs), such as RecT, Red-beta, ERF and Rad52, function in RecA-dependent and RecA-independent DNA recombination pathways. This family includes proteins related to RecT	replication/recombination/repair	NA	0	0	0	0	1	0	0	0	0	0	0	LM, I.; EV, K.; L, A. Classification and Evolutionary History of the Single-Strand Annealing Proteins, RecT, Redbeta, ERF and RAD52. BMC Genomics2002, 3. https://doi.org/10.1186/1471-2164-3-8.	GPD	Homology	Parageobacillus thermantarcticus	mobileOG_000082859|recT|A0A1I0T7V7|replication/recombination/repair|NA|GPD|Homology	MANTAIRAPKPQQNVSAAPATAAPHTTVLDYLSNDGFKQQLAMALPKFFDADRFVRSAISEFRLNPDLQKCSIASVLGYFMQAASCGLEPASVLGQCYPVPFRNKKTGGMECQFILGYRGMAALARRSGEVTSIDAQVVHEKDDFELTYGLEQKLIHKPDLMGDAGAMVGAYCIVRFKDGSYQYRFMPRAEIDAHRLRSKATGFSPWQTDYDEMAKKTVFRALFKWLPITLEAAQMAALDESVARYNPTATGDDMLKIDYVVAEPERDAAADTTSTEEGGVNG	cellular organisms, Bacteria, Terrabacteria group, Firmicutes, Bacilli, Bacillales, Bacillaceae, Parageobacillus, Parageobacillus thermantarcticus	51	tr|A0A1I0T7V7|A0A1I0T7V7_9BACI Recombination protein RecT OS=Parageobacillus thermantarcticus OX=186116 GN=SAMN05192569_101569 PE=4 SV=1
A0A1M6P3D8	mobileOG_000780826	mobileOG_000082999	recT	The DNA single-strand annealing proteins (SSAPs), such as RecT, Red-beta, ERF and Rad52, function in RecA-dependent and RecA-independent DNA recombination pathways. This family includes proteins related to RecT	replication/recombination/repair	NA	0	0	0	0	1	0	0	0	0	0	0	LM, I.; EV, K.; L, A. Classification and Evolutionary History of the Single-Strand Annealing Proteins, RecT, Redbeta, ERF and RAD52. BMC Genomics2002, 3. https://doi.org/10.1186/1471-2164-3-8.	GPD	Homology	Megasphaera elsdenii	mobileOG_000082999|recT|A0A1M6P3D8|replication/recombination/repair|NA|GPD|Homology	MATTKGGLAAAKKAAPAAASPMKNMQDLIISMKSQIEAALPSVITGERFARMVLTAMSNTPKLASCTPKSFLGAMMQAAQLGLEPNTPMGEAYLIPFMNHGTLECQFQIGYKGMISLAHRSGLYVQAHEVHENDEFDVEYGLDPKLVHKPVFKDRGAVVAYYGVWKDKDGNFGFEVMNKEDVEAHAKKYSQSYGKGFSPWKTNFDEMAKKTVIKKALKYAPLTTEFIRGVTADGTIKTALSQNMADVKDETDYTDIEAEPVPDNVDPATGEVKTDKTT	cellular organisms; Bacteria; Terrabacteria group; Firmicutes; Negativicutes; Veillonellales; Veillonellaceae; Megasphaera	51	tr|A0A1M6P3D8|A0A1M6P3D8_MEGEL Recombination protein RecT OS=Megasphaera elsdenii OX=907 GN=SAMN04488492_10582 PE=4 SV=1
A0A5C8H3F3	mobileOG_000133245	mobileOG_000083051	orf623	Viral Terminase	phage	infection,regulation	0	0	0	0	1	0	0	0	0	0	0	LW, B. DNA Packaging in DsDNA Bacteriophages. Annu. Rev. Microbiol.1989, 43, 267–292. https://doi.org/10.1146/ANNUREV.MI.43.100189.001411.	GPD	Homology	Lactobacillus salivarius	mobileOG_000083051|orf623|A0A5C8H3F3|phage|infection,regulation|GPD|Homology	MEVDLTQTHDVLGTYHSIDFSDIRKKYQDEGTKYAFKVLDEEIETGYLIKLACFRHLRDLQRQNTKEFPYRYSVKQAEKLLLFASMCPNVDTGSPTELMDWQKFIFCMLFGWRNLEGRKRFSRAMVSVARGQGKTYLMAILMCYSYFIESLGLSNQDYLVASINFKQTNKIFGYIKTMMKYIVKTDMFKDYAATVDFKAQSDQMIMKEKNNVLRAISHESGQYDSFHFTTAIFDEIGEVKSREKISKIISGQVKVPNHQFIQISTSYPDPSVPFHEDQKMIQQAMEQDYKRDADNFLGLIWAQDSLDETFKPETWYKSNPLLYLDSQKQVLMEGLQDKRDADMLSGNVADFQNKNLNLWLAEATNSFLKLDDIERAIQPNFNIEGRTVYIGYDYSMFSD…	cellular organisms; Bacteria; Terrabacteria group; Firmicutes; Bacilli; Lactobacillales; Lactobacillaceae; Ligilactobacillus	orf31	tr|A0A5C8H3F3|A0A5C8H3F3_9LACO Terminase large subunit OS=Lactobacillus salivarius OX=1624 GN=FGO86_08625 PE=4 SV=1
D9Y6K1	mobileOG_000247533	mobileOG_000083270	recT	Binds to single-stranded DNA and also promotes the renaturation of complementary single-stranded DNA. Function in recombination. Has a function similar to that of lambda RedB.	replication/recombination/repair	NA	0	0	0	0	1	0	0	0	0	0	0	LM, I.; EV, K.; L, A. Classification and Evolutionary History of the Single-Strand Annealing Proteins, RecT, Redbeta, ERF and RAD52. BMC Genomics2002, 3. https://doi.org/10.1186/1471-2164-3-8.	GPD	Homology	Burkholderiales bacterium 1_1_47	mobileOG_000083270|recT|D9Y6K1|replication/recombination/repair|NA|GPD|Homology	MSTSDQLAAVVGTNKQSRAPAAPKKPVPALVRTVLSPGFKKQLATALPKHLTADRMARIALTEIRKNPALLKTQPESFMGAVMQAAQLGIELGSALGHAYLVPYGNQCTFILGYRGMIDLARRSGQVLSLNAYVVREGDDFSYQLGLHPDIHHIPSPEANRIKQPVTFVYAVANLQGGGYQFEVMSRAEVEAVKAKAKSKNVWNSYFDEMAKKTVIRRLFKYLPVSIEALQAAALDAKREAGEEIKAEDVIDINNVTEADFTDITDAEVVQNEADAAPAAPDGNLI	cellular organisms; Bacteria; Proteobacteria; Betaproteobacteria; Burkholderiales; unclassified Burkholderiales	51	tr|D9Y6K1|D9Y6K1_9BURK Recombinase, phage RecT family OS=Burkholderiales bacterium 1_1_47 OX=469610 GN=HMPREF0189_01156 PE=4 SV=1
D9Y6C7	mobileOG_000247533	mobileOG_000083363	recT	Binds to single-stranded DNA and also promotes the renaturation of complementary single-stranded DNA. Function in recombination. Has a function similar to that of lambda RedB.	replication/recombination/repair	NA	0	0	0	0	1	0	0	0	0	0	0	LM, I.; EV, K.; L, A. Classification and Evolutionary History of the Single-Strand Annealing Proteins, RecT, Redbeta, ERF and RAD52. BMC Genomics2002, 3. https://doi.org/10.1186/1471-2164-3-8.	GPD	Homology	Burkholderiales bacterium 1_1_47	mobileOG_000083363|recT|D9Y6C7|replication/recombination/repair|NA|GPD|Homology	MSTSDQLAAAVGAPSAPVAKPKTKAPIIVQQVLSDQFKKQLALAVPKHLSADRMARIAATEVRKTPALLNTTPASFLGAVMQSAQLGLEPGSALGQAYLVPYGNQCQLILGYRGMIDLARRSGQVLSLSAFAVHEGDEFNYQLGLHPDIHHVPSCEADRVKKPITFVYAVANLRGGGYQFEVMSRAEVEAVKAKAKSKNIWNSYFEQMALKTVIRRLFKYLPVSIEALQVANVDAKREAGERIDPNDVIDINAISVEDFKDIEDAEVVGTSQDAPAETINK	cellular organisms; Bacteria; Proteobacteria; Betaproteobacteria; Burkholderiales; unclassified Burkholderiales	51	tr|D9Y6C7|D9Y6C7_9BURK Recombinase, phage RecT family OS=Burkholderiales bacterium 1_1_47 OX=469610 GN=HMPREF0189_01082 PE=4 SV=1
A0A0A6Z5A5	mobileOG_000136550	mobileOG_000084013	gp43	Terminase large subunit	phage	infection,regulation	0	0	0	0	1	0	0	0	0	0	0	LW, B. DNA Packaging in DsDNA Bacteriophages. Annu. Rev. Microbiol.1989, 43, 267–292. https://doi.org/10.1146/ANNUREV.MI.43.100189.001411.	GPD	Homology	Enterobacter phage phiKDA1	mobileOG_000084013|gp43|A0A0A6Z5A5|phage|infection,regulation|GPD|Homology	MMAVTLKDFREFAYLGMKFLGFNLTEMQADIAEFMQKGPRKRMVAAQRGEAKSTLAALYAVWRLIQDQSCRILIVSGGEKQASEVATLVIRMIETWPLLCYLKADPARGDRTSYEGYDVHCDLKPLDKSASIACVGITAQLQGKRADLLIPDDIETTKNGLTQTMREQLLMISKDFAAICTHGDTLYLGTPQTKDSIYKTLPGRGFEVRVWPGRIPNEEMEERYADTLAPYIRELIERGYKRTGFGIDGTLGECSDKGRYDEDALLEKELDFGPEGFQLQYMLDTTMSDAMRTRIKLSDCMVYSGSHDAAPDRLSYIADKRYLYTEEHEGIRGQLLYQPASYGELMLPYQHKLMVIDPAGCGGDEVSYAAGGAANSYLHLFSVGGFQGGISTENIDKLI…	Viruses; Duplodnaviria; Heunggongvirae; Uroviricota; Caudoviricetes; Caudovirales; Autographiviridae; Slopekvirinae; Koutsourovirus; Enterobacter virus KDA1	51	tr|A0A0A6Z5A5|A0A0A6Z5A5_9CAUD Putative DNA maturase B OS=Enterobacter phage phiKDA1 OX=1147139 GN=phiKDA1_55 PE=4 SV=1
A0A1Y4W4R3	mobileOG_000780826	mobileOG_000084099	recT	The DNA single-strand annealing proteins (SSAPs), such as RecT, Red-beta, ERF and Rad52, function in RecA-dependent and RecA-independent DNA recombination pathways. This family includes proteins related to RecT	replication/recombination/repair	NA	0	0	0	0	1	0	0	0	0	0	0	LM, I.; EV, K.; L, A. Classification and Evolutionary History of the Single-Strand Annealing Proteins, RecT, Redbeta, ERF and RAD52. BMC Genomics2002, 3. https://doi.org/10.1186/1471-2164-3-8.	GPD	Homology	Flavonifractor sp. An100	mobileOG_000084099|recT|A0A1Y4W4R3|replication/recombination/repair|NA|GPD|Homology	MNKIQQATAQTAMKAQNGGNPTMQQYIKQMEGEIKKALPSVMTPERFTRITLSALSTNPKLAQCTPQSFLGAMMTAAQLGLEPNTPLGQAYLIPYWNGKQNRLECQFQLGYKGMIDLAYRSGEIQTIQAQVGHSNDTLIAEYGTECSLKFIPKLNGDRGDPVNVWAMFKTKDGGYGFEIMTLDDVRAHAQKYSKAYGSGPWQTNFEEMAKKTVLKKVLKYAPMKSEFVRQIAQDSTVKTEISDDMFSVPTIVADAEMVDDMPVDQATGEVMESAANAE	cellular organisms; Bacteria; Terrabacteria group; Firmicutes; Clostridia; Eubacteriales; Oscillospiraceae; Flavonifractor; unclassified Flavonifractor	51	tr|A0A1Y4W4R3|A0A1Y4W4R3_9FIRM Recombinase RecT OS=Flavonifractor sp. An100 OX=1965538 GN=B5E43_11775 PE=4 SV=1
A0A412G4J9	mobileOG_000780826	mobileOG_000084122	recT	The DNA single-strand annealing proteins (SSAPs), such as RecT, Red-beta, ERF and Rad52, function in RecA-dependent and RecA-independent DNA recombination pathways. This family includes proteins related to RecT	replication/recombination/repair	NA	0	0	0	0	7	0	0	0	0	0	0	LM, I.; EV, K.; L, A. Classification and Evolutionary History of the Single-Strand Annealing Proteins, RecT, Redbeta, ERF and RAD52. BMC Genomics2002, 3. https://doi.org/10.1186/1471-2164-3-8.	GPD	Homology	Holdemania filiformis	mobileOG_000084122|recT|A0A412G4J9|replication/recombination/repair|NA|GPD|Homology	MTTTNQQGMIAKTQSNKVAKKQPQTIKDYISVMSGEIAKALPSVMTPERFTRIALSAVSNNAKLASCTPQSFLAAMMNAAQLGLEPNTPLGQAYLIPYGGACQFQIGYKGLIDLAYRSGEVKMIDAQVVYENDEFEYELGMDPVLKHKPARTNRGKPIYYYATFKLVNGGQGFQVMSYEDVLDHAKKYSKSFSSGPWKTNFDEMAKKTVLKKLLKYAPLKTEFVKQVNTDESIKTTIEEDMTEVPNEFFDAEYQEQPGEDPVTGEIKE	cellular organisms; Bacteria; Terrabacteria group; Firmicutes; Erysipelotrichia; Erysipelotrichales; Erysipelotrichaceae; Holdemania	51	tr|A0A412G4J9|A0A412G4J9_9FIRM Recombinase RecT OS=Holdemania filiformis OX=61171 GN=DWY25_04445 PE=4 SV=1
A0A413JZI4	mobileOG_000126980	mobileOG_000005315	cas9	In type II CRISPR-Cas systems, Cas9 is sufficient both to generate crRNA and to cleave the target DNA [56,GGGGGG-58].	stability/transfer/defense	crispr,recombination	0	0	0	0	1	0	0	0	0	0	0	Makarova, K. S.; Koonin, E. V. Annotation and Classification of CRISPR-Cas Systems. Methods Mol. Biol.2015, 1311, 47û75. https://doi.org/10.1007/978-1-4939-2687-9_4.	GPD	Manual	Ruminococcus bromii	mobileOG_000005315|cas9|A0A413JZI4|stability/transfer/defense|crispr,recombination|GPD|Manual	MKNFNNDYYAGFDIGTDSVGYVVADTDYNLCKFKGNAMWGVDLFEESNSAAERRTLRSARRRGLRKRNRIEWLQMLFDQEISKVDNAFFQRLKESCLYIDDKSSNVPYAVFADGNYTDKEFHTDYPTIYHLRKELIKSSQPHDIRLVYLALHHIIKHRGHFLFDNMGSDFESESSFEALFDDLKFYLKEEYEIEFECNDSLRFSEILKDKTLKKTAKSSESYKLFGYSKRNNPYETALIDLMCGRKVKFSDMFGDKSFDSEEVNGITFESGYDDNENTYRDLLQEKFELIEKAKAVYDWAILADILNGEKYISFAKVKIYEEHNSDLKMLKDFVKERCKSLYGEIFRITKDKLDNYTAYCGKYKENGRNGVIQYRTNQADFCKYLKKKCEKLDKTGYEE…	cellular organisms; Bacteria; Terrabacteria group; Firmicutes; Clostridia; Eubacteriales; Oscillospiraceae; Ruminococcus	cas2	tr|A0A413JZI4|A0A413JZI4_9FIRM CRISPR-associated endonuclease Cas9 OS=Ruminococcus bromii OX=40518 GN=cas9 PE=3 SV=1
A0A413JZI4	mobileOG_000126980	mobileOG_000005315	cas9	In type II CRISPR-Cas systems, Cas9 is sufficient both to generate crRNA and to cleave the target DNA [56,GGGGGG-58].	stability/transfer/defense	crispr,recombination	0	0	0	0	1	0	0	0	0	0	0	Makarova, K. S.; Koonin, E. V. Annotation and Classification of CRISPR-Cas Systems. Methods Mol. Biol.2015, 1311, 47û75. https://doi.org/10.1007/978-1-4939-2687-9_4.	GPD	Manual	Ruminococcus bromii	mobileOG_000005315|cas9|A0A413JZI4|stability/transfer/defense|crispr,recombination|GPD|Manual	MKNFNNDYYAGFDIGTDSVGYVVADTDYNLCKFKGNAMWGVDLFEESNSAAERRTLRSARRRGLRKRNRIEWLQMLFDQEISKVDNAFFQRLKESCLYIDDKSSNVPYAVFADGNYTDKEFHTDYPTIYHLRKELIKSSQPHDIRLVYLALHHIIKHRGHFLFDNMGSDFESESSFEALFDDLKFYLKEEYEIEFECNDSLRFSEILKDKTLKKTAKSSESYKLFGYSKRNNPYETALIDLMCGRKVKFSDMFGDKSFDSEEVNGITFESGYDDNENTYRDLLQEKFELIEKAKAVYDWAILADILNGEKYISFAKVKIYEEHNSDLKMLKDFVKERCKSLYGEIFRITKDKLDNYTAYCGKYKENGRNGVIQYRTNQADFCKYLKKKCEKLDKTGYEE…	cellular organisms; Bacteria; Terrabacteria group; Firmicutes; Clostridia; Eubacteriales; Oscillospiraceae; Ruminococcus	cas9	tr|A0A413JZI4|A0A413JZI4_9FIRM CRISPR-associated endonuclease Cas9 OS=Ruminococcus bromii OX=40518 GN=cas9 PE=3 SV=1
A0A413JZE4	mobileOG_000256984	mobileOG_000005316	cas1	Universally conserved endonuclease associated with the CRISPR-CAS prokaryotic immunity system; Cas1 and Cas2 fromGGGGGG-form a stable complex that is essential for spacer acquisition and determine	stability/transfer/defense	crispr,spacer acquisition	0	0	0	0	1	0	0	0	0	0	0	Wiedenheft, B.; Zhou, K.; Jinek, M.; Coyle, S. M.; Ma, W.; Doudna, J. A. Structural Basis for DNase Activity of a Conserved Protein Implicated in CRISPR-Mediated Genome Defense. Structure2009, 17 (6), 904û912. https://doi.org/10.1016/j.str.2009.03.019.	GPD	Manual	Ruminococcus bromii	mobileOG_000005316|cas1|A0A413JZE4|stability/transfer/defense|crispr,spacer acquisition|GPD|Manual	MSWRTVVITKTSKLDYSMGHLVVRDVESTVKVHISEISVLVIESTAVSVTAALLCELIKKKVKVIFCDEKHNPLSELTPYYGSHDCSLKIKRQIAWNETVKQCVWTQIVAEKIKNQAKVLEIYKLPQSSMLMGYIDELELNDKSNREGHAAKVYFNALFGKSFSRNDECPVNAALNYGYSIVLSVFNREITANGYLTQLGLFHDNMFNQYNLSCDLMEPFRPFVDIAVKDMNPQKFEKEEKISILNLLNDEFKIDDRTQTFINAVKIYCKSVFDAIEECDTSLIRFAGK	cellular organisms; Bacteria; Terrabacteria group; Firmicutes; Clostridia; Eubacteriales; Oscillospiraceae; Ruminococcus	cas1	tr|A0A413JZE4|A0A413JZE4_9FIRM CRISPR-associated endonuclease Cas1 OS=Ruminococcus bromii OX=40518 GN=cas1 PE=3 SV=1
A0A374N1W7	mobileOG_000093230	mobileOG_000005317	csn2	Monophyletic group on Cas9 tree. There are four genes in these operons with csn2 gene in addition to cas1_2_9. There are at least five distinct families of Csn2.	stability/transfer/defense	crispr,recombination	0	0	0	0	1	0	0	0	0	0	0	Louwen, R., Horst-Kreft, D., De Boer, A. G., Van Der Graaf, L., De Knegt, G., Hamersma, M., à Van Belkum, A. (2013). A novel link between Campylobacter jejuni bacteriophage defence, virulence and Guillain-BarrT syndrome. European Journal of Clinical Microbiology and Infectious Diseases, 32(2), 207û226. https://doi.org/10.1007/s10096-012-1733-4	GPD	Manual	Ruminococcus bromii	mobileOG_000005317|csn2|A0A374N1W7|stability/transfer/defense|crispr,recombination|GPD|Manual	MKFLFKYMSEPFDFSKSNAVTLVIENKKLFRHTILSVSECDCNEMFVFSENFKPLDFSKSVKYVDSVLTFEFSDRKMMTKVNSFFENLCNTKYFPQISEIKALCVSLCCELSKENDYDFQFCESIETMALVKLFSFAPADASDDNVGHLLRYFKLMKEYLGIKCFIVQNLHIYLDDGECENLLESAVMHGIYLLNIENSVPKEVSEYEKLVVIDNDLCEFY	cellular organisms; Bacteria; Terrabacteria group; Firmicutes; Clostridia; Eubacteriales; Oscillospiraceae; Ruminococcus	csn2	tr|A0A374N1W7|A0A374N1W7_9FIRM Type II-A CRISPR-associated protein Csn2 OS=Ruminococcus bromii OX=40518 GN=csn2 PE=4 SV=1
A0A2J1C2P3	mobileOG_000032625	mobileOG_000084330	dnaB_1	DNA helicase	replication/recombination/repair	NA	0	0	0	0	1	0	0	0	0	0	0	D, F.; CE, B.; JM, B. Crystal Structure of the N-Terminal Domain of the DnaB Hexameric Helicase. Structure1999, 7 (6), 691–698. https://doi.org/10.1016/S0969-2126(99)80090-2.	GPD	Homology	Escherichia coli	mobileOG_000084330|dnaB_1|A0A2J1C2P3|replication/recombination/repair|NA|GPD|Homology	MTDNFYAPPHSIEAEQAVIGGLLLDDDSSERVQKVLAMLKPDSFYSRPHKILFEEITRMHREQKPVDGLTLFDELERKSLTESVGGFAYIAEIAKNTPSAANIVAYAMQVRETAMERYAINRMTEATELLYSRNGMTATQKYEAIQAIFTQLTDHAKTGSRRGLRSFGEVMEDWVSDLEKRFDPSGEQRGMSTGIPSLDRMLSPKGLVKGSLFVIGARPKMGKTTLYSQMAINCAVHEKKPALMFSLEMPGDQILEKLVGQKSGVNPNIFYLPATNDADDGYQGDYDGDFNRAIETANRLSEIDLLYIDDTPGLSLAQIVSESRRIKREKGCVGMILVDYLTLMTAEKADRNDLAYGMITKGLKNLAKELDCVVVLLTQLNRALESRTNKRPLPSDSRD…	cellular organisms; Bacteria; Proteobacteria; Gammaproteobacteria; Enterobacterales; Enterobacteriaceae; Escherichia	orf30	tr|A0A2J1C2P3|A0A2J1C2P3_ECOLX Helicase DnaB OS=Escherichia coli OX=562 GN=CWM24_20910 PE=4 SV=1
A0A3E4N460	mobileOG_000346932	mobileOG_000084345	cas1	Universally conserved endonuclease associated with the CRISPR-CAS prokaryotic immunity system; Cas1 and Cas2 fromGGGGGG-form a stable complex that is essential for spacer acquisition and determine	stability/transfer/defense	crispr,spacer acquisition	0	0	0	0	8	0	0	0	0	0	0	Wiedenheft, B.; Zhou, K.; Jinek, M.; Coyle, S. M.; Ma, W.; Doudna, J. A. Structural Basis for DNase Activity of a Conserved Protein Implicated in CRISPR-Mediated Genome Defense. Structure2009, 17 (6), 904û912. https://doi.org/10.1016/j.str.2009.03.019.	GPD	Homology	Bacteroides plebeius	mobileOG_000084345|cas1|A0A3E4N460|stability/transfer/defense|crispr,spacer acquisition|GPD|Homology	MIKKTLYFGNPAYLSLRNAQLVIKLPEVEKCPSLPEAMKRQSEITKPIEDIGVVILDNKQITITSGAIEALLENNCALITCDSKSMPVGLMLPLYGNTTQNERFRKQLDASLPLKKQLWQQTIQAKINNQASSLSICINEDIKCMRIWANDVRSGDPDNLEARAAAFYWKTLFHDIENFTRDRDGIPPNNLLNYGYAILRAVIARSLVTSGLLPTLGIHHHNRYNAYCLADDIMEPYRPFIDRLVYQLYSENKMELTKEVKASLLSIPTIDVRISGKRSPLMIAASQTTASLYKCFSGESRKIIYPEF	cellular organisms; Bacteria; FCB group; Bacteroidetes/Chlorobi group; Bacteroidetes; Bacteroidia; Bacteroidales; Bacteroidaceae; Phocaeicola	cas1	tr|A0A3E4N460|A0A3E4N460_9BACE CRISPR-associated endonuclease Cas1 OS=Bacteroides plebeius OX=310297 GN=cas1 PE=3 SV=1
A0A3E4N2Y2	mobileOG_000004882	mobileOG_000084346	cas9	In type II CRISPR-Cas systems, Cas9 is sufficient both to generate crRNA and to cleave the target DNA [56,GGGGGG-58].	stability/transfer/defense	crispr,recombination	0	0	0	0	1	0	0	0	0	0	0	Makarova, K. S.; Koonin, E. V. Annotation and Classification of CRISPR-Cas Systems. Methods Mol. Biol.2015, 1311, 47û75. https://doi.org/10.1007/978-1-4939-2687-9_4.	GPD	Homology	Bacteroides plebeius	mobileOG_000084346|cas9|A0A3E4N2Y2|stability/transfer/defense|crispr,recombination|GPD|Homology	MPDWKSQKKDIIAIIDLDKNGNDKYDENGELSRRFKIPTEQEWEEQWELIKTKTQKDLDTSHKTVGAYIYDTLLQTPSQKIRGKLIRTIERKYYKDELNQILKKQEEFHPELRDSNLLEACIEELYPNNEAHRNAIAKYSIAQLLIEDILFYQRPLKSKKSLISNCPYEEYTYINKETGEICTSPLKCIAKSHPLFQEFRLWQFISNLRIYQKEGTINGKFTTDIDVTSQFLKTEDAYANLFDWLNQKKEIRQDTFLKNPAFGLKKNTANYRWNYVEDKTYPCNETHYKILSYWEKAGIEQSALTSEIEEKLWHILYSISDKNELRKALQHFADKNYLSDKFADTFQQIPPFEKDYGSYSAKAIKKLLPLMRIGRYWKAENFDSTTLDRIEKILTGEFE…	cellular organisms; Bacteria; FCB group; Bacteroidetes/Chlorobi group; Bacteroidetes; Bacteroidia; Bacteroidales; Bacteroidaceae; Phocaeicola	cas9	tr|A0A3E4N2Y2|A0A3E4N2Y2_9BACE CRISPR-associated endonuclease Cas9 OS=Bacteroides plebeius OX=310297 GN=cas9 PE=3 SV=1
R7A0P1	mobileOG_000780826	mobileOG_000084369	recT	The DNA single-strand annealing proteins (SSAPs), such as RecT, Red-beta, ERF and Rad52, function in RecA-dependent and RecA-independent DNA recombination pathways. This family includes proteins related to RecT	replication/recombination/repair	NA	0	0	0	0	3	0	0	0	0	0	0	LM, I.; EV, K.; L, A. Classification and Evolutionary History of the Single-Strand Annealing Proteins, RecT, Redbeta, ERF and RAD52. BMC Genomics2002, 3. https://doi.org/10.1186/1471-2164-3-8.	GPD	Homology	Roseburia sp. CAG:309	mobileOG_000084369|recT|R7A0P1|replication/recombination/repair|NA|GPD|Homology	MDVKNELAKKAENTGKVKLTKSMSIADMIKTLEPEIARALPSVITPERFTRMALNALNNTPKLAECTQMSFLAALMNAAQLGLEPNTPLGQAYLIPYKNKGVLECQFQIGYKGMLDLVYRNEMVQTVQAQVVYQNDEFHYALGLNGRLEHIPTLRDRGEPYAFYALFKLENGGYGFEVMSKTDMDAFALQYSKGISSEYSPWKTNYIDMAKKTVIKKVLKYAPLKTEFQRALSNDETIKTHFAVDMSEVEPETVIDMEEGELLESAS	cellular organisms, Bacteria, Terrabacteria group, Firmicutes, Clostridia, Eubacteriales, Lachnospiraceae, Roseburia, environmental samples, Roseburia sp. CAG:309	51	tr|R7A0P1|R7A0P1_9FIRM Uncharacterized protein OS=Roseburia sp. CAG:309 OX=1262945 GN=BN600_00465 PE=4 SV=1
A0A2J1C2P3	mobileOG_000032625	mobileOG_000084377	dnaB_1	DNA helicase	replication/recombination/repair	NA	0	0	0	0	1	0	0	0	0	0	0	D, F.; CE, B.; JM, B. Crystal Structure of the N-Terminal Domain of the DnaB Hexameric Helicase. Structure1999, 7 (6), 691–698. https://doi.org/10.1016/S0969-2126(99)80090-2.	GPD	Homology	Escherichia coli	mobileOG_000084377|dnaB_1|A0A2J1C2P3|replication/recombination/repair|NA|GPD|Homology	MTDNFYAPPHSIEAEQAVIGGLLLDDDSSERVQKVLAMLKPDSFYSRPHKILFEEITRMHREQKPVDGLTLFDELERKSLMASVGGFAYIAEIAKNTPSAANIVAYAMQVRETAMERYAINRMTEATELLYSRNGMTATQKYEAIQAIFTQLTDHAKTGSRRGLRSFGEVMEDWVSDLEKRFDPSGEQRGMSTGIPSLDRMLSPKGLVKGSLFVIGARPKMGKTTLYSQMAINCAVHEKKPALMFSLEMPGDQILEKLVGQKSGVNPNIFYLPATNDADDGYQGDYDGDFNRAIETANRLSEIDLLYIDDTPGLSLAQIVSESRRIKREKGCVGMILVDYLTLMTAEKADRNDLAYGMITKGLKNLAKELDCVVVLLTQLNRALESRTNKRPLPSDSRD…	cellular organisms; Bacteria; Proteobacteria; Gammaproteobacteria; Enterobacterales; Enterobacteriaceae; Escherichia	orf30	tr|A0A2J1C2P3|A0A2J1C2P3_ECOLX Helicase DnaB OS=Escherichia coli OX=562 GN=CWM24_20910 PE=4 SV=1
A0A0S2MXT8	mobileOG_000136550	mobileOG_000084458	gp43	Terminase large subunit	phage	infection,regulation	0	0	0	0	1	0	0	0	0	0	0	LW, B. DNA Packaging in DsDNA Bacteriophages. Annu. Rev. Microbiol.1989, 43, 267–292. https://doi.org/10.1146/ANNUREV.MI.43.100189.001411.	GPD	Homology	Klebsiella phage KpV41	mobileOG_000084458|gp43|A0A0S2MXT8|phage|infection,regulation|GPD|Homology	MVSVKTARRLRMLNQKLTGYSANPRSIPKEEREDIAMMMAAALSDFREFAYIGMRFLGFTLTDMQADIAEYMQKGPRKRMVAAQRGEAKSTLAALYAVWRLIQDQSCRILIVSGAEKQASDVANLIIRMLETWPLLCYLKADPTRGDRTSFEGYDVHCDLKPLDKSASVACVGITASLQGKRADLLIPDDIETTKNGLTQTQREQLLMISKDFAAICTHGDTLYLGTPQTKDSIYKTLPGRGFEVRVWPGRVPSIEMEERYGSTLAPYILELIERGYKRTGFGVDGTLGESTDPGRYDEDALIEKELDFGPEGFQLQYMLDTTLSDQMRTRIKLSDMLVYSGSQDSSPETFSYIADRRYLYQHEHEGIMGQQMYFPAFYGDMHLPYQHKVLVVDPAGCG…	Viruses, Duplodnaviria, Heunggongvirae, Uroviricota, Caudoviricetes, Caudovirales, Autographiviridae, Slopekvirinae, Drulisvirus, Klebsiella virus KpV41, Klebsiella phage KpV41	51	tr|A0A0S2MXT8|A0A0S2MXT8_9CAUD Putative DNA maturase B OS=Klebsiella phage KpV41 OX=1747282 GN=kpv41_49 PE=4 SV=1
A0A1I2RKK8	mobileOG_000133245	mobileOG_000084462	orf623	Viral Terminase	phage	infection,regulation	0	0	0	0	1	0	0	0	0	0	0	LW, B. DNA Packaging in DsDNA Bacteriophages. Annu. Rev. Microbiol.1989, 43, 267–292. https://doi.org/10.1146/ANNUREV.MI.43.100189.001411.	GPD	Homology	Lactobacillus ruminis DSM 20403 = NBRC 102161	mobileOG_000084462|orf623|A0A1I2RKK8|phage|infection,regulation|GPD|Homology	MNKIDMTQSHDVIGEYRKNNFDAERRKYTDEGTKYAFDVLDGKIVTGYLIKLAAFRHLRDLQRQGQADFPYEYSPSHASKLLKFASICPNVDTEEPTKLMHWQEFIFSMLFGWRNKEGGKRFTRAIVSVARGQGKTYLMAILMCYSYLIESIGLFNQDYLVASINFKQTNKLYGYIKSMLRKITKTEPFKSLAEETELSTQSDQTVQKKTNNVLRAISFESGQFDSYHFTTAIVDEIGEIKSRKKVSKIVSGQVKIKNKQFIQISTSYPDPSVPFHDDQKMLQQAMEQDWNREADSYLGLIWAQDDLDETFKEETWVKSNPLLYLPDQHDVLLSGLRDKRDSDMLSGTISDFQNKNLNLWLQEAANSFLKLSDIENAVIDKFDYDGMDAYLGFDYSMSS…	cellular organisms, Bacteria, Terrabacteria group, Firmicutes, Bacilli, Lactobacillales, Lactobacillaceae, Ligilactobacillus, Ligilactobacillus ruminis, Lactobacillus ruminis DSM 20403 = NBRC 102161	orf31	tr|A0A1I2RKK8|A0A1I2RKK8_9LACO Phage terminase-like protein, large subunit, contains N-terminal HTH domain OS=Lactobacillus ruminis DSM 20403 = NBRC 102161 OX=1423798 GN=SAMN02910432_01246 PE=4 SV=1
U2SBP2	mobileOG_000780826	mobileOG_000084519	recT	The DNA single-strand annealing proteins (SSAPs), such as RecT, Red-beta, ERF and Rad52, function in RecA-dependent and RecA-independent DNA recombination pathways. This family includes proteins related to RecT	replication/recombination/repair	NA	0	0	0	0	4	0	0	0	0	0	0	LM, I.; EV, K.; L, A. Classification and Evolutionary History of the Single-Strand Annealing Proteins, RecT, Redbeta, ERF and RAD52. BMC Genomics2002, 3. https://doi.org/10.1186/1471-2164-3-8.	GPD	Homology	Oscillibacter sp. KLE 1745	mobileOG_000084519|recT|U2SBP2|replication/recombination/repair|NA|GPD|Homology	MKEGLIQNAQGAQAVKAGKPTMQQYIKQMEGEIAKALPSVITPERFTRITLSALSANKQLAQTTPQSFLGAMMTAAQLGMEPNTPLGQAYLIPYRNHGQLECQFQLGYKGLIDLAYRSGEVSIIQAQVVYENDEFEYSFGLEPKLNHKPASGERGEPKFIYAMFRTKDGGFGYDVMSVEDVRNHAKRFSKAYSNGPWQTNFEEMAKKTVLKRVLKYAPLKSDFVRAVAQDETIKTKISEDMYSVSDDTVIEAENFTVDETTGEVIESDGDAQ	cellular organisms; Bacteria; Terrabacteria group; Firmicutes; Clostridia; Eubacteriales; Oscillospiraceae; Oscillibacter; unclassified Oscillibacter	51	tr|U2SBP2|U2SBP2_9FIRM Recombination and repair protein RecT OS=Oscillibacter sp. KLE 1745 OX=1226323 GN=HMPREF1546_02319 PE=4 SV=1
A0A145N8I2	mobileOG_000032625	mobileOG_000084800	dnaB_1	DNA helicase	replication/recombination/repair	NA	0	0	0	0	1	0	0	0	0	0	0	D, F.; CE, B.; JM, B. Crystal Structure of the N-Terminal Domain of the DnaB Hexameric Helicase. Structure1999, 7 (6), 691–698. https://doi.org/10.1016/S0969-2126(99)80090-2.	GPD	Homology	Klebsiella aerogenes	mobileOG_000084800|dnaB_1|A0A145N8I2|replication/recombination/repair|NA|GPD|Homology	MTADFMAVPQNLEAEQSVIGGLLLDDDNSERVQKVLAMLKPESFYSRPHQLIFAEMRQMFRDNKPVDGLTLFDALEGKGLAEQVGGFAYLAEIAKNTPSAANIVAYAASVREAAMERYGINRLTEATELLYSRNGMSATQKYEAIQGIFTQLADHSKTGSRRGLRSFGEVMDDWVADLEKRFDPSGEQRGMSTGIPSLDRLLAPKGLVKGSLFVIGARPKMGKTTLYGQMAINCAVREKKPALMFSLEMPGDQILEKLVGQKSGVNPSIFYMPATDDADDQYQGDYDGDFKKAIATAGRLSEIDMLYIDDTPGLSLAHIVSESRRIKREKGCVGMILVDYLTLMTAEKADRNDLAYGMITKGLKNLAKELGCVVVLLTQLNRELEKRVNKRPLPSDSRD…	cellular organisms; Bacteria; Proteobacteria; Gammaproteobacteria; Enterobacterales; Enterobacteriaceae; Klebsiella	orf30	tr|A0A145N8I2|A0A145N8I2_KLEAE DnaB domain-containing protein OS=Klebsiella aerogenes OX=548 GN=dnaB_1 PE=4 SV=1
A0A0C5PSJ9	mobileOG_000136550	mobileOG_000084817	gp43	Terminase large subunit	phage	infection,regulation	0	0	0	0	1	0	0	0	0	0	0	LW, B. DNA Packaging in DsDNA Bacteriophages. Annu. Rev. Microbiol.1989, 43, 267–292. https://doi.org/10.1146/ANNUREV.MI.43.100189.001411.	GPD	Homology	Klebsiella phage vB_KpnP_SU503	mobileOG_000084817|gp43|A0A0C5PSJ9|phage|infection,regulation|GPD|Homology	MVSVKTARRLRMLNQKLTGYNANPRSIPKEEREDIAMMMAAALSDFREFAYIGMRFLGFTLTDMQADIAEYMQKGPRKRMVAAQRGEAKSTLAALYAVWRLIQDQSCRILIVSGAEKQASDVANLIIRMLETWPLLCYLKADPTRGDRTSFEGYDVNCDLKPLDKSASVACVGITASLQGKRADLLIPDDIETTKNGLTQTQREQLLMISKDFAAICTHGDTLYLGTPQTKDSIYKTLPGRGFEVRVWPGRIPSVEMEERYGSTLAPYILELIERGYKRTGFGVDGTLGESTDTGRYDEDALIEKELDFGPEGFQLQYMLDTTLSDQMRTRIKLSDMLVYSGSQDSSPETFSYIADRRYLYQHEHEGIMGQQMYFPAFYGDMHLPYQHKVLVVDPAGCG…	Viruses, Duplodnaviria, Heunggongvirae, Uroviricota, Caudoviricetes, Caudovirales, Autographiviridae, Slopekvirinae, Drulisvirus, Klebsiella virus SU503, Klebsiella phage vB_KpnP_SU503	51	tr|A0A0C5PSJ9|A0A0C5PSJ9_9CAUD Putative DNA maturase B OS=Klebsiella phage vB_KpnP_SU503 OX=1610834 GN=SU503_47 PE=4 SV=1
A0A413PI00	mobileOG_000145522	mobileOG_000005376	cas5	Subunit of Cascade complex interacting with large subunit and Cas7 subunit and binding the 5?-handle of crRNA [20,GG--22,GG--23,GG--43G--G-G-G45]. In the subtype I-C system Cas5 is the ribonuclease that replaces Cas6 function [46].	stability/transfer/defense	crispr,cascade complex	0	0	0	0	3	0	0	0	0	0	0	Makarova, K. S.; Koonin, E. V. Annotation and Classification of CRISPR-Cas Systems. Methods Mol. Biol.2015, 1311, 47û75. https://doi.org/10.1007/978-1-4939-2687-9_4.	GPD	Manual	Anaerobutyricum hallii	mobileOG_000005376|cas5|A0A413PI00|stability/transfer/defense|crispr,cascade complex|GPD|Manual	MRVVRLKMYQEMARFNNPSAPKGADCYPLPPFSTVNGFIHSMCQWKMYHKLDYFVTGKGIYNTKVQKEWHGGYNFNKISDEMLNRWDVITDNANGSHTGWVNAVKYHLMLVDLYTTIYIKADDSDINDIYHALLNPPVYPSLGEYGDLCKIEAVDIIELKELDKCVPAPLAMQSYIPVNKGNFAGTIYRINNKYEIIKGFRRFQKVSCYLVDKGQEVVSNLFDDDKPVIFID	cellular organisms; Bacteria; Terrabacteria group; Firmicutes; Clostridia; Eubacteriales; Lachnospiraceae; Anaerobutyricum	cas5	tr|A0A413PI00|A0A413PI00_9FIRM CRISPR-associated protein Cas5 OS=Anaerobutyricum hallii OX=39488 GN=cas5 PE=4 SV=1
A0A5B8Z8W0	mobileOG_000255782	mobileOG_000005382	csm3	The CRISPR-Cas system is a prokaryotic defense mechanism against foreign genetic elements. The key elements of this defense system are the Cas proteins and the CRISPR RNA	stability/transfer/defense	crispr,crrna	0	0	0	0	1	0	0	0	0	0	0	Kunin, V.; Sorek, R.; Hugenholtz, P. Evolutionary Conservation of Sequence and Secondary Structures in CRISPR Repeats. Genome Biol.2007, 8 (4). https://doi.org/10.1186/gb-2007-8-4-r61.	GPD	Manual	Bacillus sp. FJAT-25496	mobileOG_000005382|csm3|A0A5B8Z8W0|stability/transfer/defense|crispr,crrna|GPD|Manual	MMSTKKIIKVTGVVRTMSGVRINGADVEIGPGGADNRIVRNVIDGQPYIPGSSVKGKVRSLLEEKYGRFDKNGKDAGSNPCGCGRVNCMICKCFGAHNNVNAKSGIPRFEFNDMTVTDEFGGRDDIIEITAATSINRQTGTAANGSLRQLEQISRGVEFNYSFNIRVTDEDNAEELKAFLIEGMTKLEDSGIGSGNSRGVGKIRFLTREIEEIDY	cellular organisms, Bacteria, Terrabacteria group, Firmicutes, Bacilli, Bacillales, Bacillaceae, Bacillus, Bacillus dafuensis	csm3	tr|A0A5B8Z8W0|A0A5B8Z8W0_9BACI Type III-A CRISPR-associated RAMP protein Csm3 OS=Bacillus sp. FJAT-25496 OX=1742359 GN=csm3 PE=4 SV=1
U2SBP2	mobileOG_000780826	mobileOG_000085119	recT	The DNA single-strand annealing proteins (SSAPs), such as RecT, Red-beta, ERF and Rad52, function in RecA-dependent and RecA-independent DNA recombination pathways. This family includes proteins related to RecT	replication/recombination/repair	NA	0	0	0	0	1	0	0	0	0	0	0	LM, I.; EV, K.; L, A. Classification and Evolutionary History of the Single-Strand Annealing Proteins, RecT, Redbeta, ERF and RAD52. BMC Genomics2002, 3. https://doi.org/10.1186/1471-2164-3-8.	GPD	Homology	Oscillibacter sp. KLE 1745	mobileOG_000085119|recT|U2SBP2|replication/recombination/repair|NA|GPD|Homology	MNEGIISKAQEQKAVAASKQPKGIRSLIKSMEGEIAKALPSVITPERFTRITLSALSTNPKLSECSANSFLGAMMTAAQLGVEPNTPLGQAYLIPYRNHGRLECQFQLGYKGLIDLAYRSGEVKMIQAHTVYENDDFTYELGLEPKLHHIPAKSDRGAPIFFYAVFHTKDDGYGFEVMSIEDVQTHAQKYSKSYGNGPWQTNFEEMAKKTVLKRVLKYAPLKSDFVRAISTDETIKDTISDDMFAEPDVTIVDSETGEVVAASEGGET	cellular organisms; Bacteria; Terrabacteria group; Firmicutes; Clostridia; Eubacteriales; Oscillospiraceae; Oscillibacter; unclassified Oscillibacter	51	tr|U2SBP2|U2SBP2_9FIRM Recombination and repair protein RecT OS=Oscillibacter sp. KLE 1745 OX=1226323 GN=HMPREF1546_02319 PE=4 SV=1
A0A3D3Y007	mobileOG_000780826	mobileOG_000085252	recT	The DNA single-strand annealing proteins (SSAPs), such as RecT, Red-beta, ERF and Rad52, function in RecA-dependent and RecA-independent DNA recombination pathways. This family includes proteins related to RecT	replication/recombination/repair	NA	0	0	0	0	1	0	0	0	0	0	0	LM, I.; EV, K.; L, A. Classification and Evolutionary History of the Single-Strand Annealing Proteins, RecT, Redbeta, ERF and RAD52. BMC Genomics2002, 3. https://doi.org/10.1186/1471-2164-3-8.	GPD	Homology	Ruminococcaceae bacterium	mobileOG_000085252|recT|A0A3D3Y007|replication/recombination/repair|NA|GPD|Homology	MANIIQRQSVDMKAPEKKTMQQYIKSMEGEIAKALPSVITPERFTRIVLSAISVNPKLGSCTPASFLGAMMTSAQLGLEVNTPLGQAYVLPYNNKGTLEAQFQLGYKGLIDLAYRSGEVEVIQAHVVYANDEFECEYGLEPKLTHKPADSNRGEPVKVYAVFKTKSGGYGFEVMSMEDVRQHAAKYSKAYSSSFSPWKTNFEEMAKKTVLKRVLKYAPLKSEFVKAAVQDEVIKKGLSDDMYSVPNETVFDAEFAEVDEETGEVKDGGEIHE	cellular organisms; Bacteria; Terrabacteria group; Firmicutes; Clostridia; Eubacteriales; Oscillospiraceae; unclassified Oscillospiraceae	51	tr|A0A3D3Y007|A0A3D3Y007_9FIRM Recombinase RecT OS=Ruminococcaceae bacterium OX=1898205 GN=DIT79_00945 PE=4 SV=1
D9Y6C7	mobileOG_000247533	mobileOG_000085254	recT	Binds to single-stranded DNA and also promotes the renaturation of complementary single-stranded DNA. Function in recombination. Has a function similar to that of lambda RedB.	replication/recombination/repair	NA	0	0	0	0	6	0	0	0	0	0	0	LM, I.; EV, K.; L, A. Classification and Evolutionary History of the Single-Strand Annealing Proteins, RecT, Redbeta, ERF and RAD52. BMC Genomics2002, 3. https://doi.org/10.1186/1471-2164-3-8.	GPD	Homology	Burkholderiales bacterium 1_1_47	mobileOG_000085254|recT|D9Y6C7|replication/recombination/repair|NA|GPD|Homology	MSTSDQLAAAVGAPSAPVAKPKTKAPAIVQQVLSDQFKKQLALAVPKHLSADRMARIAATELRKTPALLNTTPASFLGAVMQSAQLGLEPGSALGQAYLVPYGNQCQLILGYRGMIDLARRSGQVLSLSAFAVHEGDDFNYQLGLHPDIHHVPSVEADRIKKPITFVYAVANLKGGGYQFEVMSRAEVEAVKAKAKSKNIWNNYFEAMALKTVIRRLFKYLPVSIEALQVANVDAKREAGEKIDPNDVIDINAVSVEDFKDIEDGEVVGTSQDAPVETINK	cellular organisms; Bacteria; Proteobacteria; Betaproteobacteria; Burkholderiales; unclassified Burkholderiales	51	tr|D9Y6C7|D9Y6C7_9BURK Recombinase, phage RecT family OS=Burkholderiales bacterium 1_1_47 OX=469610 GN=HMPREF0189_01082 PE=4 SV=1
A0A413PI00	mobileOG_000145522	mobileOG_000005422	cas5	Subunit of Cascade complex interacting with large subunit and Cas7 subunit and binding the 5?-handle of crRNA [20,GG--22,GG--23,GG--43G--G-G-G45]. In the subtype I-C system Cas5 is the ribonuclease that replaces Cas6 function [46].	stability/transfer/defense	crispr,cascade complex	0	0	0	0	1	0	0	0	0	0	0	Makarova, K. S.; Koonin, E. V. Annotation and Classification of CRISPR-Cas Systems. Methods Mol. Biol.2015, 1311, 47û75. https://doi.org/10.1007/978-1-4939-2687-9_4.	GPD	Manual	Anaerobutyricum hallii	mobileOG_000005422|cas5|A0A413PI00|stability/transfer/defense|crispr,cascade complex|GPD|Manual	MRVVRLKMYQEMARFNNPSAPKGADCYPLPPFSTVNGFIHSMCQWKMYHKLDYFVTGKGIYNTKVQKEWHGGYNFNKINDEMLNRWDIITDHADGSRTGWVSAVKYHLMLVDLYTTIYIKADDSDIDDIYHALLNPPVYPSLGEYGDLCKIEAVDIVELKELDKTISAPLDTQSYIPVNKGNFTGTIYRINNKYEIIKGFRRFQKVPCYLVDKEQEVVSNLFDDDKPIIFID	cellular organisms; Bacteria; Terrabacteria group; Firmicutes; Clostridia; Eubacteriales; Lachnospiraceae; Anaerobutyricum	cas5	tr|A0A413PI00|A0A413PI00_9FIRM CRISPR-associated protein Cas5 OS=Anaerobutyricum hallii OX=39488 GN=cas5 PE=4 SV=1
A0A1I0T7V7	mobileOG_000780826	mobileOG_000085381	recT	The DNA single-strand annealing proteins (SSAPs), such as RecT, Red-beta, ERF and Rad52, function in RecA-dependent and RecA-independent DNA recombination pathways. This family includes proteins related to RecT	replication/recombination/repair	NA	0	0	0	0	1	0	0	0	0	0	0	LM, I.; EV, K.; L, A. Classification and Evolutionary History of the Single-Strand Annealing Proteins, RecT, Redbeta, ERF and RAD52. BMC Genomics2002, 3. https://doi.org/10.1186/1471-2164-3-8.	GPD	Homology	Parageobacillus thermantarcticus	mobileOG_000085381|recT|A0A1I0T7V7|replication/recombination/repair|NA|GPD|Homology	MAEIRKPASVGAELEPRKNGVAKAAKTALDYLHTQAFAQQLEMALPKFFDKDRFVRSAISEFRLNPALQECSVPSVLGFYMQAAMCGLEPSSALGQCYPVPFNNKKTGMRECQFVIGYRGMAAMARRSGEVMSIDAHIVHEKDDFELTYGLEQNLVHKPFIDGDAGPMRGAYCVVRFRDGSYQFRFMPKTEIDAHRARSKTSSYGPWVTDYEAMAMKTVFRTIFKWLPISIEDAQHAAMDGTSATYNAQQALHAQSAEDMISIDLVAADDSESETAQPEPAEA	cellular organisms, Bacteria, Terrabacteria group, Firmicutes, Bacilli, Bacillales, Bacillaceae, Parageobacillus, Parageobacillus thermantarcticus	51	tr|A0A1I0T7V7|A0A1I0T7V7_9BACI Recombination protein RecT OS=Parageobacillus thermantarcticus OX=186116 GN=SAMN05192569_101569 PE=4 SV=1
A0A415L5D0	mobileOG_000780826	mobileOG_000085385	recT	The DNA single-strand annealing proteins (SSAPs), such as RecT, Red-beta, ERF and Rad52, function in RecA-dependent and RecA-independent DNA recombination pathways. This family includes proteins related to RecT	replication/recombination/repair	NA	0	0	0	0	5	0	0	0	0	0	0	LM, I.; EV, K.; L, A. Classification and Evolutionary History of the Single-Strand Annealing Proteins, RecT, Redbeta, ERF and RAD52. BMC Genomics2002, 3. https://doi.org/10.1186/1471-2164-3-8.	GPD	Homology	Blautia obeum	mobileOG_000085385|recT|A0A415L5D0|replication/recombination/repair|NA|GPD|Homology	MAVKDALAEKTSRKNEAVKLTKNMSIADMIKAMEPEIRKALPQVITPERFTRMALSALNTTPKLAECSQMSFLGALMNAAQLGLEPNTPLGQAYLIPYRNKGKLECQFQIGYKGLIDLANRNDNFQTVQARCVYENDVFSYEYGLNPDLHHIPARENKGKLIFVYAMWKTVNGGFGFEVMSKEDIDNHARRFSQSFGSSYSPWKTNYEAMAMKTVIKKCLKYAPLKTDFVMQMSNDESIKSEINVDMSEVVNEQEDPNIIDQEYKEVENEQSEQ	cellular organisms; Bacteria; Terrabacteria group; Firmicutes; Clostridia; Eubacteriales; Lachnospiraceae; Blautia	51	tr|A0A415L5D0|A0A415L5D0_9FIRM Recombinase RecT OS=Blautia obeum OX=40520 GN=DW021_15450 PE=4 SV=1
K1K078	mobileOG_000247533	mobileOG_000085411	recT	Binds to single-stranded DNA and also promotes the renaturation of complementary single-stranded DNA. Function in recombination. Has a function similar to that of lambda RedB.	replication/recombination/repair	NA	0	0	0	0	1	0	0	0	0	0	0	LM, I.; EV, K.; L, A. Classification and Evolutionary History of the Single-Strand Annealing Proteins, RecT, Redbeta, ERF and RAD52. BMC Genomics2002, 3. https://doi.org/10.1186/1471-2164-3-8.	GPD	Homology	Sutterella wadsworthensis 2_1_59BFAA	mobileOG_000085411|recT|K1K078|replication/recombination/repair|NA|GPD|Homology	MSSTTTLLKKVAPEKARAAAVAETSKPNTLVSLLRSPKVQAQMAMALPKSLTADRLTRIIITECRKTPELLNCSQESFLGSVLQCAQLGLEPGSALGHCYLLPYGKNCQLIIGYRGMIDLARRSGQIASINAYCVYEADEFEYELGLHPDIKHKPSPLADRGAITYVYAVAVLIGGGVQFEVMSRAEIEAVRKQSKASKNGPWVTHWSEMARKTVVRKLFKYLPVSIEAVRAVEIDERSDRGEALTENDFIDAAFTDKGVEIQPITPPVESRPAQPAPAQAPKAPTPEPAPEIPDDIPPELDEWRNAYDQGQHV	cellular organisms; Bacteria; Proteobacteria; Betaproteobacteria; Burkholderiales; Sutterellaceae; Sutterella; Sutterella wadsworthensis	51	tr|K1K078|K1K078_9BURK Phage RecT family recombinase OS=Sutterella wadsworthensis 2_1_59BFAA OX=742823 GN=HMPREF9465_00243 PE=4 SV=1
A0A142F116	mobileOG_000136550	mobileOG_000085453	gp43	Terminase large subunit	phage	infection,regulation	0	0	0	0	1	0	0	0	0	0	0	LW, B. DNA Packaging in DsDNA Bacteriophages. Annu. Rev. Microbiol.1989, 43, 267–292. https://doi.org/10.1146/ANNUREV.MI.43.100189.001411.	GPD	Homology	Klebsiella phage KpV71	mobileOG_000085453|gp43|A0A142F116|phage|infection,regulation|GPD|Homology	MVSVKTARRLRMLNQKLTGYNANPRSIPKEEREDIAMMMAAALSDFREFAYIGMRFLGFTLTDMQADIAEYMQKGPRKRMVAAQRGEAKSTLAALYAVWRLIQDQSCRILIVSGAEKQASDVANLIIRMLETWPLLCYLKADPTRGDRTSFEGYDVNCDLKPLDKSASVACVGITASLQGKRADLLIPDDIETTKNGLTQTQREQLLMISKDFAAICTHGDTLYLGTPQTKDSIYKTLPGRGFEVRVWPGRIPSVEMEERYGSTLAPYIRELIERGYKRTGFGVDGTLGESTDTGRYDEDALIEKELDFGPEGFQLQYMLDTTLSDQMRTRIKLSDMLVYSGSQDSSPETFSYIADRRYLYQHEHEGIMGQQMYFPAFYGDMHLPYQHKVLVVDPAGCG…	Viruses; Duplodnaviria; Heunggongvirae; Uroviricota; Caudoviricetes; Caudovirales; Autographiviridae; Slopekvirinae; Drulisvirus; Klebsiella virus KpV71	51	tr|A0A142F116|A0A142F116_9CAUD Putative DNA maturase B OS=Klebsiella phage KpV71 OX=1796998 GN=kpv71_47 PE=4 SV=1
A0A413PI00	mobileOG_000145522	mobileOG_000005443	cas5	Subunit of Cascade complex interacting with large subunit and Cas7 subunit and binding the 5?-handle of crRNA [20,GG--22,GG--23,GG--43G--G-G-G45]. In the subtype I-C system Cas5 is the ribonuclease that replaces Cas6 function [46].	stability/transfer/defense	crispr,cascade complex	0	0	0	0	1	0	0	0	0	0	0	Makarova, K. S.; Koonin, E. V. Annotation and Classification of CRISPR-Cas Systems. Methods Mol. Biol.2015, 1311, 47û75. https://doi.org/10.1007/978-1-4939-2687-9_4.	GPD	Manual	Anaerobutyricum hallii	mobileOG_000005443|cas5|A0A413PI00|stability/transfer/defense|crispr,cascade complex|GPD|Manual	MRVVRLKMYQEMARFNNPSAPKGADCYPLPPFSTVNGFIHSMCQWKRYHKLDYFVTGKGIYNTKVQKEWYGGYNFNKISNEMLNRWDVITDNANGSHTGWVNAVKYHLMLVDLYTTIYIKTTDNDIDDIYHALLNPPVYPSLGEYGDLCKIEAVDIVELKELDKSISAPLDAQSYIPVNKGNFAGTIYRINNKYEIIKGFRRFQKASCYLVDKGQEVVSNLFDDDKPIIFID	cellular organisms; Bacteria; Terrabacteria group; Firmicutes; Clostridia; Eubacteriales; Lachnospiraceae; Anaerobutyricum	cas5	tr|A0A413PI00|A0A413PI00_9FIRM CRISPR-associated protein Cas5 OS=Anaerobutyricum hallii OX=39488 GN=cas5 PE=4 SV=1
A0A415L5D0	mobileOG_000780826	mobileOG_000085600	recT	The DNA single-strand annealing proteins (SSAPs), such as RecT, Red-beta, ERF and Rad52, function in RecA-dependent and RecA-independent DNA recombination pathways. This family includes proteins related to RecT	replication/recombination/repair	NA	0	0	0	0	1	0	0	0	0	0	0	LM, I.; EV, K.; L, A. Classification and Evolutionary History of the Single-Strand Annealing Proteins, RecT, Redbeta, ERF and RAD52. BMC Genomics2002, 3. https://doi.org/10.1186/1471-2164-3-8.	GPD	Homology	Blautia obeum	mobileOG_000085600|recT|A0A415L5D0|replication/recombination/repair|NA|GPD|Homology	MADLKTALAEKAAGNDVKLTKNMKIDDMIKKMSPEIKKALPSFFTPERFTRMALSTLNNNVKLRDCSPVTVLAAMMNAAQLGLEPNTPLGQAYLIPYRNHGKMECQFQIGYKGLIDLAYRNENIQTVQAQCVYENDEFEYELGLEPKLIHKPALTDRGNLILVYALWKSQNGGYGFEVMSKDDIDSHARRYSQSFNSSSSPWKSNYEEMAKKTVIKKCLKYAPLKSDSEAAKSLASDNTIKSSISVDMSEVAPDEVAGEYEEMDNVPEGSTTGENE	cellular organisms; Bacteria; Terrabacteria group; Firmicutes; Clostridia; Eubacteriales; Lachnospiraceae; Blautia	51	tr|A0A415L5D0|A0A415L5D0_9FIRM Recombinase RecT OS=Blautia obeum OX=40520 GN=DW021_15450 PE=4 SV=1
A0A134CHR9	mobileOG_000780826	mobileOG_000086017	recT	The DNA single-strand annealing proteins (SSAPs), such as RecT, Red-beta, ERF and Rad52, function in RecA-dependent and RecA-independent DNA recombination pathways. This family includes proteins related to RecT	replication/recombination/repair	NA	0	0	0	0	1	0	0	0	0	0	0	LM, I.; EV, K.; L, A. Classification and Evolutionary History of the Single-Strand Annealing Proteins, RecT, Redbeta, ERF and RAD52. BMC Genomics2002, 3. https://doi.org/10.1186/1471-2164-3-8.	GPD	Homology	Veillonellaceae bacterium DNF00626	mobileOG_000086017|recT|A0A134CHR9|replication/recombination/repair|NA|GPD|Homology	MNAAKGIVKTQQENKKPSLQGLIRTMEPEIKKALPSVITPERFTRMVFTALSSNKKLQACTPESFLGAMMQAAQLGVEPNTPIGQAYLIPYGNQVQFQLGYKGLIDLAYRSGEVQSIQAHEVHENDTFEYELGLNPKLKHVPAMKDRGPVILYYAVIKLKNGGEGFEVMSREDVDQFARAKSKTYKNGPWQTDFDEMAKKTVLKKVLKYAPLKSDFAKQVKEDETIKTSISENMTDLPDETVTIDAEAQTPQDEEIPFDEIPPAVDKETGEVLSDGRN	cellular organisms; Bacteria; Terrabacteria group; Firmicutes; Negativicutes; Veillonellales; Veillonellaceae; unclassified Veillonellaceae	51	tr|A0A134CHR9|A0A134CHR9_9FIRM Recombination and repair protein RecT OS=Veillonellaceae bacterium DNF00626 OX=1588754 GN=HMPREF3191_00900 PE=4 SV=1
A0A415YBM9	mobileOG_000123487	mobileOG_000005510	pglX	The bacteriophage exclusion (BREX) system is a novel prokaryotic defense system against bacteriophages. To our knowledge, no study has systematically characterized the function of the BREX system in lactic acid bacteria.-Lactobacillus casei-Zhang is a probiotic bacterium originating from koumiss. By using single-molecule real-time sequencing, we previously identified N6-methyladenine (m6A) signat…	stability/transfer/defense	NA	0	0	0	0	2	0	0	0	0	0	0	Hui, W.; Zhang, W.; Kwok, L. Y.; Zhang, H.; Kong, J.; Suna, T. A Novel Bacteriophage Exclusion (BREX) System Encoded by the PglX Gene in Lactobacillus Casei Zhang. Appl. Environ. Microbiol.2019, 85 (20). https://doi.org/10.1128/AEM.01001-19.	GPD	Manual	Clostridium sp. AM09-51	mobileOG_000005510|pglX|A0A415YBM9|stability/transfer/defense|NA|GPD|Manual	MNKTKIKNFAVWAREKLIDDIKYKAKMIGITDEGIAEKLPQSTNNLHFYDVGTKDYSEISGIEIKQREALVNEIKSREENFESYKEAFESIVEETAYTWFNRLIAIRFMEVNDYLPSGVRVLSSENKDKNEPDFVTKPFETDLEFTSDEYDKIIKLKDENKPDELFRKLFIKQCNKLHEILPELFEKLDDYSELLLTISFTDKDGIVYRLVHGIEEDDFNIEKEGQVEIIGWLYQYYNIEPKVKVFAKPKGEKISKEEIPAATQLFTPDWIVRYMVENSLGRLWQERNMAQNDNDIGHWEDNNYLRCHWKYYIEEAEQEENVQRQLEKIRKEYKNITPESIKVIDPCMGSGHTLVYAFDVLMQIYESCGYTQREASRNILNNNIYGFDIDKRAYQLTYF…	cellular organisms; Bacteria; Terrabacteria group; Firmicutes; Clostridia; Eubacteriales; Clostridiaceae; Clostridium; unclassified Clostridium	pglX	tr|A0A415YBM9|A0A415YBM9_9CLOT BREX-1 system adenine-specific DNA-methyltransferase PglX OS=Clostridium sp. AM09-51 OX=2293022 GN=pglX PE=4 SV=1
A0A374FXQ2	mobileOG_000351525	mobileOG_000086145	brxL	The BREX defense system allows phage adsorption but blocks phage DNA replication	stability/transfer/defense	phage defense	0	0	0	0	2	0	0	0	0	0	0	Goldfarb, T.; Sberro, H.; Weinstock, E.; Cohen, O.; Doron, S.; Charpak-Amikam, Y.; Afik, S.; Ofir, G.; Sorek, R. BREX Is a Novel Phage Resistance System Widespread in Microbial Genomes . EMBO J.2015, 34 (2), 169û183. https://doi.org/10.15252/embj.201489455.	GPD	Homology	Ruminococcus sp. AM28-29LB	mobileOG_000086145|brxL|A0A374FXQ2|stability/transfer/defense|phage defense|GPD|Homology	MDKINGNKIILDEESKSEILNRKLRTYFDGKIVRKDLTKSIKEGANVPIYVLEFLLGQYCSSDDPSIIEEGVSTVKRILADNYVRPDEAQKILSLLRQRGSHTVIDKITVNLNIKKDTYEAEFSNLGINAIPISEDYPSKFDRLLCGGIWCIVQLEYEYIEEERNAPPIHIRKLTPIQMPHIDIDELKQARKAFTKEEWISVLLRSVGMEPDTLTEREQWLLIARMLPLVENNFNLCELGKRSTGKSHLYKEISPNSILVSGGQTTVANLFYNMAIKTVGLVGVWDCVAFDEVAGINFKDKDGIQIMKDYMASGSFARGKEEKSASASMVFVGNINQSVDVLLKASSLFAPFPPEMGTDTAFLDRMHCYIPGWEIPKFRPYHFTDDYGFISDYLAEFIR…	cellular organisms; Bacteria; Terrabacteria group; Firmicutes; Clostridia; Eubacteriales; Oscillospiraceae; Ruminococcus; unclassified Ruminococcus	brxL	tr|A0A374FXQ2|A0A374FXQ2_9FIRM Protease Lon-related BREX system protein BrxL OS=Ruminococcus sp. AM28-29LB OX=2293195 GN=DW745_07815 PE=4 SV=1
T9DH38	mobileOG_000032625	mobileOG_000086444	dnaB_1	DNA helicase	replication/recombination/repair	NA	0	0	0	0	1	0	0	0	0	0	0	D, F.; CE, B.; JM, B. Crystal Structure of the N-Terminal Domain of the DnaB Hexameric Helicase. Structure1999, 7 (6), 691–698. https://doi.org/10.1016/S0969-2126(99)80090-2.	GPD	Homology	Escherichia coli UMEA 3212-1	mobileOG_000086444|dnaB_1|T9DH38|replication/recombination/repair|NA|GPD|Homology	MTDNFYAPHHSIEAEQAVIGGLLLDDDSSERVQKVLAMLKPDSFYSRPHKILFEEITRMHREQKPVDGLTLFDELERKSLTASVGGFAYIAEIAKNTPSAANIVAYAMQVRETAMERYAINRMTEATELLYSRNGMTATQKYEAIQAIFTQLTDHAKTGSRRGLRSFGEVMEDWVSDLEKRFDPSGEQRGMSTGIPSLDRMLSPKGLVKGSLFVIGARPKMGKTTLYSQMAINCAVHEKKPALMFSLEMPGDQILEKLVGQKSGVNPNIFYLPATNDADDGYQGDYDGDFNRAIETANRLSEIDMLYIDDTPGLSLAQIVSESRRIKREKGYVGMILVDYLTLMTAEKADRNDLAYGMITKGLKNLAKELDCVVVLLTQLNRALESRTNKRPLPSDSRD…	cellular organisms; Bacteria; Proteobacteria; Gammaproteobacteria; Enterobacterales; Enterobacteriaceae; Escherichia; Escherichia coli	orf30	tr|T9DH38|T9DH38_ECOLX Replicative DNA helicase OS=Escherichia coli UMEA 3212-1 OX=1281218 GN=G943_01138 PE=4 SV=1
U2SBP2	mobileOG_000780826	mobileOG_000086511	recT	The DNA single-strand annealing proteins (SSAPs), such as RecT, Red-beta, ERF and Rad52, function in RecA-dependent and RecA-independent DNA recombination pathways. This family includes proteins related to RecT	replication/recombination/repair	NA	0	0	0	0	1	0	0	0	0	0	0	LM, I.; EV, K.; L, A. Classification and Evolutionary History of the Single-Strand Annealing Proteins, RecT, Redbeta, ERF and RAD52. BMC Genomics2002, 3. https://doi.org/10.1186/1471-2164-3-8.	GPD	Homology	Oscillibacter sp. KLE 1745	mobileOG_000086511|recT|U2SBP2|replication/recombination/repair|NA|GPD|Homology	MTKMAENNTIQQAAQNAVTKKKGKSMQDYVKAMRGEIAKALPSVITPERFTRMVLSAISTNPKLGECTPQSFLGAMMTSAQLGVEPNTALGQAYIIPYRNHGTMEAQFQLGYKGLIDLAYRSGEVSVIQAHTVYANDEFEYELGMDPKLRHIPAAKDRGEAIAYYAMFKTKDGGYGFEVMSVEDARNHGKRYSKSYSNSPWQTNFDEMAKKTVLKKVLKYAPLKSDFVRGVAQDETIKTKIDEDMFSVPDDTIYADYTVDDATGEVKEDAENA	cellular organisms; Bacteria; Terrabacteria group; Firmicutes; Clostridia; Eubacteriales; Oscillospiraceae; Oscillibacter; unclassified Oscillibacter	51	tr|U2SBP2|U2SBP2_9FIRM Recombination and repair protein RecT OS=Oscillibacter sp. KLE 1745 OX=1226323 GN=HMPREF1546_02319 PE=4 SV=1
F8HGS7	mobileOG_000133245	mobileOG_000086540	orf623	Viral Terminase	phage	infection,regulation	0	0	0	0	1	0	0	0	0	0	0	LW, B. DNA Packaging in DsDNA Bacteriophages. Annu. Rev. Microbiol.1989, 43, 267–292. https://doi.org/10.1146/ANNUREV.MI.43.100189.001411.	GPD	Homology	Streptococcus phage YMC-2011	mobileOG_000086540|orf623|F8HGS7|phage|infection,regulation|GPD|Homology	MDESGDLKDRTSISKIVSGQVKIPNRQFIQISTAYPNPTSPLRHDERMMQGIMERNDRAGDTQLCLVWSQDSIDEIYMPETWSKSNPLLDLESEHDTLLKGLMDKRDADLLSGNINDFLIKNMNLWGEQDENSFLKLEDIERSVISDFDIRGRRVYVGLDASMFSDNTAIGFVYPYLGADGSQKWHIEQHSFIPWQQAGSLEAKEKQDGVNYRDLETKGYCTITSHPQGLINPEEVYRWFVDYVEDNQLDVVFFGYDAMGVSKIIKALESNTSFPMMPIRQRTSELKDPTKFLQTLFIEGNITRLDDEIMRKSLINAVIKEDNIGIQVDKMKSTYKIDVVDALIDAFYDGMYAFEDYAITNNPTWKVEHMSQEAVLNWLKNPDSGLLEEY	Viruses; Duplodnaviria; Heunggongvirae; Uroviricota; Caudoviricetes; Caudovirales; Siphoviridae; Moineauvirus; unclassified Moineauvirus	orf31	tr|F8HGS7|F8HGS7_9CAUD Terminase large subunit OS=Streptococcus phage YMC-2011 OX=1051631 GN=Ssal_phage00048 PE=4 SV=1
A0A413PI00	mobileOG_000145522	mobileOG_000005554	cas5	Subunit of Cascade complex interacting with large subunit and Cas7 subunit and binding the 5?-handle of crRNA [20,GG--22,GG--23,GG--43G--G-G-G45]. In the subtype I-C system Cas5 is the ribonuclease that replaces Cas6 function [46].	stability/transfer/defense	crispr,cascade complex	0	0	0	0	1	0	0	0	0	0	0	Makarova, K. S.; Koonin, E. V. Annotation and Classification of CRISPR-Cas Systems. Methods Mol. Biol.2015, 1311, 47û75. https://doi.org/10.1007/978-1-4939-2687-9_4.	GPD	Manual	Anaerobutyricum hallii	mobileOG_000005554|cas5|A0A413PI00|stability/transfer/defense|crispr,cascade complex|GPD|Manual	MRVIRLKMYQEMARFNNPSAPRGADCYPLPPFSTVNGFIHSMCQWKKYHKLDYFVTGKGVYNTKTQKEWHGGKRFNKVSDEMLKRWDIITDYTDGSHTGWVNTVKYHLMLVDLYTTIYIKADDSDIDDIYNALLNPPVYPSLGEYGDLCKIEAVDIIELKELGEPVSAPLDMQSYIPVNKGNFAGTIYRINNKYEIVKGLRRFQKVPCCLVDKGQEVVSNLFDDDKPIIFID	cellular organisms; Bacteria; Terrabacteria group; Firmicutes; Clostridia; Eubacteriales; Lachnospiraceae; Anaerobutyricum	cas5	tr|A0A413PI00|A0A413PI00_9FIRM CRISPR-associated protein Cas5 OS=Anaerobutyricum hallii OX=39488 GN=cas5 PE=4 SV=1
D9Y6C7	mobileOG_000247533	mobileOG_000086659	recT	Binds to single-stranded DNA and also promotes the renaturation of complementary single-stranded DNA. Function in recombination. Has a function similar to that of lambda RedB.	replication/recombination/repair	NA	0	0	0	0	3	0	0	0	0	0	0	LM, I.; EV, K.; L, A. Classification and Evolutionary History of the Single-Strand Annealing Proteins, RecT, Redbeta, ERF and RAD52. BMC Genomics2002, 3. https://doi.org/10.1186/1471-2164-3-8.	GPD	Homology	Burkholderiales bacterium 1_1_47	mobileOG_000086659|recT|D9Y6C7|replication/recombination/repair|NA|GPD|Homology	MSTSDQLAAAVGAPSAPVAKPKTKAPIIVQQVLSDQFKKQLALAVPKHLSADRMARIAATELRKTPALLNTTPASFLGAVMQSAQLGLEPGSALGQAYLVPYGNQCQLILGYRGMIDLARRSGQVLSLSAFAVHEGDDFNYQLGLHPDIHHVPSCEADRVKKPITFVYAVANLKGGGYQFEVMSRAEVEAVKAKAKSKNIWNSYFEQMALKTVIRRLFKYLPVSIEALQITNVDAKREAGEKIDPNDVIDINAISVDDFKDIQDAEVIEEPQAQEATA	cellular organisms; Bacteria; Proteobacteria; Betaproteobacteria; Burkholderiales; unclassified Burkholderiales	51	tr|D9Y6C7|D9Y6C7_9BURK Recombinase, phage RecT family OS=Burkholderiales bacterium 1_1_47 OX=469610 GN=HMPREF0189_01082 PE=4 SV=1
A0A134CHR9	mobileOG_000780826	mobileOG_000086768	recT	The DNA single-strand annealing proteins (SSAPs), such as RecT, Red-beta, ERF and Rad52, function in RecA-dependent and RecA-independent DNA recombination pathways. This family includes proteins related to RecT	replication/recombination/repair	NA	0	0	0	0	1	0	0	0	0	0	0	LM, I.; EV, K.; L, A. Classification and Evolutionary History of the Single-Strand Annealing Proteins, RecT, Redbeta, ERF and RAD52. BMC Genomics2002, 3. https://doi.org/10.1186/1471-2164-3-8.	GPD	Homology	Veillonellaceae bacterium DNF00626	mobileOG_000086768|recT|A0A134CHR9|replication/recombination/repair|NA|GPD|Homology	MSTTTNTSGAISKQKNNTITQNSANPKNIRSYIKIYEGEIAKALPSVLTPERFSRMVLTAMTKTPKLANCKPESFIASMLEAAQLGLEPNTPLGQAYLIPYGNSCQFQIGYKGLIDLAHRSKELKSIEAHEVYENDEFEFEFGLTPKLVHKPAMTNRGSVIWYYAVYHLVNGGYGFEVASKEEIEAHARKYSKTFNNGPWQTDFDEMAKKTVLKKVLKYAPLKSDFARGIAVDETSSEIDFSDGEANITPSIDEDSIIDEVNADE	cellular organisms; Bacteria; Terrabacteria group; Firmicutes; Negativicutes; Veillonellales; Veillonellaceae; unclassified Veillonellaceae	51	tr|A0A134CHR9|A0A134CHR9_9FIRM Recombination and repair protein RecT OS=Veillonellaceae bacterium DNF00626 OX=1588754 GN=HMPREF3191_00900 PE=4 SV=1
A0A5J6CUJ0	mobileOG_000136550	mobileOG_000087078	gp43	Terminase large subunit	phage	infection,regulation	0	0	0	0	1	0	0	0	0	0	0	LW, B. DNA Packaging in DsDNA Bacteriophages. Annu. Rev. Microbiol.1989, 43, 267–292. https://doi.org/10.1146/ANNUREV.MI.43.100189.001411.	GPD	Homology	Klebsiella phage vB_KpnP_IME308	mobileOG_000087078|gp43|A0A5J6CUJ0|phage|infection,regulation|GPD|Homology	MVSVKTARRLRMLNQKLTSYSANPRSIPKEEREDIAMMMAAALSDFREFAYIGMRFLGFTLTDMQADIAEYMQKGPRKRMVAAQRGEAKSTLAALYAVWRLIQDQSCRILIVSGAEKQASDVANLIIRMLETWPLLCYLKADPTRGDRTSFEGYDVNCDLKPLDKSASVACVGITASLQGKRADLLIPDDIETTKNGLTQTQREQLLMISKDFAAICTHGDTLYLGTPQTKDSIYKTLPGRGFEVRVWPGRIPSVEMEERYGSTLAPYIRELIERGYKRTGFGVDGTLGESTDPGRYDEDALIEKELDFGPEGFQLQYMLDTTLSDQMRTRIKLSDMLVYSGSQDSSPETFSYIADRRYLYQHEHEGIMGQQMYFPAFYGDMHLPYQHKVLVVDPAGCG…	Viruses; Duplodnaviria; Heunggongvirae; Uroviricota; Caudoviricetes; Caudovirales; Autographiviridae; Slopekvirinae; Drulisvirus; unclassified Drulisvirus	51	tr|A0A5J6CUJ0|A0A5J6CUJ0_9CAUD DNA packaging protein OS=Klebsiella phage vB_KpnP_IME308 OX=2601648 PE=4 SV=1
A0A415L5D0	mobileOG_000780826	mobileOG_000087080	recT	The DNA single-strand annealing proteins (SSAPs), such as RecT, Red-beta, ERF and Rad52, function in RecA-dependent and RecA-independent DNA recombination pathways. This family includes proteins related to RecT	replication/recombination/repair	NA	0	0	0	0	1	0	0	0	0	0	0	LM, I.; EV, K.; L, A. Classification and Evolutionary History of the Single-Strand Annealing Proteins, RecT, Redbeta, ERF and RAD52. BMC Genomics2002, 3. https://doi.org/10.1186/1471-2164-3-8.	GPD	Homology	Blautia obeum	mobileOG_000087080|recT|A0A415L5D0|replication/recombination/repair|NA|GPD|Homology	MADLKTALAEKAAGNDVKLTKNMKIDDMIKKMSPEIKKALPSFFTPERFTRMALSTLNNNVKLRDCSPVTVLAAMMNAAQLGLEPNTPLGQAYLIPYRNHGKMECQFQIGYKGLIDLAYRNENIQTVQAQCVYENDEFEYELGLEPKLIHKPALTDRGNLILVYALWKSQNGGYGFEVMSKDDIDSHARRYSQSFNSSSSPWKSNYEEMAKKTVIKKCLKYAPLKSDSEAAKSLASDNTIKSSISVDMSEVAPDEVAGEYEEVESVQDESLNE	cellular organisms; Bacteria; Terrabacteria group; Firmicutes; Clostridia; Eubacteriales; Lachnospiraceae; Blautia	51	tr|A0A415L5D0|A0A415L5D0_9FIRM Recombinase RecT OS=Blautia obeum OX=40520 GN=DW021_15450 PE=4 SV=1
U2SBP2	mobileOG_000780826	mobileOG_000087093	recT	The DNA single-strand annealing proteins (SSAPs), such as RecT, Red-beta, ERF and Rad52, function in RecA-dependent and RecA-independent DNA recombination pathways. This family includes proteins related to RecT	replication/recombination/repair	NA	0	0	0	0	1	0	0	0	0	0	0	LM, I.; EV, K.; L, A. Classification and Evolutionary History of the Single-Strand Annealing Proteins, RecT, Redbeta, ERF and RAD52. BMC Genomics2002, 3. https://doi.org/10.1186/1471-2164-3-8.	GPD	Homology	Oscillibacter sp. KLE 1745	mobileOG_000087093|recT|U2SBP2|replication/recombination/repair|NA|GPD|Homology	MKEGLIQNAQGAQAVKKGNPTMQQYIKQMEGEIAKALPSVITPERFTRITLSALSANKQLAQTTPQSFLGAMMTAAQLGMEPNTPLGQAYLIPYRNHGQLECQFQLGYKGLIDLAYRSGEVSIIQAQVVYENDEFEYSFGLEPKLNHKPASGERGEPKFIYAMFRTKDGGFGYDVMSVEDVRNHAKRFSKAYINGPWQTNFEEMAKKTVLKRVLKYAPLKSDFVRAVAQDETIKTKISEDMYSVSDDTVIETENFTVDETTGEVIESDGDAQ	cellular organisms; Bacteria; Terrabacteria group; Firmicutes; Clostridia; Eubacteriales; Oscillospiraceae; Oscillibacter; unclassified Oscillibacter	51	tr|U2SBP2|U2SBP2_9FIRM Recombination and repair protein RecT OS=Oscillibacter sp. KLE 1745 OX=1226323 GN=HMPREF1546_02319 PE=4 SV=1
A0A413PI00	mobileOG_000145522	mobileOG_000005588	cas5	Subunit of Cascade complex interacting with large subunit and Cas7 subunit and binding the 5?-handle of crRNA [20,GG--22,GG--23,GG--43G--G-G-G45]. In the subtype I-C system Cas5 is the ribonuclease that replaces Cas6 function [46].	stability/transfer/defense	crispr,cascade complex	0	0	0	0	1	0	0	0	0	0	0	Makarova, K. S.; Koonin, E. V. Annotation and Classification of CRISPR-Cas Systems. Methods Mol. Biol.2015, 1311, 47û75. https://doi.org/10.1007/978-1-4939-2687-9_4.	GPD	Manual	Anaerobutyricum hallii	mobileOG_000005588|cas5|A0A413PI00|stability/transfer/defense|crispr,cascade complex|GPD|Manual	MRVIRLKMYQEMARFNNPSAPRGADCYPLPPFSTVNGFIHSMCQWKKYHKLDYFVTGKGVYNTKMQKEWHGGKRFNKVSDEMLNRWDIITDHADGSHAGWVSTVKYHLMLVDLYTTIYIKADDSDIDDIYHALLNPPVYPSLGEYGDLCKIEAVDIVELKELDKPISAPLDTQSYIPVNKGNFAGTIYRINNKYEIIKGFRRFQKVSCYLVDKGQEVVSNLFDDDKPIIFID	cellular organisms; Bacteria; Terrabacteria group; Firmicutes; Clostridia; Eubacteriales; Lachnospiraceae; Anaerobutyricum	cas5	tr|A0A413PI00|A0A413PI00_9FIRM CRISPR-associated protein Cas5 OS=Anaerobutyricum hallii OX=39488 GN=cas5 PE=4 SV=1
A0A367GDF7	mobileOG_000110132	mobileOG_000087449	cas1	Universally conserved endonuclease associated with the CRISPR-CAS prokaryotic immunity system; Cas1 and Cas2 fromGGGGGG-form a stable complex that is essential for spacer acquisition and determine	stability/transfer/defense	crispr,spacer acquisition	0	0	0	0	1	0	0	0	0	0	0	Wiedenheft, B.; Zhou, K.; Jinek, M.; Coyle, S. M.; Ma, W.; Doudna, J. A. Structural Basis for DNase Activity of a Conserved Protein Implicated in CRISPR-Mediated Genome Defense. Structure2009, 17 (6), 904û912. https://doi.org/10.1016/j.str.2009.03.019.	GPD	Homology	Subdoligranulum sp. APC924/74	mobileOG_000087449|cas1|A0A367GDF7|stability/transfer/defense|crispr,spacer acquisition|GPD|Homology	MRKLLNTLFVINEDAYLTLDGENLVVTRNKQETHRYALHTLEGIVCFTYAGASPALMGACARRGIDLCFFDPYGRFQARTVGEERGNVLLRQTQYRVSDDPAQSCRYARSFILGKVYNARWVLERATRDHPQRVPVEKLKRTSTQLAAALPLIQTSDDPEQLRGLEGEAAQRYFDCLNDLILQQKQDFVFEGRSRRPPLDNVNALLSFAYSMLARECASALTAVGLDPYVGFMHRPRPGRKSLALDLMEELRAVYADRLVISCINQKIITAKHLQKQENGAVLLTDDGRKAFLTAWQNKKKEEITHPFLKEKLPWGLVPYVQALLLARALRGDLEVYPPFFWK	cellular organisms, Bacteria, Terrabacteria group, Firmicutes, Clostridia, Eubacteriales, Oscillospiraceae, Subdoligranulum, unclassified Subdoligranulum, Subdoligranulum sp. APC924/74	cas1	tr|A0A367GDF7|A0A367GDF7_9FIRM CRISPR-associated endonuclease Cas1 OS=Subdoligranulum sp. APC924/74 OX=2086273 GN=cas1 PE=3 SV=1
EKC54925.1	mobileOG_000349770	mobileOG_000087450	cas4	We show that Cas4 interacts directly with Cas1-Cas2 forming a Cas4-Cas1-Cas2 complex that captures and processes prespacers prior to integration	stability/transfer/defense	crispr,spacer acquisition	0	0	0	0	1	0	0	0	0	0	0	Lee, H.; Dhingra, Y.; Sashital, D. G. The Cas4-Cas1-Cas2 Complex Mediates Precise Prespacer Processing during CRISPR Adaptation. Elife 2019, 8. https://doi.org/10.7554/eLife.44248.	GPD	Homology	human gut metagenome	mobileOG_000087450|cas4|EKC54925.1|stability/transfer/defense|crispr,spacer acquisition|GPD|Homology	MMNTDDYLQMSGIQHFAFCRRQWALAYLEQQWSENQRTAEGRLQHTRCHDVTLTEKRGDLLIARGMRVVSHRLKLTGDCDVVEFHKDPNGVSLQGRRGLWQPMPVEYKHGRSKVNDADRLQLCAQAMALEEMLVCEVPEGEIFYEETRQREHVSLTPELRSTAQTMADEMNRLFARGYTPKSKPGKHCNACSLKELCLPALYQQADPAAYLREHIEEGAP	unclassified entries; unclassified sequences; metagenomes; organismal metagenomes	cas4	EKC54925.1 CRISPR-associated Cas4 family protein, partial [human gut metagenome]
R6RND8	mobileOG_000209534	mobileOG_000087451	cas7c	Subunit of Cascade complexes binding crRNA [20,GG--22,GG--23,GG--43,GG--45]; often present in Cascade complexes in several copies.	stability/transfer/defense	crispr,cascade complex	0	0	0	0	1	0	0	0	0	0	0	Makarova, K. S.; Koonin, E. V. Annotation and Classification of CRISPR-Cas Systems. Methods Mol. Biol.2015, 1311, 47. https://doi.org/10.1007/978-1-4939-2687-9_4.	GPD	Homology	Clostridium sp. CAG:58	mobileOG_000087451|cas7c|R6RND8|stability/transfer/defense|crispr,cascade complex|GPD|Homology	MAVLQNKIDFALVIAVNHANPNGDPLNGNRPRETYEGLGEISDVCLKRKIRNRMMDLGQNVFVQSDDRCNDGFKSLKDRADGCPAVKKAEKDKDAYAKAACETWLDVRSFGQVFAFKGKESKGDGVSVGVRGPVSIHPAFSVDPIDVDDIQITKSVNGTTGEKKSSDTMGMKHRVAFGVYTTFGSINCQLAEKTGFTDEDAEIIKETLRTLFENDISSARPDGSMEVVRLYWWRHNCKSGQYSSAKVHRCLHVELKESVAQAHRVEDYNITCDTLNGLTPEVYDEY	cellular organisms, Bacteria, Terrabacteria group, Firmicutes, Clostridia, Eubacteriales, Clostridiaceae, Clostridium, environmental samples, Clostridium sp. CAG:58	csd2	tr|R6RND8|R6RND8_9CLOT CRISPR-associated protein Csd2 family OS=Clostridium sp. CAG:58 OX=1262824 GN=BN719_00046 PE=4 SV=1
R6RND8	mobileOG_000209534	mobileOG_000087451	cas7c	Subunit of Cascade complexes binding crRNA [20,GG--22,GG--23,GG--43,GG--45]; often present in Cascade complexes in several copies.	stability/transfer/defense	crispr,cascade complex	0	0	0	0	1	0	0	0	0	0	0	Makarova, K. S.; Koonin, E. V. Annotation and Classification of CRISPR-Cas Systems. Methods Mol. Biol.2015, 1311, 47. https://doi.org/10.1007/978-1-4939-2687-9_4.	GPD	Homology	Clostridium sp. CAG:58	mobileOG_000087451|cas7c|R6RND8|stability/transfer/defense|crispr,cascade complex|GPD|Homology	MAVLQNKIDFALVIAVNHANPNGDPLNGNRPRETYEGLGEISDVCLKRKIRNRMMDLGQNVFVQSDDRCNDGFKSLKDRADGCPAVKKAEKDKDAYAKAACETWLDVRSFGQVFAFKGKESKGDGVSVGVRGPVSIHPAFSVDPIDVDDIQITKSVNGTTGEKKSSDTMGMKHRVAFGVYTTFGSINCQLAEKTGFTDEDAEIIKETLRTLFENDISSARPDGSMEVVRLYWWRHNCKSGQYSSAKVHRCLHVELKESVAQAHRVEDYNITCDTLNGLTPEVYDEY	cellular organisms, Bacteria, Terrabacteria group, Firmicutes, Clostridia, Eubacteriales, Clostridiaceae, Clostridium, environmental samples, Clostridium sp. CAG:58	cas7c	tr|R6RND8|R6RND8_9CLOT CRISPR-associated protein Csd2 family OS=Clostridium sp. CAG:58 OX=1262824 GN=BN719_00046 PE=4 SV=1
R6S550	mobileOG_000103864	mobileOG_000087452	cas5c	Subunit of Cascade complex interacting with large subunit and Cas7 subunit and binding the 5?-handle of crRNA [20,GG--22,GG--23,GG--43G--G-G-G45]. In the subtype I-C system Cas5 is the ribonuclease that replaces Cas6 function [46].	stability/transfer/defense	crispr,cascade complex	0	0	0	0	1	0	0	0	0	0	0	Makarova, K. S.; Koonin, E. V. Annotation and Classification of CRISPR-Cas Systems. Methods Mol. Biol.2015, 1311, 47û75. https://doi.org/10.1007/978-1-4939-2687-9_4.	GPD	Homology	Clostridium sp. CAG:58	mobileOG_000087452|cas5c|R6S550|stability/transfer/defense|crispr,cascade complex|GPD|Homology	MQYENSISMQVYGRYALFSDPITRVGGEKFSYPVPTYQALKGIYESCYWKPTFTWVIDELRVMNPIERQSKGIRPIMYNNGKNDLSIYTYLSDVCYQVRAHFEWNEHRPDLEKDRNENKHYAIAKRMLERGGRRDIFLGTRECQGYIEPCIFGLGKGHYDDVSSLDLGLMEHGITYADENGKGVMQERFWHPVMQNGKICFCRPEECEIVRDIHPQKMKTFTLGETVSDCDDLYREVIQE	cellular organisms, Bacteria, Terrabacteria group, Firmicutes, Clostridia, Eubacteriales, Clostridiaceae, Clostridium, environmental samples, Clostridium sp. CAG:58	cas5c	tr|R6S550|R6S550_9CLOT CRISPR-associated protein Cas5 family OS=Clostridium sp. CAG:58 OX=1262824 GN=BN719_00044 PE=4 SV=1
U2SBP2	mobileOG_000780826	mobileOG_000087471	recT	The DNA single-strand annealing proteins (SSAPs), such as RecT, Red-beta, ERF and Rad52, function in RecA-dependent and RecA-independent DNA recombination pathways. This family includes proteins related to RecT	replication/recombination/repair	NA	0	0	0	0	1	0	0	0	0	0	0	LM, I.; EV, K.; L, A. Classification and Evolutionary History of the Single-Strand Annealing Proteins, RecT, Redbeta, ERF and RAD52. BMC Genomics2002, 3. https://doi.org/10.1186/1471-2164-3-8.	GPD	Homology	Oscillibacter sp. KLE 1745	mobileOG_000087471|recT|U2SBP2|replication/recombination/repair|NA|GPD|Homology	MANVIQNAAASTQAVAKKKNPSSIQDYIEVMKPAIQAALPSVMTPERFSRITLSALSANPKLKECTPQSFLGAMMTAAQLGLEPNTPLGQAYLIPFRNHGQMECQFQLGYKGLIDLAYRSGEVSIIQAHTVYENDEFEYALGLDPKLRHVPAKSNRGKPIAYYAMFKTKDGGYGFQVMSIEEVTEHARKFSKSFGNGPWQTNFDEMAKKTVLKKVLKYAPLKSDFVRGMAQDGTTKTDISSDMTDIPDMTEYIDVDQDTGEVISQEADNA	cellular organisms; Bacteria; Terrabacteria group; Firmicutes; Clostridia; Eubacteriales; Oscillospiraceae; Oscillibacter; unclassified Oscillibacter	51	tr|U2SBP2|U2SBP2_9FIRM Recombination and repair protein RecT OS=Oscillibacter sp. KLE 1745 OX=1226323 GN=HMPREF1546_02319 PE=4 SV=1
A0A5J0Z9T5	mobileOG_000247533	mobileOG_000087506	recT	Binds to single-stranded DNA and also promotes the renaturation of complementary single-stranded DNA. Function in recombination. Has a function similar to that of lambda RedB.	replication/recombination/repair	NA	0	0	0	0	1	0	0	0	0	0	0	LM, I.; EV, K.; L, A. Classification and Evolutionary History of the Single-Strand Annealing Proteins, RecT, Redbeta, ERF and RAD52. BMC Genomics2002, 3. https://doi.org/10.1186/1471-2164-3-8.	GPD	Homology	Salmonella muenster	mobileOG_000087506|recT|A0A5J0Z9T5|replication/recombination/repair|NA|GPD|Homology	MSTNALKAAATGNQVAQHNEKPTTLAGLLADPKIKAQMALALPKHMTADRLARIATTEIRKIPKLAACDQASFLGAIMQCAQLGLEPGGALGHAYLIPFDKRQKINGRWETVSTEAQLIIGYRGMIDLARRSGQILSISARSVHENDKFSYSYGLEETLEHSPCETGDRGGLTHVYAVARLKDGGVQFEVMSRADVEKVRALSKAGSSGPWVDHFEEMAKKTVIRRLFKYLPVSIELQKAVVMDERAESGLSQDNAAVITGEYSVVDDEQQVLSVASDSEREEAREYVSAILNSLDSSAEDAKAMFKRAEDEINAMAEKLGDEYFQGFMTTLNDMRPEYQ	NA	51	tr|A0A5J0Z9T5|A0A5J0Z9T5_SALMS Recombination protein RecT OS=Salmonella muenster OX=82689 GN=recT PE=4 SV=1
A0A4S4QIB3	mobileOG_000032625	mobileOG_000087589	dnaB_1	DNA helicase	replication/recombination/repair	NA	0	0	0	0	1	0	0	0	0	0	0	D, F.; CE, B.; JM, B. Crystal Structure of the N-Terminal Domain of the DnaB Hexameric Helicase. Structure1999, 7 (6), 691–698. https://doi.org/10.1016/S0969-2126(99)80090-2.	GPD	Homology	Klebsiella pneumoniae subsp. pneumoniae	mobileOG_000087589|dnaB_1|A0A4S4QIB3|replication/recombination/repair|NA|GPD|Homology	MTSDFMTPPHSIEAEQSVLGGLLLDDDSSERTQKVLSILKPESFYSRQHQVIFAEMRQMYRDHKPVDLLTLFDALESKGLTETVGGFAYLAEMSKNTPSAANIVAYAMRVRETAMERYGIEKTTKAIELLYARNGMTAEQKFDAIQGLFTEITEHVKTGRRTGLRTFYDAVTDWSAEFDERLKPDGRSRGLSTGIRSLDELLGVKRIVRGSLFVIGARPKMGKTTLYTQMGINCATVENEPALMFSLEMPEGQMVEKITAQKGRISPNLFYPDMTKEDYGYRGDWNGDLKKATGVMGALIDTNNLLIDDTPGISLAHVMAESRRIKRERGKVGMILVDYLTLMT	cellular organisms; Bacteria; Proteobacteria; Gammaproteobacteria; Enterobacterales; Enterobacteriaceae; Klebsiella; Klebsiella pneumoniae	orf30	tr|A0A4S4QIB3|A0A4S4QIB3_KLEPN Helicase DnaB OS=Klebsiella pneumoniae subsp. pneumoniae OX=72407 GN=E9167_04645 PE=4 SV=1
A0A292RYC5	mobileOG_000101263	mobileOG_000087863	cas9	In type II CRISPR-Cas systems, Cas9 is sufficient both to generate crRNA and to cleave the target DNA [56,GGGGGG-58].	stability/transfer/defense	crispr,recombination	0	0	0	0	1	0	0	0	0	0	0	Makarova, K. S.; Koonin, E. V. Annotation and Classification of CRISPR-Cas Systems. Methods Mol. Biol.2015, 1311, 47û75. https://doi.org/10.1007/978-1-4939-2687-9_4.	GPD	Homology	Candidatus Gastranaerophilales bacterium HUM_18	mobileOG_000087863|cas9|A0A292RYC5|stability/transfer/defense|crispr,recombination|GPD|Homology	MRRLVAIDSYIKARYEANPEKYLSETLGLKNPVVLIPVVKYNACIEIDGFRMHISSKSGGGRQIVYKPAMQLTVSYDTEKYIRNVVKLNSKPENYNITELDKVSADENLKLFDILTSKMTDTILKVKFGDMGVKIASHRDAFEKLDVRKQCFVLAEILKIIHSNVVTGDLSFIGESKKSGVVSTNSVLSEVKGVKSIYLVHQSVTGLFEKKIDLLHM	cellular organisms; Bacteria; Terrabacteria group; Cyanobacteria/Melainabacteria group; Candidatus Melainabacteria; Candidatus Gastranaerophilales	cas9	tr|A0A292RYC5|A0A292RYC5_9BACT CRISPR-associated endonuclease Cas9 OS=Candidatus Gastranaerophilales bacterium HUM_18 OX=1916231 GN=cas9 PE=3 SV=1
A0A292RYC5	mobileOG_000101263	mobileOG_000087863	cas9	In type II CRISPR-Cas systems, Cas9 is sufficient both to generate crRNA and to cleave the target DNA [56,GGGGGG-58].	stability/transfer/defense	crispr,recombination	0	0	0	0	1	0	0	0	0	0	0	Makarova, K. S.; Koonin, E. V. Annotation and Classification of CRISPR-Cas Systems. Methods Mol. Biol.2015, 1311, 47û75. https://doi.org/10.1007/978-1-4939-2687-9_4.	GPD	Homology	Candidatus Gastranaerophilales bacterium HUM_18	mobileOG_000087863|cas9|A0A292RYC5|stability/transfer/defense|crispr,recombination|GPD|Homology	MRRLVAIDSYIKARYEANPEKYLSETLGLKNPVVLIPVVKYNACIEIDGFRMHISSKSGGGRQIVYKPAMQLTVSYDTEKYIRNVVKLNSKPENYNITELDKVSADENLKLFDILTSKMTDTILKVKFGDMGVKIASHRDAFEKLDVRKQCFVLAEILKIIHSNVVTGDLSFIGESKKSGVVSTNSVLSEVKGVKSIYLVHQSVTGLFEKKIDLLHM	cellular organisms; Bacteria; Terrabacteria group; Cyanobacteria/Melainabacteria group; Candidatus Melainabacteria; Candidatus Gastranaerophilales	cas2	tr|A0A292RYC5|A0A292RYC5_9BACT CRISPR-associated endonuclease Cas9 OS=Candidatus Gastranaerophilales bacterium HUM_18 OX=1916231 GN=cas9 PE=3 SV=1
A0A374NDB1	mobileOG_000256984	mobileOG_000087864	cas1	Universally conserved endonuclease associated with the CRISPR-CAS prokaryotic immunity system; Cas1 and Cas2 fromGGGGGG-form a stable complex that is essential for spacer acquisition and determine	stability/transfer/defense	crispr,spacer acquisition	0	0	0	0	1	0	0	0	0	0	0	Wiedenheft, B.; Zhou, K.; Jinek, M.; Coyle, S. M.; Ma, W.; Doudna, J. A. Structural Basis for DNase Activity of a Conserved Protein Implicated in CRISPR-Mediated Genome Defense. Structure2009, 17 (6), 904û912. https://doi.org/10.1016/j.str.2009.03.019.	GPD	Homology	Ruminococcus bromii	mobileOG_000087864|cas1|A0A374NDB1|stability/transfer/defense|crispr,spacer acquisition|GPD|Homology	MLVIESTAISVTAALLCELIKKKVKVIFCDEKHNPLSELTPYYGSHDCSLKIKRQIAWNEAVKQCVWTQIVAEKIKNQAKVLEIYKLPQSSMLMGYIDELELNDKSNREGHAAKVYFNALFGKSFSRNDECPINAALNYGYSIVLSVFNREITANGYLTQLGLFHDNMFNQYNLSCDLMEPFRPFVDIAVKDMNPQKFEKEEKISIFNLLNDEFIIDGRTQTFINAVKIYCKSVFDAIEECDTSLIRFAGK	cellular organisms; Bacteria; Terrabacteria group; Firmicutes; Clostridia; Eubacteriales; Oscillospiraceae; Ruminococcus	cas1	tr|A0A374NDB1|A0A374NDB1_9FIRM CRISPR-associated endonuclease Cas1 OS=Ruminococcus bromii OX=40518 GN=cas1 PE=3 SV=1
A0A374N2A1	mobileOG_000350472	mobileOG_000087866	cas2	Cas1 and Cas2 fromGGGGGG-form a stable complex that is essential for spacer acquisition and determine	stability/transfer/defense	CRISPR	0	0	0	0	2	0	0	0	0	0	0	Nu±ez, J. K.; Kranzusch, P. J.; Noeske, J.; Wright, A. V.; Davies, C. W.; Doudna, J. A. Cas1-Cas2 Complex Formation Mediates Spacer Acquisition during CRISPR-Cas Adaptive Immunity. Nat. Struct. Mol. Biol.2014, 21 (6), 528û534. https://doi.org/10.1038/nsmb.2820.	GPD	Homology	Ruminococcus bromii	mobileOG_000087866|cas2|A0A374N2A1|stability/transfer/defense|CRISPR|GPD|Homology	MSYRFMRIMVLFDLPVETPLQRHNYGKFRRYLIKNGFMMMQESVYVKLALNQNTAAAIIDALKKNKPPEGLVQILSVTEKQFSKIEILTGDYSSDTVDSDERLLML	cellular organisms; Bacteria; Terrabacteria group; Firmicutes; Clostridia; Eubacteriales; Oscillospiraceae; Ruminococcus	cas2	tr|A0A374N2A1|A0A374N2A1_9FIRM CRISPR-associated endoribonuclease Cas2 OS=Ruminococcus bromii OX=40518 GN=cas2 PE=3 SV=1
A0A414E5Y3	mobileOG_000093230	mobileOG_000087867	csn2	Monophyletic group on Cas9 tree. There are four genes in these operons with csn2 gene in addition to cas1_2_9. There are at least five distinct families of Csn2.	stability/transfer/defense	crispr,recombination	0	0	0	0	1	0	0	0	0	0	0	Louwen, R., Horst-Kreft, D., De Boer, A. G., Van Der Graaf, L., De Knegt, G., Hamersma, M., à Van Belkum, A. (2013). A novel link between Campylobacter jejuni bacteriophage defence, virulence and Guillain-BarrT syndrome. European Journal of Clinical Microbiology and Infectious Diseases, 32(2), 207û226. https://doi.org/10.1007/s10096-012-1733-4	GPD	Homology	Ruminococcus bromii	mobileOG_000087867|csn2|A0A414E5Y3|stability/transfer/defense|crispr,recombination|GPD|Homology	MCNTKYFPQISEIKALCVSLCCELSKENDYDFQFCESIETMALVKLFSFAPADASDDNVGHLLRYFKLMKEYLGIKCFIVQNLHIYLDDSECENLLESAVMHGIYLLNIENSVPKEVSEYEKLVVIDNDLCGFY	cellular organisms; Bacteria; Terrabacteria group; Firmicutes; Clostridia; Eubacteriales; Oscillospiraceae; Ruminococcus	csn2	tr|A0A414E5Y3|A0A414E5Y3_9FIRM Type II-A CRISPR-associated protein Csn2 OS=Ruminococcus bromii OX=40518 GN=csn2 PE=4 SV=1
A0A4D0RCY1	mobileOG_000032625	mobileOG_000087869	dnaB_1	DNA helicase	replication/recombination/repair	NA	0	0	0	0	1	0	0	0	0	0	0	D, F.; CE, B.; JM, B. Crystal Structure of the N-Terminal Domain of the DnaB Hexameric Helicase. Structure1999, 7 (6), 691–698. https://doi.org/10.1016/S0969-2126(99)80090-2.	GPD	Homology	Escherichia coli	mobileOG_000087869|dnaB_1|A0A4D0RCY1|replication/recombination/repair|NA|GPD|Homology	MTDNFYAPPHSIEAEQAVIGGLLLDDDSSERVQKVLAMLKPDSFYGRPHKILFEEITRMHREQKPVDGLTLFDELERKSLTASVGGFAYIAEIAKNTPSAANIVAYAMQVRETAMERYAINRMTEATELLYSRNGMTATQKYEAIQSIFTQLTDHAKTGSRRGLRSFGEVMEDWVSGLEKRFDPSGEQRGMSTGIPSLDRMLSPKGLVKGSLFVIGARPKMGKTTLYSQMAINCAVHEKKPALMFSLEMPGDQILEKLVGQKSGVNPNIFYLPATNDADDGYQGDYDGDFNRAIETANRLSEIDLLYIDDTPGLSLAQIVSESRRIKREKGCVGMILVDYLTLMTAEKADRNDLAYGMITKGLKNLAKELDCVVVLLTQLNRALESRTNKRPLPSDSRD…	cellular organisms; Bacteria; Proteobacteria; Gammaproteobacteria; Enterobacterales; Enterobacteriaceae; Escherichia	orf30	tr|A0A4D0RCY1|A0A4D0RCY1_ECOLX Replication protein OS=Escherichia coli OX=562 GN=BvCmsKSNP073_02889 PE=4 SV=1
R7NA38	mobileOG_000140629	mobileOG_000088304	cas4	We show that Cas4 interacts directly with Cas1-Cas2 forming a Cas4-Cas1-Cas2 complex that captures and processes prespacers prior to integration	stability/transfer/defense	crispr,spacer acquisition	0	0	0	0	1	0	0	0	0	0	0	Lee, H.; Dhingra, Y.; Sashital, D. G. The Cas4-Cas1-Cas2 Complex Mediates Precise Prespacer Processing during CRISPR Adaptation. Elife2019, 8. https://doi.org/10.7554/ELIFE.44248.	GPD	Homology	Eubacterium sp. CAG:76	mobileOG_000088304|cas4|R7NA38|stability/transfer/defense|crispr,spacer acquisition|GPD|Homology	MEDLILISNLNDFIFCPVSIYFHKLYGNQDNLTYQSQYQINGTKAHEKVDNKKYSTRKSVKMALDVYSDEYKIVGKIDLYDEISKTLIERKKFVKKIYDGYIFQLYAQYYAMTEMGYEINHLEVRSLDDNKKYKIALPDDDVAMKNKFKQLINQMRLFDMDKFEQTNKEKCSKCIYEQACDKSLIKEGIYVKC	cellular organisms, Bacteria, Terrabacteria group, Firmicutes, Clostridia, Eubacteriales, Eubacteriaceae, Eubacterium, environmental samples, Eubacterium sp. CAG:76	cas4	tr|R7NA38|R7NA38_9FIRM Cas_Cas4 domain-containing protein OS=Eubacterium sp. CAG:76 OX=1262892 GN=BN774_00377 PE=4 SV=1
R7N846	mobileOG_000133034	mobileOG_000005699	cas1	Universally conserved endonuclease associated with the CRISPR-CAS prokaryotic immunity system; Cas1 and Cas2 fromGGGGGG-form a stable complex that is essential for spacer acquisition and determine	stability/transfer/defense	crispr,spacer acquisition	0	0	0	0	1	0	0	0	0	0	0	Wiedenheft, B.; Zhou, K.; Jinek, M.; Coyle, S. M.; Ma, W.; Doudna, J. A. Structural Basis for DNase Activity of a Conserved Protein Implicated in CRISPR-Mediated Genome Defense. Structure2009, 17 (6), 904û912. https://doi.org/10.1016/j.str.2009.03.019.	GPD	Manual	Eubacterium sp. CAG:76	mobileOG_000005699|cas1|R7N846|stability/transfer/defense|crispr,spacer acquisition|GPD|Manual	MLSANDFKKKQVIFLMTNIGDKLSFSNDNVIVKDKEGKIKFQSTCYRLFMLCVVGNISITSGLIQRSKKFGFSICLMSTTFKVYDVIGARMEGNTLLRKHQYQYDSNDIGRLIEQNKIKNQAQVLKNIRKKTEYQKEAIELLNTMVVELDNSKEYLEIMGIEGNAARVYFPRIFDNVQWNGRKPRIKSDYVNVVLDIGYTMLFNIVDAMLQVYGFDTYYGVFHKCFYMRKSLVCDIMEPIRPIIDYEVRKAINLGQCKIDDFEKYNERWCLKYKNNPQYIQFLMQAIMEYKDEIFMYIQNYYRYFMKMKSVSEFPQFNI	cellular organisms, Bacteria, Terrabacteria group, Firmicutes, Clostridia, Eubacteriales, Eubacteriaceae, Eubacterium, environmental samples, Eubacterium sp. CAG:76	cas1	tr|R7N846|R7N846_9FIRM CRISPR-associated endonuclease Cas1 OS=Eubacterium sp. CAG:76 OX=1262892 GN=cas1 PE=3 SV=1
R7NBY7	mobileOG_000107945	mobileOG_000005700	cas2	Cas1 and Cas2 fromGGGGGG-form a stable complex that is essential for spacer acquisition and determine	stability/transfer/defense	crispr,spacer acquisition	0	0	0	0	1	0	0	0	0	0	0	Nu±ez, J. K.; Kranzusch, P. J.; Noeske, J.; Wright, A. V.; Davies, C. W.; Doudna, J. A. Cas1-Cas2 Complex Formation Mediates Spacer Acquisition during CRISPR-Cas Adaptive Immunity. Nat. Struct. Mol. Biol.2014, 21 (6), 528û534. https://doi.org/10.1038/nsmb.2820.	GPD	Manual	Eubacterium sp. CAG:76	mobileOG_000005700|cas2|R7NBY7|stability/transfer/defense|crispr,spacer acquisition|GPD|Manual	MVIVSYDISNDKLRTKFAKYLSRFGHRLQYSVFEIDNSERIVDNIVNDLKNKYEKSFSQEDSVIIFKLSSSCEVLRFGYAKNDEKDFIIIS	cellular organisms, Bacteria, Terrabacteria group, Firmicutes, Clostridia, Eubacteriales, Eubacteriaceae, Eubacterium, environmental samples, Eubacterium sp. CAG:76	cas2	tr|R7NBY7|R7NBY7_9FIRM CRISPR-associated endoribonuclease Cas2 OS=Eubacterium sp. CAG:76 OX=1262892 GN=cas2 PE=3 SV=1
D9Y6C7	mobileOG_000247533	mobileOG_000088319	recT	Binds to single-stranded DNA and also promotes the renaturation of complementary single-stranded DNA. Function in recombination. Has a function similar to that of lambda RedB.	replication/recombination/repair	NA	0	0	0	0	1	0	0	0	0	0	0	LM, I.; EV, K.; L, A. Classification and Evolutionary History of the Single-Strand Annealing Proteins, RecT, Redbeta, ERF and RAD52. BMC Genomics2002, 3. https://doi.org/10.1186/1471-2164-3-8.	GPD	Homology	Burkholderiales bacterium 1_1_47	mobileOG_000088319|recT|D9Y6C7|replication/recombination/repair|NA|GPD|Homology	MSTSDQLAAAVGAPSAPVAKPKTKAPIIVQQVLSDQFKKQLALAVPKHLSADRMARIAATELRKTPALLNTTPASFLGAVMQSAQLGLEPGSALGQAYLVPYGNQCQLILGYRGMIDLARRSGQVLSLSAFAVHEGDEFSYQLGLHPDIHHVPSCEADRVKKPITFVYAVANLRGGGYQFEVMSRAEVEAVKAKAKSKNVWNSYFEQMALKTVIRRLFKYLPVSIEALQVANVDAKREAGEKIDPNDVIDINAISVEDFKNIEDGEVIEAPQEASA	cellular organisms; Bacteria; Proteobacteria; Betaproteobacteria; Burkholderiales; unclassified Burkholderiales	51	tr|D9Y6C7|D9Y6C7_9BURK Recombinase, phage RecT family OS=Burkholderiales bacterium 1_1_47 OX=469610 GN=HMPREF0189_01082 PE=4 SV=1
A0A1M6P3D8	mobileOG_000780826	mobileOG_000088348	recT	The DNA single-strand annealing proteins (SSAPs), such as RecT, Red-beta, ERF and Rad52, function in RecA-dependent and RecA-independent DNA recombination pathways. This family includes proteins related to RecT	replication/recombination/repair	NA	0	0	0	0	1	0	0	0	0	0	0	LM, I.; EV, K.; L, A. Classification and Evolutionary History of the Single-Strand Annealing Proteins, RecT, Redbeta, ERF and RAD52. BMC Genomics2002, 3. https://doi.org/10.1186/1471-2164-3-8.	GPD	Homology	Megasphaera elsdenii	mobileOG_000088348|recT|A0A1M6P3D8|replication/recombination/repair|NA|GPD|Homology	MATTKGGLAAAKKAAPAAASPMKNMQDLIISMKSQIEAALPSVITGERFARMVLTAMSNTPKLASCTPKSFLGAMMQAAQLGLEPNTPLGEAYLIPFMNHGTLECQFQIGYKGMISLAHRSGLYVQAHEVHENDEFDVEYGLDPKLVHKPVFKDRGAVVAYYGVWKDKDGNFGFEVMNKEDVEAHAKKYSQSYGKGFSPWKTNFDEMAKKTVIKKALKYAPLTTEFIRGVTADGTIKTAISQNMADVKDETDYTDIEAEPVPDNVDTATGEVKTNKTTQEKQDDAILEASLDM	cellular organisms; Bacteria; Terrabacteria group; Firmicutes; Negativicutes; Veillonellales; Veillonellaceae; Megasphaera	51	tr|A0A1M6P3D8|A0A1M6P3D8_MEGEL Recombination protein RecT OS=Megasphaera elsdenii OX=907 GN=SAMN04488492_10582 PE=4 SV=1
A0A413PI00	mobileOG_000145522	mobileOG_000005710	cas5	Subunit of Cascade complex interacting with large subunit and Cas7 subunit and binding the 5?-handle of crRNA [20,GG--22,GG--23,GG--43G--G-G-G45]. In the subtype I-C system Cas5 is the ribonuclease that replaces Cas6 function [46].	stability/transfer/defense	crispr,cascade complex	0	0	0	0	4	0	0	0	0	0	0	Makarova, K. S.; Koonin, E. V. Annotation and Classification of CRISPR-Cas Systems. Methods Mol. Biol.2015, 1311, 47û75. https://doi.org/10.1007/978-1-4939-2687-9_4.	GPD	Manual	Anaerobutyricum hallii	mobileOG_000005710|cas5|A0A413PI00|stability/transfer/defense|crispr,cascade complex|GPD|Manual	MRVVRLKMYQEMARFNNPSAPKGADCYPLPPFSTVNGFIHSMCQWKMYHKLDYFVTGKGIYNTKVQKEWHGGYNFNKISDEMLNRWDIITDHADGSHTGWVSTVKYHLMLVDLYTTIYIKADDSDIDDIYRALLNPPVYPSLGEYGDLCKIEAVDIVELKELDKSISAPLAMQSYIPVNKGNFAGTIYRINNKYEIIKGLRRFQKVSCYLVDKGQEVVSNLFDDDKPIIFIN	cellular organisms; Bacteria; Terrabacteria group; Firmicutes; Clostridia; Eubacteriales; Lachnospiraceae; Anaerobutyricum	cas5	tr|A0A413PI00|A0A413PI00_9FIRM CRISPR-associated protein Cas5 OS=Anaerobutyricum hallii OX=39488 GN=cas5 PE=4 SV=1
D9Y6C7	mobileOG_000247533	mobileOG_000088600	recT	Binds to single-stranded DNA and also promotes the renaturation of complementary single-stranded DNA. Function in recombination. Has a function similar to that of lambda RedB.	replication/recombination/repair	NA	0	0	0	0	1	0	0	0	0	0	0	LM, I.; EV, K.; L, A. Classification and Evolutionary History of the Single-Strand Annealing Proteins, RecT, Redbeta, ERF and RAD52. BMC Genomics2002, 3. https://doi.org/10.1186/1471-2164-3-8.	GPD	Homology	Burkholderiales bacterium 1_1_47	mobileOG_000088600|recT|D9Y6C7|replication/recombination/repair|NA|GPD|Homology	MSTSDQLAAAVGAPSAPVAKPKTKAPAIVQQVLSDQFKKQLALAVPKHLSPDRMARIAATELRKTPALLNTTPASFLGAVMQSAQLGLEPGSALGQAYLVPYGNQCQLILGYRGMIDLARRSGQVLSLSAFAVHEGDDFNYQLGLHPDIHHIPSVEADRIKKPITFVYAVANLRGGGYQFEVMSRAEVEAVKAKAKSKNIWNTYFEQMALKTVIRRLFKYLPVSIEALQVANVDAKREVGEKIDPTDVIDINAVSVDDFKDIQDAEVIEQEPQQQTEEHK	cellular organisms; Bacteria; Proteobacteria; Betaproteobacteria; Burkholderiales; unclassified Burkholderiales	51	tr|D9Y6C7|D9Y6C7_9BURK Recombinase, phage RecT family OS=Burkholderiales bacterium 1_1_47 OX=469610 GN=HMPREF0189_01082 PE=4 SV=1
A0A412G4J9	mobileOG_000780826	mobileOG_000088631	recT	The DNA single-strand annealing proteins (SSAPs), such as RecT, Red-beta, ERF and Rad52, function in RecA-dependent and RecA-independent DNA recombination pathways. This family includes proteins related to RecT	replication/recombination/repair	NA	0	0	0	0	1	0	0	0	0	0	0	LM, I.; EV, K.; L, A. Classification and Evolutionary History of the Single-Strand Annealing Proteins, RecT, Redbeta, ERF and RAD52. BMC Genomics2002, 3. https://doi.org/10.1186/1471-2164-3-8.	GPD	Homology	Holdemania filiformis	mobileOG_000088631|recT|A0A412G4J9|replication/recombination/repair|NA|GPD|Homology	MTTTNQQGIIAKTQSNKVAKKQPQTIKDYISVMSGEIAKALPSVMTPERFTRIALSAVSNNAKLASCTPQSFLAAMMNAAQLGLEPNTPLGQAYLIPYGGACQFQIGYKGLIDLAYRSGEVKMIDAQVVYENDEFEYELGMDPVLKHKPARTNRGKPIYYYATFKLVNGGQGFQVMSYEDVLDHAKKYSKSYSSGPWKTNFDEMAKKTVLKKLLKYAPLKTEFVKQMNTDESIKTTIEEDMADVPNEFFDAEYQEQPGENPVTGEIKE	cellular organisms; Bacteria; Terrabacteria group; Firmicutes; Erysipelotrichia; Erysipelotrichales; Erysipelotrichaceae; Holdemania	51	tr|A0A412G4J9|A0A412G4J9_9FIRM Recombinase RecT OS=Holdemania filiformis OX=61171 GN=DWY25_04445 PE=4 SV=1
A0A145N8I2	mobileOG_000032625	mobileOG_000088791	dnaB_1	DNA helicase	replication/recombination/repair	NA	0	0	0	0	1	0	0	0	0	0	0	D, F.; CE, B.; JM, B. Crystal Structure of the N-Terminal Domain of the DnaB Hexameric Helicase. Structure1999, 7 (6), 691–698. https://doi.org/10.1016/S0969-2126(99)80090-2.	GPD	Homology	Klebsiella aerogenes	mobileOG_000088791|dnaB_1|A0A145N8I2|replication/recombination/repair|NA|GPD|Homology	MTAEFMAVPQNIEAEQSVIGGLLLDDDNSERVQKVLAMLKPESFYSRPHQLIFAEMRQMFRDNKPVDGLTLFDALEGKGLAEQVGGFAYLAEIAKNTPSAANIVAYAASVREAAMERYGINRLTEATELLYSRNGMSATQKYEAIQGIFTQLADHSKTGSRRGLRSFGDVMDDWVVDLEKRFDPSGEQRGMSTGIPSLDRLLAPKGLVKGSLFVIGARPKMGKTTLYGQMAINCAVREKKPALMFSLEMPGDQILEKLVGQKSGINPSIFYMPATDDADDQYQGDYDGDFKKAIATAGRLSEIDMLYIDDTPGLSLAHIVSESRRIKREKGCVGMILVDYLTLMTAEKADRNDLAYGMITKGLKNLAKELGCVVVLLTQLNRELEKRVNKRPLPSDSRD…	cellular organisms; Bacteria; Proteobacteria; Gammaproteobacteria; Enterobacterales; Enterobacteriaceae; Klebsiella	orf30	tr|A0A145N8I2|A0A145N8I2_KLEAE DnaB domain-containing protein OS=Klebsiella aerogenes OX=548 GN=dnaB_1 PE=4 SV=1
A0A5D0JT35	mobileOG_000133245	mobileOG_000088817	orf623	Viral Terminase	phage	infection,regulation	0	0	0	0	1	0	0	0	0	0	0	LW, B. DNA Packaging in DsDNA Bacteriophages. Annu. Rev. Microbiol.1989, 43, 267–292. https://doi.org/10.1146/ANNUREV.MI.43.100189.001411.	GPD	Homology	Lactobacillus sp. SL9-6	mobileOG_000088817|orf623|A0A5D0JT35|phage|infection,regulation|GPD|Homology	MMASSKVQQFDFSQRGVEVDSVFRKLDNEGYFDEIWKAYRDPATAYAYLVLSGKQIAGSKMELALFRHLNDLKRSFYDDAFNYEYDLKQCHHILDYAKVCPDVESGKPMPLMVWQQAILCLLQGWRNESGEKRFTYALISVARTNGKTYLMNILLTYGYLIEAGSRKNLDFAYSGTTEQISKKGFRYLGSTIDYLAESQSYFKKRIKAKEINASADLIQSFKSRNQILRLTANSGKWDSYHCNTAVLDEYGDAAYDDDVLSKLSSGQIHQTNKQLIAISTAYENSNVPMFHDYQRLTHVIEKDDERKSETSLFLCWEQDSIDETYRPDTWEKSNPLLGLDEMHERLLKGLLDEKDKRESTGNVAWFQNRNLNMWLAVSKDKYLQLEDIQKSVVTNDSFA…	cellular organisms; Bacteria; Terrabacteria group; Firmicutes; Bacilli; Lactobacillales; Lactobacillaceae; Lactobacillus; unclassified Lactobacillus	orf31	tr|A0A5D0JT35|A0A5D0JT35_9LACO Terminase large subunit OS=Lactobacillus sp. SL9-6 OX=2604480 GN=FXE12_11515 PE=4 SV=1
D9Y6C7	mobileOG_000247533	mobileOG_000089010	recT	Binds to single-stranded DNA and also promotes the renaturation of complementary single-stranded DNA. Function in recombination. Has a function similar to that of lambda RedB.	replication/recombination/repair	NA	0	0	0	0	1	0	0	0	0	0	0	LM, I.; EV, K.; L, A. Classification and Evolutionary History of the Single-Strand Annealing Proteins, RecT, Redbeta, ERF and RAD52. BMC Genomics2002, 3. https://doi.org/10.1186/1471-2164-3-8.	GPD	Homology	Burkholderiales bacterium 1_1_47	mobileOG_000089010|recT|D9Y6C7|replication/recombination/repair|NA|GPD|Homology	MSTSDQLAAAVGAPSAPVAKPKTKAPIIVQQVLSDQFKKQLALAVPKHLSADRMARIAATELRKTPALLNTTPASFLGAVMQSAQLGLEPGSALGQAYLVPYGNQCQLILGYRGMIDLARRSGQVLSLSAFAVHEGDDFNYQLGLHPDIHHVPSVEADRIKKPITFVYAVANLKGGGYQFEVMSRAEVEAVKAKAKSKNIWNTYFEQMALKTVIRRLFKYLPVSIEALQVANVDAKREAGEKIDPNDVIDINAVSVEDFKDIEDGEVVGTSQDAPVETINK	cellular organisms; Bacteria; Proteobacteria; Betaproteobacteria; Burkholderiales; unclassified Burkholderiales	51	tr|D9Y6C7|D9Y6C7_9BURK Recombinase, phage RecT family OS=Burkholderiales bacterium 1_1_47 OX=469610 GN=HMPREF0189_01082 PE=4 SV=1
A0A414WYG2	mobileOG_000004882	mobileOG_000089247	cas9	In type II CRISPR-Cas systems, Cas9 is sufficient both to generate crRNA and to cleave the target DNA [56,GGGGGG-58].	stability/transfer/defense	crispr,recombination	0	0	0	0	1	0	0	0	0	0	0	Makarova, K. S.; Koonin, E. V. Annotation and Classification of CRISPR-Cas Systems. Methods Mol. Biol.2015, 1311, 47û75. https://doi.org/10.1007/978-1-4939-2687-9_4.	GPD	Homology	Bacteroides plebeius	mobileOG_000089247|cas9|A0A414WYG2|stability/transfer/defense|crispr,recombination|GPD|Homology	MKHILGLDLGTNSIGWAVINAIKEENTQKEQLIGINTAGSRIIPMDAAQLGDFNKGNTVSQTANRTQFRGVRRLYERKKLRRERLHRILQLLGFLPKHYASQLDRYGKFIANSEPKLAWTTNTHEPSYFIFQSSFQEMLNDFLQNNNQVKKVPYDWTLFYLRKKALTQKIEKEELAWILLNFNQKRGYYQLREEETEKASSKTRQYFDSQIVTDITDTGQIYKGLKIFTITLENGEKGKFFSKNMPDWKGQKKDIIAIIDLDKNGNDKYDENGELSRRFKIPTEQEWEEQWELIKTKTQKDLDTSHKTVGAYIYDTLLQTPSQKIRGKLIRTIERKYYKDELNQILKKQEEFHPELRDSNLLEACIEELYPNNEAHRNAIAKYSISQLLIEDILFYQRP…	cellular organisms; Bacteria; FCB group; Bacteroidetes/Chlorobi group; Bacteroidetes; Bacteroidia; Bacteroidales; Bacteroidaceae; Phocaeicola	cas9	tr|A0A414WYG2|A0A414WYG2_9BACE CRISPR-associated endonuclease Cas9 OS=Bacteroides plebeius OX=310297 GN=cas9 PE=3 SV=1
A0A0R2H9I7	mobileOG_000133245	mobileOG_000089303	orf623	Viral Terminase	phage	infection,regulation	0	0	0	0	1	0	0	0	0	0	0	LW, B. DNA Packaging in DsDNA Bacteriophages. Annu. Rev. Microbiol.1989, 43, 267–292. https://doi.org/10.1146/ANNUREV.MI.43.100189.001411.	GPD	Homology	Weissella viridescens	mobileOG_000089303|orf623|A0A0R2H9I7|phage|infection,regulation|GPD|Homology	MKKIDLTKSKDVSGSFFTFDSSAIKQKYTDEATQYAFRVLEGKQTAGYQLQLACLRHVRDLMRVEECDPEFSYVYSSEKVTSILTFAALCPDPDAGKPLPLMPWQKFILCQLIGWRTSGRDDKRFTLASVSVARKQGKTYFAAIILAYSFLLESIGMHNQDFLAAANTSDQTAKLYGYVSDMIGLLIEKQPLYREYAKRTGVIVQEKQIIAKKVRNRLVKVSNESGKYDGYHFTTAVYDEAGDEKAGKYTSRITTGQQDVRYHQFIKISTAYEFLGTEFHNGLKRGQEVMEQDWNREYDYELWLVWAQDDENEVYQPETWEKSTPLIGMPSRHDSTIDSLMKLRENMITQGKLAEFQNKSMNIYLQDSNRAYLRLSDVDRAIVPEFEIDRRKVYIGFDY…	cellular organisms, Bacteria, Terrabacteria group, Firmicutes, Bacilli, Lactobacillales, Lactobacillaceae, Weissella, Weissella viridescens (Lactobacillus viridescens)	orf31	tr|A0A0R2H9I7|A0A0R2H9I7_WEIVI Phage terminase-like protein, large subunit OS=Weissella viridescens OX=1629 GN=IV50_GL001187 PE=4 SV=1
U2SBP2	mobileOG_000780826	mobileOG_000089583	recT	The DNA single-strand annealing proteins (SSAPs), such as RecT, Red-beta, ERF and Rad52, function in RecA-dependent and RecA-independent DNA recombination pathways. This family includes proteins related to RecT	replication/recombination/repair	NA	0	0	0	0	1	0	0	0	0	0	0	LM, I.; EV, K.; L, A. Classification and Evolutionary History of the Single-Strand Annealing Proteins, RecT, Redbeta, ERF and RAD52. BMC Genomics2002, 3. https://doi.org/10.1186/1471-2164-3-8.	GPD	Homology	Oscillibacter sp. KLE 1745	mobileOG_000089583|recT|U2SBP2|replication/recombination/repair|NA|GPD|Homology	MNEGIISKAQEQKAVAASKQPKGIRSLIKSMEGEIAKALPSVITPERFTRITLSALSTNPNLSECSANSFLGAMMTAAQLGVEPNTPLGQAYLIPYRNHGRLECQFQLGYKGLIDLAYRSGEVKMIQAHTVYENDDFTYELGLEPKLHHIPAKSDRGAPIFFYAVFHTKDDGYGFEVMSIEDVQTHAQKYSKSYGNGPWQTNFEEMAKKTVLKRVLKYAPLKSDFVRAISTDETIKDTISDDMFAEPDVTIVDSETGEVVATSEGGET	cellular organisms; Bacteria; Terrabacteria group; Firmicutes; Clostridia; Eubacteriales; Oscillospiraceae; Oscillibacter; unclassified Oscillibacter	51	tr|U2SBP2|U2SBP2_9FIRM Recombination and repair protein RecT OS=Oscillibacter sp. KLE 1745 OX=1226323 GN=HMPREF1546_02319 PE=4 SV=1
A0A1C5Z0A8	mobileOG_000780826	mobileOG_000005812	recT	The DNA single-strand annealing proteins (SSAPs), such as RecT, Red-beta, ERF and Rad52, function in RecA-dependent and RecA-independent DNA recombination pathways. This family includes proteins related to RecT	replication/recombination/repair	NA	0	0	0	0	1	0	0	0	0	0	0	LM, I.; EV, K.; L, A. Classification and Evolutionary History of the Single-Strand Annealing Proteins, RecT, Redbeta, ERF and RAD52. BMC Genomics2002, 3. https://doi.org/10.1186/1471-2164-3-8.	GPD	Manual	uncultured Blautia sp.	mobileOG_000005812|recT|A0A1C5Z0A8|replication/recombination/repair|NA|GPD|Manual	MGVKDALAEKTGNKGEVKLTKSMSIADMIKAMKPEIEKALPKVITPERFTRMALSALNTTPKLQECSQMSFLGALMNAAQLGLEPNTPLGQAYLIPYKNHGKLECQFQIGYKGLIDMVYRNDNIQTVQAQCVYENDVFEYELGLEPKLVHKPAIKDRGEMLLVYALWKAKNGGYGFEVMSKEDIDNHAKRFSQSFASSFSPWKTNYEEMAKKTVIKKCLKYAPLKSDFVLQLSNDESVKSELSVDMSEVVNEQEPIDADYQEVSQEAPDDTGTAEAVNNQGTAE	cellular organisms; Bacteria; Terrabacteria group; Firmicutes; Clostridia; Eubacteriales; Lachnospiraceae; Blautia; environmental samples	51	tr|A0A1C5Z0A8|A0A1C5Z0A8_9FIRM p33 OS=uncultured Blautia sp. OX=765821 GN=recT PE=4 SV=1
D9Y6C7	mobileOG_000247533	mobileOG_000089678	recT	Binds to single-stranded DNA and also promotes the renaturation of complementary single-stranded DNA. Function in recombination. Has a function similar to that of lambda RedB.	replication/recombination/repair	NA	0	0	0	0	1	0	0	0	0	0	0	LM, I.; EV, K.; L, A. Classification and Evolutionary History of the Single-Strand Annealing Proteins, RecT, Redbeta, ERF and RAD52. BMC Genomics2002, 3. https://doi.org/10.1186/1471-2164-3-8.	GPD	Homology	Burkholderiales bacterium 1_1_47	mobileOG_000089678|recT|D9Y6C7|replication/recombination/repair|NA|GPD|Homology	MSTSDQLAAAVGAPSAPVAKPKTKAPIIVQQVLSDQFKKQLALAVPKHLSADRMARIAATELRKTPALLNTTPASFLGAVMQSAQLGLEPGSALGQAYLVPYGNQCQLILGYRGMIDLARRSGQVLSLSAFAVHEGDEFNYQLGLHPDIHHVPSVEADRIKKPITFVYAVANLKGGGYQFEVMSRAEVEAVKAKAKSKNIWNNYFEAMALKTVIRRLFKYLPVSIEALQVANVDAKREAGEKIDPNDVIDINAVSVEDFKDIEDGEVVGTSQDAPVETINK	cellular organisms; Bacteria; Proteobacteria; Betaproteobacteria; Burkholderiales; unclassified Burkholderiales	51	tr|D9Y6C7|D9Y6C7_9BURK Recombinase, phage RecT family OS=Burkholderiales bacterium 1_1_47 OX=469610 GN=HMPREF0189_01082 PE=4 SV=1
U2SBP2	mobileOG_000780826	mobileOG_000089832	recT	The DNA single-strand annealing proteins (SSAPs), such as RecT, Red-beta, ERF and Rad52, function in RecA-dependent and RecA-independent DNA recombination pathways. This family includes proteins related to RecT	replication/recombination/repair	NA	0	0	0	0	3	0	0	0	0	0	0	LM, I.; EV, K.; L, A. Classification and Evolutionary History of the Single-Strand Annealing Proteins, RecT, Redbeta, ERF and RAD52. BMC Genomics2002, 3. https://doi.org/10.1186/1471-2164-3-8.	GPD	Homology	Oscillibacter sp. KLE 1745	mobileOG_000089832|recT|U2SBP2|replication/recombination/repair|NA|GPD|Homology	MANVIQNAAASTQAVAKKKNPSSIQDYIEVMKPAIQAALPSVMTPERFSRITLSALSANPKLKECTPQSFLGAMMTAAQLGLEPNTPLGQAYLIPFRNHGQMECQFQLGYKGLIDLAYRSGEVSIIQAHTVYENDEFEYALGLDPKLRHVPAKSNRGKPIAYYAMFKTKDGGYGFQVMSIEEVTEHARKFSKSFGNGPWQTNFDEMAKKTVLKKVLKYAPLKSDFVRGMSQDGTTKTEISSDMADIPDMTEYIDVDQATGEVIPQEVAENA	cellular organisms; Bacteria; Terrabacteria group; Firmicutes; Clostridia; Eubacteriales; Oscillospiraceae; Oscillibacter; unclassified Oscillibacter	51	tr|U2SBP2|U2SBP2_9FIRM Recombination and repair protein RecT OS=Oscillibacter sp. KLE 1745 OX=1226323 GN=HMPREF1546_02319 PE=4 SV=1
A0A413JZI4	mobileOG_000126980	mobileOG_000005877	cas9	In type II CRISPR-Cas systems, Cas9 is sufficient both to generate crRNA and to cleave the target DNA [56,GGGGGG-58].	stability/transfer/defense	crispr,recombination	0	0	0	0	1	0	0	0	0	0	0	Makarova, K. S.; Koonin, E. V. Annotation and Classification of CRISPR-Cas Systems. Methods Mol. Biol.2015, 1311, 47û75. https://doi.org/10.1007/978-1-4939-2687-9_4.	GPD	Manual	Ruminococcus bromii	mobileOG_000005877|cas9|A0A413JZI4|stability/transfer/defense|crispr,recombination|GPD|Manual	MKNFNDDYYAGFDIGTDFVGYAVADTDYNLCKFKGNAMWGVDLFEESNSAAERRTLRSARRRGLRKRNRIEWLQMLFDEEISKVDNAFYQRLKESCLYLDDKSSNVPYAVFADGNYTDKEFHTDYPTIYHLRKELIKSSQPHDIRLVYLALHHIIKHRGHFLFDNMGSDFESESSFETLFDDLKLYLKEEYEIEFECNDSLRFSEILKDKTLKKTAKSSESYKLFGYSKRNNPYETALIDLMCGRNVGFSDMFGDKSFDSEEVNGITFESGYDDNENTYRDLLQEKFEPIEKAKAVYDWAILADILNGEKYNGKKYISFAKVKTYEEHSSDLKMLKDFVKERCKSLYGEIFRITKDKLDNYTAYCGKYKENGRNGVIQYRTNQADFCKYLKKRFEKLDK…	cellular organisms; Bacteria; Terrabacteria group; Firmicutes; Clostridia; Eubacteriales; Oscillospiraceae; Ruminococcus	cas2	tr|A0A413JZI4|A0A413JZI4_9FIRM CRISPR-associated endonuclease Cas9 OS=Ruminococcus bromii OX=40518 GN=cas9 PE=3 SV=1
A0A413JZI4	mobileOG_000126980	mobileOG_000005877	cas9	In type II CRISPR-Cas systems, Cas9 is sufficient both to generate crRNA and to cleave the target DNA [56,GGGGGG-58].	stability/transfer/defense	crispr,recombination	0	0	0	0	1	0	0	0	0	0	0	Makarova, K. S.; Koonin, E. V. Annotation and Classification of CRISPR-Cas Systems. Methods Mol. Biol.2015, 1311, 47û75. https://doi.org/10.1007/978-1-4939-2687-9_4.	GPD	Manual	Ruminococcus bromii	mobileOG_000005877|cas9|A0A413JZI4|stability/transfer/defense|crispr,recombination|GPD|Manual	MKNFNDDYYAGFDIGTDFVGYAVADTDYNLCKFKGNAMWGVDLFEESNSAAERRTLRSARRRGLRKRNRIEWLQMLFDEEISKVDNAFYQRLKESCLYLDDKSSNVPYAVFADGNYTDKEFHTDYPTIYHLRKELIKSSQPHDIRLVYLALHHIIKHRGHFLFDNMGSDFESESSFETLFDDLKLYLKEEYEIEFECNDSLRFSEILKDKTLKKTAKSSESYKLFGYSKRNNPYETALIDLMCGRNVGFSDMFGDKSFDSEEVNGITFESGYDDNENTYRDLLQEKFEPIEKAKAVYDWAILADILNGEKYNGKKYISFAKVKTYEEHSSDLKMLKDFVKERCKSLYGEIFRITKDKLDNYTAYCGKYKENGRNGVIQYRTNQADFCKYLKKRFEKLDK…	cellular organisms; Bacteria; Terrabacteria group; Firmicutes; Clostridia; Eubacteriales; Oscillospiraceae; Ruminococcus	cas9	tr|A0A413JZI4|A0A413JZI4_9FIRM CRISPR-associated endonuclease Cas9 OS=Ruminococcus bromii OX=40518 GN=cas9 PE=3 SV=1
A0A1Y4W4R3	mobileOG_000780826	mobileOG_000090588	recT	The DNA single-strand annealing proteins (SSAPs), such as RecT, Red-beta, ERF and Rad52, function in RecA-dependent and RecA-independent DNA recombination pathways. This family includes proteins related to RecT	replication/recombination/repair	NA	0	0	0	0	1	0	0	0	0	0	0	LM, I.; EV, K.; L, A. Classification and Evolutionary History of the Single-Strand Annealing Proteins, RecT, Redbeta, ERF and RAD52. BMC Genomics2002, 3. https://doi.org/10.1186/1471-2164-3-8.	GPD	Homology	Flavonifractor sp. An100	mobileOG_000090588|recT|A0A1Y4W4R3|replication/recombination/repair|NA|GPD|Homology	MNKIQQATAQTAMKAQSGGNPTMQQYIKQMEGEIKKALPSVMTPERFTRITLSALSTNPKLAQCTPQSFLGAMMTAAQLGLEPNTPLGQAYLIPYWNGKQNRLECQFQLGYKGMIDLAYRSGEIQTIQAQVGHANDTLIAEYGTECSLKFIPKLNGDRGDPVNVWAMFKTKDGGYGFEIMTLDDVRAHAQKYSKAYGSGPWQTNFEEMAKKTVLKKVLKYAPMKSEFVRQIAQDSTVKTEISDDMFSVPTVVADAEMVDNMPVDQTTGEVMEGNANVE	cellular organisms; Bacteria; Terrabacteria group; Firmicutes; Clostridia; Eubacteriales; Oscillospiraceae; Flavonifractor; unclassified Flavonifractor	51	tr|A0A1Y4W4R3|A0A1Y4W4R3_9FIRM Recombinase RecT OS=Flavonifractor sp. An100 OX=1965538 GN=B5E43_11775 PE=4 SV=1
U2SBP2	mobileOG_000780826	mobileOG_000090630	recT	The DNA single-strand annealing proteins (SSAPs), such as RecT, Red-beta, ERF and Rad52, function in RecA-dependent and RecA-independent DNA recombination pathways. This family includes proteins related to RecT	replication/recombination/repair	NA	0	0	0	0	1	0	0	0	0	0	0	LM, I.; EV, K.; L, A. Classification and Evolutionary History of the Single-Strand Annealing Proteins, RecT, Redbeta, ERF and RAD52. BMC Genomics2002, 3. https://doi.org/10.1186/1471-2164-3-8.	GPD	Homology	Oscillibacter sp. KLE 1745	mobileOG_000090630|recT|U2SBP2|replication/recombination/repair|NA|GPD|Homology	MEGEIAKALPSVITPERFTRITLSALSANKQLAQTTPQSFLGAMMTAAQLGMEPNTPLGQAYLIPYRNHGQLECQFQLGYKGLIDLAYRSGEVSIIQAQVVYENDEFEYSFGLEPKLNHKPACGERGEPKFIYAMFRTKDGGFGYDVMSVEDVRNHAKRFSKAYSNGPWQTNFEEMAKKTVLKRVLKYAPLKSDFVRAVAQDETIKTKISEDMYSVSDDTVIETENFTVDETTGEVIESDGDAQ	cellular organisms; Bacteria; Terrabacteria group; Firmicutes; Clostridia; Eubacteriales; Oscillospiraceae; Oscillibacter; unclassified Oscillibacter	51	tr|U2SBP2|U2SBP2_9FIRM Recombination and repair protein RecT OS=Oscillibacter sp. KLE 1745 OX=1226323 GN=HMPREF1546_02319 PE=4 SV=1
A0A412G4J9	mobileOG_000780826	mobileOG_000090865	recT	The DNA single-strand annealing proteins (SSAPs), such as RecT, Red-beta, ERF and Rad52, function in RecA-dependent and RecA-independent DNA recombination pathways. This family includes proteins related to RecT	replication/recombination/repair	NA	0	0	0	0	1	0	0	0	0	0	0	LM, I.; EV, K.; L, A. Classification and Evolutionary History of the Single-Strand Annealing Proteins, RecT, Redbeta, ERF and RAD52. BMC Genomics2002, 3. https://doi.org/10.1186/1471-2164-3-8.	GPD	Homology	Holdemania filiformis	mobileOG_000090865|recT|A0A412G4J9|replication/recombination/repair|NA|GPD|Homology	MTTTNQQGMIAKTQSNTVTKKQSKTIKEYISVMSGEIAKALPSVMTPERFTRIALSAVSNNAKLASCTPQSFLAAMMNAAQLGLEPNTPLGQAYLIPYGGACQFQIGYKGLIDLAYRSGEVKMIDAQVVYENDEFEYELGMDPVLKHKPARTNRGKPIYYYATFKLVNGGQGFQVMSYEDVLDHAKKYSKSFSSGPWKTNFDEMAKKTVLKKLLKYAPLKTEFVKQVNTDESIKTTIEEDMTEVPNEFFDAEYQEQPGEDPVTGEIKE	cellular organisms; Bacteria; Terrabacteria group; Firmicutes; Erysipelotrichia; Erysipelotrichales; Erysipelotrichaceae; Holdemania	51	tr|A0A412G4J9|A0A412G4J9_9FIRM Recombinase RecT OS=Holdemania filiformis OX=61171 GN=DWY25_04445 PE=4 SV=1
A0A5C8H3F3	mobileOG_000133245	mobileOG_000090939	orf623	Viral Terminase	phage	infection,regulation	0	0	0	0	1	0	0	0	0	0	0	LW, B. DNA Packaging in DsDNA Bacteriophages. Annu. Rev. Microbiol.1989, 43, 267–292. https://doi.org/10.1146/ANNUREV.MI.43.100189.001411.	GPD	Homology	Lactobacillus salivarius	mobileOG_000090939|orf623|A0A5C8H3F3|phage|infection,regulation|GPD|Homology	MEVDLTQTHDVLGTYHSIDFSDIRKKYQDEGTKYAFKVLDEEIETGYLIKLACFRHLRDLQRQNTKEFPYRYSVKQAEKLLLFASMCPNVDTGSPTELMDWQKFIFCMLFGWRNLEGRKRFSRAMVSVARGQGKTYLMAILMCYSYFIESLGLSNQDYLVASINFKQTNKIFGYIKTMMKYIVKTDMFKDYAATVDFKAQSDQMIMKEKNNVLRAISHESGQYDSFHFTTAIFDEIGEVKSREKISKIISGQVKVPNHQFIQISTSYPDPSVPFHEDQKMIQQAMEQDYKRDADNFLGLIWAQDSLDETFKPETWYKSNPLLYLDSQKQVLMEGLQDKRDADMLSGNVADFQNKNLNLWLTEATNSFLKLSDIERAIQPNFNIEGRTVYIGYDYSMFSD…	cellular organisms; Bacteria; Terrabacteria group; Firmicutes; Bacilli; Lactobacillales; Lactobacillaceae; Ligilactobacillus	orf31	tr|A0A5C8H3F3|A0A5C8H3F3_9LACO Terminase large subunit OS=Lactobacillus salivarius OX=1624 GN=FGO86_08625 PE=4 SV=1
U2SBP2	mobileOG_000780826	mobileOG_000090984	recT	The DNA single-strand annealing proteins (SSAPs), such as RecT, Red-beta, ERF and Rad52, function in RecA-dependent and RecA-independent DNA recombination pathways. This family includes proteins related to RecT	replication/recombination/repair	NA	0	0	0	0	5	0	0	0	0	0	0	LM, I.; EV, K.; L, A. Classification and Evolutionary History of the Single-Strand Annealing Proteins, RecT, Redbeta, ERF and RAD52. BMC Genomics2002, 3. https://doi.org/10.1186/1471-2164-3-8.	GPD	Homology	Oscillibacter sp. KLE 1745	mobileOG_000090984|recT|U2SBP2|replication/recombination/repair|NA|GPD|Homology	MANMIQNAAASTQAVAKSKKPSSIQDYIEVMKPAIQAALPSVMTPERFSRITLSALSANPKLKECTPQSFLGAMMTAAQLGLEPNTPLGQAYLIPFRNHGQMECQFQLGYKGLIDLAYRSGEVSIIQAHTVYENDEFEYALGLDPKLRHVPAKSNRGKPIAYYAMFKTKDGGYGFQVMSIEEVTEHARKFSKSFGNGPWQTNFDEMAKKTVLKKVLKYAPLKSDFVRGMAQDGTTKTDISSDMTDIPDMTEYIDVDQDTGEVISQEVAESI	cellular organisms; Bacteria; Terrabacteria group; Firmicutes; Clostridia; Eubacteriales; Oscillospiraceae; Oscillibacter; unclassified Oscillibacter	51	tr|U2SBP2|U2SBP2_9FIRM Recombination and repair protein RecT OS=Oscillibacter sp. KLE 1745 OX=1226323 GN=HMPREF1546_02319 PE=4 SV=1
A0A3A8YGY8	mobileOG_000780826	mobileOG_000091234	recT	The DNA single-strand annealing proteins (SSAPs), such as RecT, Red-beta, ERF and Rad52, function in RecA-dependent and RecA-independent DNA recombination pathways. This family includes proteins related to RecT	replication/recombination/repair	NA	0	0	0	0	1	0	0	0	0	0	0	LM, I.; EV, K.; L, A. Classification and Evolutionary History of the Single-Strand Annealing Proteins, RecT, Redbeta, ERF and RAD52. BMC Genomics2002, 3. https://doi.org/10.1186/1471-2164-3-8.	GPD	Homology	bacterium 1xD42-67	mobileOG_000091234|recT|A0A3A8YGY8|replication/recombination/repair|NA|GPD|Homology	MANNQSIKNELQKSSGGKAAKSPQSIQQWVKAYEGQIAKALPSVLTPERFSRMALTALTKTPKLASCDPKTFIGSMLTAAQLGLEPNTPLGQAYLIPYGKECQFQLGYKGLIDLAYRSGQIKCIMAEIVYENDEFSFEYGLNPDLKHKPAISNRGEKKWVYALYKLNSGGFAFKVMSIDDVIEHGKKFSKTYNNGPWQTNFDEMAKKTVLKQLLKYAPLASEFVKGAAYDERTLEFDTTHPDDPDVVAVDDYTVSDSEEDSGAANVSYDKETGELNDLSGTPFEEKA	cellular organisms; Bacteria; unclassified Bacteria	51	tr|A0A3A8YGY8|A0A3A8YGY8_9BACT Recombinase RecT OS=bacterium 1xD42-67 OX=2320107 GN=D7V91_11355 PE=4 SV=1
U2SBP2	mobileOG_000780826	mobileOG_000091238	recT	The DNA single-strand annealing proteins (SSAPs), such as RecT, Red-beta, ERF and Rad52, function in RecA-dependent and RecA-independent DNA recombination pathways. This family includes proteins related to RecT	replication/recombination/repair	NA	0	0	0	0	1	0	0	0	0	0	0	LM, I.; EV, K.; L, A. Classification and Evolutionary History of the Single-Strand Annealing Proteins, RecT, Redbeta, ERF and RAD52. BMC Genomics2002, 3. https://doi.org/10.1186/1471-2164-3-8.	GPD	Homology	Oscillibacter sp. KLE 1745	mobileOG_000091238|recT|U2SBP2|replication/recombination/repair|NA|GPD|Homology	MANNMIQNAASASAQAVAKTKKPSSIQDYIEVMKPAIQAALPSVMTPERFSRITLSALSANPKLKECTPQSFLGAMMTAAQLGLEPNTPLGQAYLIPFRNHGRMECQFQLGYKGLIDLAYRSGEVSIIQAHAVYENDDFQYELGLDPTLRHVPAKSNRGKPIAYYAMFKTKDGGYGFQVMSMEDVKSHAQQYSKSYGNGPWQTNFDEMAKKTVLKKVLKYAPLKSDFVRGISQDSTIKKEISADMADIPDMTEYIDIDQETGEVIEDKEAT	cellular organisms; Bacteria; Terrabacteria group; Firmicutes; Clostridia; Eubacteriales; Oscillospiraceae; Oscillibacter; unclassified Oscillibacter	51	tr|U2SBP2|U2SBP2_9FIRM Recombination and repair protein RecT OS=Oscillibacter sp. KLE 1745 OX=1226323 GN=HMPREF1546_02319 PE=4 SV=1
A0A1C6GC95	mobileOG_000780826	mobileOG_000005975	recT	The DNA single-strand annealing proteins (SSAPs), such as RecT, Red-beta, ERF and Rad52, function in RecA-dependent and RecA-independent DNA recombination pathways. This family includes proteins related to RecT	replication/recombination/repair	NA	0	0	0	0	1	0	0	0	0	0	0	LM, I.; EV, K.; L, A. Classification and Evolutionary History of the Single-Strand Annealing Proteins, RecT, Redbeta, ERF and RAD52. BMC Genomics2002, 3. https://doi.org/10.1186/1471-2164-3-8.	GPD	Manual	uncultured Ruminococcus sp.	mobileOG_000005975|recT|A0A1C6GC95|replication/recombination/repair|NA|GPD|Manual	MGTSIQKNVENNALQKEKMPTMQAYIKKMEGEIKKALPSVMTPERFTRITLSALSTNPKLAATTPGSFLGAMMTAAQLGLEPNTPLGQAYLIPYSNKGKLECQFQIGYKGLIDLAYRSGSISVIQAHTVYENDDFEYELGLDPKLKHIPSKSADKGNPAWFYAVFKTKDGGYGFEVMSVEDIRSHAAKYSQSYNSAYSPWKTNFEEMAKKTVLKKALKYAPLKSDFVRQISTDETIKTKLSDDMFSVPAETIEVEGIEVDTETGEITEVDHA	cellular organisms; Bacteria; Terrabacteria group; Firmicutes; Clostridia; Eubacteriales; Oscillospiraceae; Ruminococcus; environmental samples	51	tr|A0A1C6GC95|A0A1C6GC95_9FIRM p33 OS=uncultured Ruminococcus sp. OX=165186 GN=recT PE=4 SV=1
U2SBP2	mobileOG_000780826	mobileOG_000091345	recT	The DNA single-strand annealing proteins (SSAPs), such as RecT, Red-beta, ERF and Rad52, function in RecA-dependent and RecA-independent DNA recombination pathways. This family includes proteins related to RecT	replication/recombination/repair	NA	0	0	0	0	1	0	0	0	0	0	0	LM, I.; EV, K.; L, A. Classification and Evolutionary History of the Single-Strand Annealing Proteins, RecT, Redbeta, ERF and RAD52. BMC Genomics2002, 3. https://doi.org/10.1186/1471-2164-3-8.	GPD	Homology	Oscillibacter sp. KLE 1745	mobileOG_000091345|recT|U2SBP2|replication/recombination/repair|NA|GPD|Homology	MEDAIQKAQVAQMSKGKPHTMQDYIKRMQGEIAKALPSVITPERFTRITLSALSSNQALQQCTPQSFLGAMMTAAQLGMEPNTPLGQAYLVPFRNHGKMECQFQLGYKGLIDLAYRSGEVSTIQAHTVYENDDFEYELGLEPKLHHVPAKSNRGNPSYFYAVFRTKDGGYGFEVMSVEDIRAHAQKFSKAYNNGPWQSNFEEMAKKTVLKKVLKYAPLKTDFNRAISTDETIKSEISNDMFGEPDETVIEVEGYVVDETTGEAEKIE	cellular organisms; Bacteria; Terrabacteria group; Firmicutes; Clostridia; Eubacteriales; Oscillospiraceae; Oscillibacter; unclassified Oscillibacter	51	tr|U2SBP2|U2SBP2_9FIRM Recombination and repair protein RecT OS=Oscillibacter sp. KLE 1745 OX=1226323 GN=HMPREF1546_02319 PE=4 SV=1
A0A174SM22	mobileOG_000780826	mobileOG_000091535	recT	The DNA single-strand annealing proteins (SSAPs), such as RecT, Red-beta, ERF and Rad52, function in RecA-dependent and RecA-independent DNA recombination pathways. This family includes proteins related to RecT	replication/recombination/repair	NA	0	0	0	0	1	0	0	0	0	0	0	LM, I.; EV, K.; L, A. Classification and Evolutionary History of the Single-Strand Annealing Proteins, RecT, Redbeta, ERF and RAD52. BMC Genomics2002, 3. https://doi.org/10.1186/1471-2164-3-8.	GPD	Homology	Dorea longicatena	mobileOG_000091535|recT|A0A174SM22|replication/recombination/repair|NA|GPD|Homology	MTTGKVEVAKQELAKKVESTKVDNKLKKSMSIADLIKAMMSEIKKALPEVITPERFTRMALSALNTTPELNECSQMSFLAALMNAAQLGLEPNTPLGQAYLIPYNNKGKKECQFQIGYKGLIDLSYRNPQMQIISAQTVYENDAFEYELGLNPKLIHRPTLGERGEIRLFYGMFKLTNGGFGFEVMSKTAMDTFAQQYSKSFDSSFSPWKTNYTGMAKKTVIKQALKYAPLKTEFRRVLSTDESIKSKIMEDMTEVENEDIFDAEYQESIA	cellular organisms; Bacteria; Terrabacteria group; Firmicutes; Clostridia; Eubacteriales; Lachnospiraceae; Dorea	51	tr|A0A174SM22|A0A174SM22_9FIRM p33 OS=Dorea longicatena OX=88431 GN=recT_2 PE=4 SV=1
A0A0M1V0K2	mobileOG_000780826	mobileOG_000091798	recT	The DNA single-strand annealing proteins (SSAPs), such as RecT, Red-beta, ERF and Rad52, function in RecA-dependent and RecA-independent DNA recombination pathways. This family includes proteins related to RecT	replication/recombination/repair	NA	0	0	0	0	1	0	0	0	0	0	0	LM, I.; EV, K.; L, A. Classification and Evolutionary History of the Single-Strand Annealing Proteins, RecT, Redbeta, ERF and RAD52. BMC Genomics2002, 3. https://doi.org/10.1186/1471-2164-3-8.	GPD	Homology	Paeniclostridium sordellii	mobileOG_000091798|recT|A0A0M1V0K2|replication/recombination/repair|NA|GPD|Homology	MTNLKNQLQNKANNTNQVKKASPSKGMEQLLTKMGGQIQKALPSMVSSERFQRVALTAFSNNTKLQQCDPMSFIAAMMQSAQLGLEPNTPLGQAYLIPYGKQVQFQIGYKGLLELAQRSGKIKTLYAHEVRENDTFDIDYGLNQTLTHKPLLKGDRGEVIGYYAVYHLDTGGNSFIFMTKDEVLEHAKRFSKTYNSGPWQTDFDAMAKKTVIKQLLKYAPLSIELQRATSMDETVKTEISDDMSLVQDEGIEAEFTELTDEGAEVENQQIEGQQVMDM	cellular organisms; Bacteria; Terrabacteria group; Firmicutes; Clostridia; Eubacteriales; Peptostreptococcaceae; Paeniclostridium	51	tr|A0A0M1V0K2|A0A0M1V0K2_PAESO Puative phage RecT protein OS=Paeniclostridium sordellii OX=1505 GN=JGS6382_33321 PE=4 SV=1
A0A346B143	mobileOG_000780826	mobileOG_000092112	recT	The DNA single-strand annealing proteins (SSAPs), such as RecT, Red-beta, ERF and Rad52, function in RecA-dependent and RecA-independent DNA recombination pathways. This family includes proteins related to RecT	replication/recombination/repair	NA	0	0	0	0	1	0	0	0	0	0	0	LM, I.; EV, K.; L, A. Classification and Evolutionary History of the Single-Strand Annealing Proteins, RecT, Redbeta, ERF and RAD52. BMC Genomics2002, 3. https://doi.org/10.1186/1471-2164-3-8.	GPD	Homology	Megasphaera stantonii	mobileOG_000092112|recT|A0A346B143|replication/recombination/repair|NA|GPD|Homology	MTSTTNTTGAIGKAAAAKATAVSSPQKTMKDLIKSMEGEISKALPSAITPERFTRMVLSAISSNPKLAECTPKSFLAAMMNAAQLGLEPNTPMGQAYLIPYKNKGVMEIQFQIGYKGLIDLAYRSDVTIIQAHEVCENDEFEYELGLDPVLKHKPALTDRGDVILYYATFKTKNGGYGFEVMSVDDIKKHASKYSQSFNSSYSPWATNFDEMAKKTVIKKCLKYAPLKSEFAKQISTDETIKTNISEDMYAEPDETDYIDMDDDGNIVENNTEEK	cellular organisms; Bacteria; Terrabacteria group; Firmicutes; Negativicutes; Veillonellales; Veillonellaceae; Megasphaera	51	tr|A0A346B143|A0A346B143_9FIRM Recombinase RecT OS=Megasphaera stantonii OX=2144175 GN=DKB62_09820 PE=4 SV=1
A0A316M5N2	mobileOG_000780826	mobileOG_000092165	recT	The DNA single-strand annealing proteins (SSAPs), such as RecT, Red-beta, ERF and Rad52, function in RecA-dependent and RecA-independent DNA recombination pathways. This family includes proteins related to RecT	replication/recombination/repair	NA	0	0	0	0	1	0	0	0	0	0	0	LM, I.; EV, K.; L, A. Classification and Evolutionary History of the Single-Strand Annealing Proteins, RecT, Redbeta, ERF and RAD52. BMC Genomics2002, 3. https://doi.org/10.1186/1471-2164-3-8.	GPD	Homology	Veillonellaceae bacterium	mobileOG_000092165|recT|A0A316M5N2|replication/recombination/repair|NA|GPD|Homology	MNTKGGLAKRTAQVAAQQKDTSLKGLIRSMEPEIKKALPSVITPERFTRMVFTALSSNPVLQECTPQSFLGAMMQAAQLGLEPNTPIGQAYLIPYRNHGREECQFQLGYKGLIDLAYRSGEIKDIQAHEVYENDVFEYEFGLEPKLKHIPAKTNRGEVILYYAVFHMVNGGYGFEVMSKEDIINHAKKTSQAYSSSFSPWSKYFDEMAKKTVIKKCLKYAPIKTDFVRAVATDETIKSHIAENMTDEPDETITIDSEPSTEDAGSENVNPETREVISEKEDK	cellular organisms, Bacteria, Terrabacteria group, Firmicutes, Negativicutes, Veillonellales, Veillonellaceae, unclassified Veillonellaceae, Veillonellaceae bacterium	51	tr|A0A316M5N2|A0A316M5N2_9FIRM Recombinase RecT OS=Veillonellaceae bacterium OX=2049049 GN=DBY44_00240 PE=4 SV=1
U2SBP2	mobileOG_000780826	mobileOG_000092270	recT	The DNA single-strand annealing proteins (SSAPs), such as RecT, Red-beta, ERF and Rad52, function in RecA-dependent and RecA-independent DNA recombination pathways. This family includes proteins related to RecT	replication/recombination/repair	NA	0	0	0	0	2	0	0	0	0	0	0	LM, I.; EV, K.; L, A. Classification and Evolutionary History of the Single-Strand Annealing Proteins, RecT, Redbeta, ERF and RAD52. BMC Genomics2002, 3. https://doi.org/10.1186/1471-2164-3-8.	GPD	Homology	Oscillibacter sp. KLE 1745	mobileOG_000092270|recT|U2SBP2|replication/recombination/repair|NA|GPD|Homology	MANMIQNAAASTQAVAKSKKPSSIQDYIEVMKPAIQAALPSVMTPERFSRITLSALSANPKLKECTPQSFLGAMMTAAQLGLEPNTPLGQAYLIPFRNHGQMECQFQLGYKGLIDLAYRSGEVSIIQAHAVYENDEFEYALGLDPKLRHVPAKSNRGKPIAYYAMFKTKDGGYGFQVMSIEEVTEHARKFSKSFGDGPWQTNFDEMAKKTVLKKVLKYAPLKSDFVRGMAQDGTTKTDISSDMTDIPDMTEYIDVDQDTGEVISQEAANA	cellular organisms; Bacteria; Terrabacteria group; Firmicutes; Clostridia; Eubacteriales; Oscillospiraceae; Oscillibacter; unclassified Oscillibacter	51	tr|U2SBP2|U2SBP2_9FIRM Recombination and repair protein RecT OS=Oscillibacter sp. KLE 1745 OX=1226323 GN=HMPREF1546_02319 PE=4 SV=1
A0A412DTQ4	mobileOG_000093230	mobileOG_000092514	csn2	Monophyletic group on Cas9 tree. There are four genes in these operons with csn2 gene in addition to cas1_2_9. There are at least five distinct families of Csn2.	stability/transfer/defense	crispr,recombination	0	0	0	0	4	0	0	0	0	0	0	Louwen, R., Horst-Kreft, D., De Boer, A. G., Van Der Graaf, L., De Knegt, G., Hamersma, M., à Van Belkum, A. (2013). A novel link between Campylobacter jejuni bacteriophage defence, virulence and Guillain-BarrT syndrome. European Journal of Clinical Microbiology and Infectious Diseases, 32(2), 207û226. https://doi.org/10.1007/s10096-012-1733-4	GPD	Homology	Ruminococcus bromii	mobileOG_000092514|csn2|A0A412DTQ4|stability/transfer/defense|crispr,recombination|GPD|Homology	MKFLFKYMSEPFDFSKSNAVTLVIENKKLFRHTILSVSECDCNEMFVFSENFKPLDFSKSVKYVDSVLTFEFSDRKMMTKVNSFFENLCNTKYFPQISEIKALCVSLCCELSKENDYDFQFCESIETMALVKLFSFAPADASDDNVGHLLRYFKLMKEYLGIKCFIVQNLHIYLDDRECENLLESAVMHGIYLLNIENSVPKEVSEYEKLVVIDNDLCEFY	cellular organisms; Bacteria; Terrabacteria group; Firmicutes; Clostridia; Eubacteriales; Oscillospiraceae; Ruminococcus	csn2	tr|A0A412DTQ4|A0A412DTQ4_9FIRM Type II-A CRISPR-associated protein Csn2 OS=Ruminococcus bromii OX=40518 GN=csn2 PE=4 SV=1
A0A374NDB1	mobileOG_000256984	mobileOG_000092515	cas1	Universally conserved endonuclease associated with the CRISPR-CAS prokaryotic immunity system; Cas1 and Cas2 fromGGGGGG-form a stable complex that is essential for spacer acquisition and determine	stability/transfer/defense	crispr,spacer acquisition	0	0	0	0	1	0	0	0	0	0	0	Wiedenheft, B.; Zhou, K.; Jinek, M.; Coyle, S. M.; Ma, W.; Doudna, J. A. Structural Basis for DNase Activity of a Conserved Protein Implicated in CRISPR-Mediated Genome Defense. Structure2009, 17 (6), 904û912. https://doi.org/10.1016/j.str.2009.03.019.	GPD	Homology	Ruminococcus bromii	mobileOG_000092515|cas1|A0A374NDB1|stability/transfer/defense|crispr,spacer acquisition|GPD|Homology	MSWRTVVITKTSKLDYSMGHLVVRDVESTVKVHISEISVLVIESTAVSVTAALLCELIKKKVKVIFCDEKHNPLSELTPYYGSHDCSLKIKRQIAWNEAVKQCVWTQIVAEKIKNQAKVLEIYKLPQSSMLMGYIDELELNDKSNREGHAAKVYFNALFGKSFSRNDECPINAALNYGYSIVLSVFNREITANGYLTQLGLFHDNMFNQYNLSCDLMEPFRPFVDIAVKDMNPQKFEKEEKISIFNLLNDEFKIDGRTQTFINAVKIYCKSVFDAIEECDTSLISFAGK	cellular organisms; Bacteria; Terrabacteria group; Firmicutes; Clostridia; Eubacteriales; Oscillospiraceae; Ruminococcus	cas1	tr|A0A374NDB1|A0A374NDB1_9FIRM CRISPR-associated endonuclease Cas1 OS=Ruminococcus bromii OX=40518 GN=cas1 PE=3 SV=1
A0A413JZI4	mobileOG_000126980	mobileOG_000006122	cas9	In type II CRISPR-Cas systems, Cas9 is sufficient both to generate crRNA and to cleave the target DNA [56,GGGGGG-58].	stability/transfer/defense	crispr,recombination	0	0	0	0	1	0	0	0	0	0	0	Makarova, K. S.; Koonin, E. V. Annotation and Classification of CRISPR-Cas Systems. Methods Mol. Biol.2015, 1311, 47û75. https://doi.org/10.1007/978-1-4939-2687-9_4.	GPD	Manual	Ruminococcus bromii	mobileOG_000006122|cas9|A0A413JZI4|stability/transfer/defense|crispr,recombination|GPD|Manual	MKKTAKSSESYKLFGYSKRNNPYETALIDLMCGRKVKFSDMFGDKSFDSEEVNGITFESGYDDNENTYRDLLQEKFELIEKAKAVYDWAILADILNGEKYISFAKVKTYEEHNSDLKMLKDFVKERCKSLYGEIFRITKDKLDNYTAYCGKYKENGRNGVIQFRTNQADFCKYLKKKFEKLDKTGYEEMFDKIENGTFMPKIVVKDNGVIPMQVNRSELKAILKNASTYLEFLNKKDENGISVSDKIVKIFEFRIPYYVGPLNNHSLKSWLVRSDEKIYPWNFDSVVDIEQSAENFINNLTSKCTYLPTKDVIPKNSILYSAFTVLNELNNLRLDGKKPDVSLKQAIFNDLFMTHKKVRRKDLLNYLKSEKGITPDITGIDGDFKSSMRSAIEMSQFNL…	cellular organisms; Bacteria; Terrabacteria group; Firmicutes; Clostridia; Eubacteriales; Oscillospiraceae; Ruminococcus	cas2	tr|A0A413JZI4|A0A413JZI4_9FIRM CRISPR-associated endonuclease Cas9 OS=Ruminococcus bromii OX=40518 GN=cas9 PE=3 SV=1
A0A413JZI4	mobileOG_000126980	mobileOG_000006122	cas9	In type II CRISPR-Cas systems, Cas9 is sufficient both to generate crRNA and to cleave the target DNA [56,GGGGGG-58].	stability/transfer/defense	crispr,recombination	0	0	0	0	1	0	0	0	0	0	0	Makarova, K. S.; Koonin, E. V. Annotation and Classification of CRISPR-Cas Systems. Methods Mol. Biol.2015, 1311, 47û75. https://doi.org/10.1007/978-1-4939-2687-9_4.	GPD	Manual	Ruminococcus bromii	mobileOG_000006122|cas9|A0A413JZI4|stability/transfer/defense|crispr,recombination|GPD|Manual	MKKTAKSSESYKLFGYSKRNNPYETALIDLMCGRKVKFSDMFGDKSFDSEEVNGITFESGYDDNENTYRDLLQEKFELIEKAKAVYDWAILADILNGEKYISFAKVKTYEEHNSDLKMLKDFVKERCKSLYGEIFRITKDKLDNYTAYCGKYKENGRNGVIQFRTNQADFCKYLKKKFEKLDKTGYEEMFDKIENGTFMPKIVVKDNGVIPMQVNRSELKAILKNASTYLEFLNKKDENGISVSDKIVKIFEFRIPYYVGPLNNHSLKSWLVRSDEKIYPWNFDSVVDIEQSAENFINNLTSKCTYLPTKDVIPKNSILYSAFTVLNELNNLRLDGKKPDVSLKQAIFNDLFMTHKKVRRKDLLNYLKSEKGITPDITGIDGDFKSSMRSAIEMSQFNL…	cellular organisms; Bacteria; Terrabacteria group; Firmicutes; Clostridia; Eubacteriales; Oscillospiraceae; Ruminococcus	cas9	tr|A0A413JZI4|A0A413JZI4_9FIRM CRISPR-associated endonuclease Cas9 OS=Ruminococcus bromii OX=40518 GN=cas9 PE=3 SV=1
A0A412DTV4	mobileOG_000105101	mobileOG_000092516	cas9	In type II CRISPR-Cas systems, Cas9 is sufficient both to generate crRNA and to cleave the target DNA [56,GGGGGG-58].	stability/transfer/defense	crispr,recombination	0	0	0	0	1	0	0	0	0	0	0	Makarova, K. S.; Koonin, E. V. Annotation and Classification of CRISPR-Cas Systems. Methods Mol. Biol.2015, 1311, 47û75. https://doi.org/10.1007/978-1-4939-2687-9_4.	GPD	Homology	Ruminococcus bromii	mobileOG_000092516|cas9|A0A412DTV4|stability/transfer/defense|crispr,recombination|GPD|Homology	MKNFNDDYYVGFDIGTDSVGHAVADTDYNLCKFKGNAMWGVDLFEESNSAAERRTLRSARRRGLRKRNRIEWLQMLFDEEISKVDNAFYQRLKESCLYLDDKSSNVPYAVFADGNYTDKEFHTDYPTIYHLRKELIKSSQPHDIRLVYLALHHIIKHRGHFLFDNMGSDFESESSFEALFDDLKLYLKEEYEIEFECNDSLRLSLFAQIKKTFRTK	cellular organisms; Bacteria; Terrabacteria group; Firmicutes; Clostridia; Eubacteriales; Oscillospiraceae; Ruminococcus	cas9	tr|A0A412DTV4|A0A412DTV4_9FIRM CRISPR-associated endonuclease Cas9 OS=Ruminococcus bromii OX=40518 GN=cas9 PE=3 SV=1
A0A412DTV4	mobileOG_000105101	mobileOG_000092516	cas9	In type II CRISPR-Cas systems, Cas9 is sufficient both to generate crRNA and to cleave the target DNA [56,GGGGGG-58].	stability/transfer/defense	crispr,recombination	0	0	0	0	1	0	0	0	0	0	0	Makarova, K. S.; Koonin, E. V. Annotation and Classification of CRISPR-Cas Systems. Methods Mol. Biol.2015, 1311, 47û75. https://doi.org/10.1007/978-1-4939-2687-9_4.	GPD	Homology	Ruminococcus bromii	mobileOG_000092516|cas9|A0A412DTV4|stability/transfer/defense|crispr,recombination|GPD|Homology	MKNFNDDYYVGFDIGTDSVGHAVADTDYNLCKFKGNAMWGVDLFEESNSAAERRTLRSARRRGLRKRNRIEWLQMLFDEEISKVDNAFYQRLKESCLYLDDKSSNVPYAVFADGNYTDKEFHTDYPTIYHLRKELIKSSQPHDIRLVYLALHHIIKHRGHFLFDNMGSDFESESSFEALFDDLKLYLKEEYEIEFECNDSLRLSLFAQIKKTFRTK	cellular organisms; Bacteria; Terrabacteria group; Firmicutes; Clostridia; Eubacteriales; Oscillospiraceae; Ruminococcus	cas2	tr|A0A412DTV4|A0A412DTV4_9FIRM CRISPR-associated endonuclease Cas9 OS=Ruminococcus bromii OX=40518 GN=cas9 PE=3 SV=1
A0A554X0S7	mobileOG_000375547	mobileOG_000092748	V	Forms the small spikes on the baseplate that plug the end of the tube before DNA ejection and form a channel perforating the host membrane during ejection. Involved in baseplate assembly. {ECO:0000269PubMed:22325780}.	phage	infection,structural	0	0	0	0	1	0	0	0	0	0	0	C, B.; MM, S.; VD, B.; D, S.; PG, L. Phage Pierces the Host Cell Membrane with the Iron-Loaded Spike. Structure2012, 20 (2), 326–339. https://doi.org/10.1016/J.STR.2011.12.009.	GPD	Homology	Tepidimonas thermarum	mobileOG_000092748|V|A0A554X0S7|phage|infection,structural|GPD|Homology	MPMRNADKELTDTAQRVGRMAFYGEVAEIDSSQGRIRIRSGDILTGWLPFGAVRAGEDRTWSAPEPGEQVMVVCPNGDVNQGCVVCSLYREQHSAPADDINITRQVWKDGTVQEYDREKHRWTLKLNPSGTFRVEVGSSLFELTGDKLILKASRVDLAPKE	cellular organisms, Bacteria, Proteobacteria, Betaproteobacteria, Burkholderiales, Burkholderiales genera incertae sedis, Tepidimonas, Tepidimonas thermarum	orf30	tr|A0A554X0S7|A0A554X0S7_9BURK Phage baseplate assembly protein V OS=Tepidimonas thermarum OX=335431 GN=Tther_01489 PE=4 SV=1
A0A374DVB3	mobileOG_000093230	mobileOG_000093230	csn2	Monophyletic group on Cas9 tree. There are four genes in these operons with csn2 gene in addition to cas1_2_9. There are at least five distinct families of Csn2.	stability/transfer/defense	crispr,recombination	0	0	0	0	5	0	0	0	0	0	0	Louwen, R., Horst-Kreft, D., De Boer, A. G., Van Der Graaf, L., De Knegt, G., Hamersma, M., à Van Belkum, A. (2013). A novel link between Campylobacter jejuni bacteriophage defence, virulence and Guillain-BarrT syndrome. European Journal of Clinical Microbiology and Infectious Diseases, 32(2), 207û226. https://doi.org/10.1007/s10096-012-1733-4	GPD	Homology	Ruminococcus sp. AM34-10LB	mobileOG_000093230|csn2|A0A374DVB3|stability/transfer/defense|crispr,recombination|GPD|Homology	MKFLFKYMSEPFDFLKSNAVTLVIENKKLFRHTILSVSECDCNEMFVFSENFKPLDFSKSVKYVDSVLTFEFSDRKMMTKVNSFFENLCNTKYFPQISEIKALCVSLCCELSKENDYDFQFCESIETMALVKLFSFVPADASDDNVGHLLRYFKLMKEYLGIKCFIVQNLHIYLDDSECENLLESAVMHGIYLLNIENSVPKEVSEYEKLVVIDNDLCEFY	cellular organisms; Bacteria; Terrabacteria group; Firmicutes; Clostridia; Eubacteriales; Oscillospiraceae; Ruminococcus; unclassified Ruminococcus	csn2	tr|A0A374DVB3|A0A374DVB3_9FIRM Type II-A CRISPR-associated protein Csn2 OS=Ruminococcus sp. AM34-10LB OX=2293206 GN=csn2 PE=4 SV=1
A0A412DTS1	mobileOG_000350472	mobileOG_000093231	cas2	Cas1 and Cas2 fromGGGGGG-form a stable complex that is essential for spacer acquisition and determine	stability/transfer/defense	CRISPR	0	0	0	0	10	0	0	0	0	0	0	Nu±ez, J. K.; Kranzusch, P. J.; Noeske, J.; Wright, A. V.; Davies, C. W.; Doudna, J. A. Cas1-Cas2 Complex Formation Mediates Spacer Acquisition during CRISPR-Cas Adaptive Immunity. Nat. Struct. Mol. Biol.2014, 21 (6), 528û534. https://doi.org/10.1038/nsmb.2820.	GPD	Homology	Ruminococcus bromii	mobileOG_000093231|cas2|A0A412DTS1|stability/transfer/defense|CRISPR|GPD|Homology	MSYRFMRIMVLFDLPVETPLQRHNYGKFRRYLIKNGFMMMQESVYVKLALNQNTAAAIIDALKKNKPPEGLVQILSVTEKQFSKIEIITGDYSSDTVDSDERLLML	cellular organisms; Bacteria; Terrabacteria group; Firmicutes; Clostridia; Eubacteriales; Oscillospiraceae; Ruminococcus	cas2	tr|A0A412DTS1|A0A412DTS1_9FIRM CRISPR-associated endoribonuclease Cas2 OS=Ruminococcus bromii OX=40518 GN=cas2 PE=3 SV=1
A0A374DTU0	mobileOG_000256984	mobileOG_000093232	cas1	Universally conserved endonuclease associated with the CRISPR-CAS prokaryotic immunity system; Cas1 and Cas2 fromGGGGGG-form a stable complex that is essential for spacer acquisition and determine	stability/transfer/defense	crispr,spacer acquisition	0	0	0	0	5	0	0	0	0	0	0	Wiedenheft, B.; Zhou, K.; Jinek, M.; Coyle, S. M.; Ma, W.; Doudna, J. A. Structural Basis for DNase Activity of a Conserved Protein Implicated in CRISPR-Mediated Genome Defense. Structure2009, 17 (6), 904û912. https://doi.org/10.1016/j.str.2009.03.019.	GPD	Homology	Ruminococcus sp. AM34-10LB	mobileOG_000093232|cas1|A0A374DTU0|stability/transfer/defense|crispr,spacer acquisition|GPD|Homology	MSWRTVVITKTSKLDYSMGHLVVRDVESTVKVHISEISVLVIESTAVSVTAALLCELIKKKVKVIFCDEKHNPLSELTPYYGSHDCSLKIKRQIAWNEAVKQCVWTQIVAEKIKNQAKVLEIYKLPQSSMLMGYIDELELNDKSNREGHAAKVYFNALFGKSFSRNDECPINAALNYGYSIVLSVFNREITANGYLTQLGLFHDNMFNQYNLSCDLMEPFRPFVDISVKDMNPQKFEKEEKISIFNLLNDEFKIDGRTQTFINAVKIYCKSVFDAIEECDTSLIRFAGK	cellular organisms; Bacteria; Terrabacteria group; Firmicutes; Clostridia; Eubacteriales; Oscillospiraceae; Ruminococcus; unclassified Ruminococcus	cas1	tr|A0A374DTU0|A0A374DTU0_9FIRM CRISPR-associated endonuclease Cas1 OS=Ruminococcus sp. AM34-10LB OX=2293206 GN=cas1 PE=3 SV=1
A0A374DTD8	mobileOG_000126980	mobileOG_000093233	cas9	In type II CRISPR-Cas systems, Cas9 is sufficient both to generate crRNA and to cleave the target DNA [56,GGGGGG-58].	stability/transfer/defense	crispr,recombination	0	0	0	0	3	0	0	0	0	0	0	Makarova, K. S.; Koonin, E. V. Annotation and Classification of CRISPR-Cas Systems. Methods Mol. Biol.2015, 1311, 47û75. https://doi.org/10.1007/978-1-4939-2687-9_4.	GPD	Homology	Ruminococcus sp. AM34-10LB	mobileOG_000093233|cas9|A0A374DTD8|stability/transfer/defense|crispr,recombination|GPD|Homology	MKNFNDDYYVGFDIGTDSVGYAVADTDYNLCKFKGNAMWGVDLFEESNSAAERRTLRSARRRGLRKRNRIEWLQMLFDEEISKVDNAFFQRLKESCLYLEDKSSNVPYAVFADSNYTDIEFHTDYPTIYHLRKELIKSSQPHDIRLVYLALHHIIKHRGHFLFDNMGSDFESESSFEALFDDLKLYLKEEYEIEFECNDSLRFSEILKDKTLKKTAKSSESYKLFGYSKRNNPYETALIDLMCGRKVKFSDMFGYKSFDSEEVNGITFESGYDDNENTYRDLLQEKFELIEKAKAVYDWAILADILNGEKYISFAKVKTYEEHNSDLKMLKDFVKERCKSLYGEIFRITKDKLDNYTAYCGKYKENGRNGVIQYRTNQADFCKYLKKKFEKLDKTGYEE…	cellular organisms; Bacteria; Terrabacteria group; Firmicutes; Clostridia; Eubacteriales; Oscillospiraceae; Ruminococcus; unclassified Ruminococcus	cas2	tr|A0A374DTD8|A0A374DTD8_9FIRM CRISPR-associated endonuclease Cas9 OS=Ruminococcus sp. AM34-10LB OX=2293206 GN=cas9 PE=3 SV=1
A0A374DTD8	mobileOG_000126980	mobileOG_000093233	cas9	In type II CRISPR-Cas systems, Cas9 is sufficient both to generate crRNA and to cleave the target DNA [56,GGGGGG-58].	stability/transfer/defense	crispr,recombination	0	0	0	0	3	0	0	0	0	0	0	Makarova, K. S.; Koonin, E. V. Annotation and Classification of CRISPR-Cas Systems. Methods Mol. Biol.2015, 1311, 47û75. https://doi.org/10.1007/978-1-4939-2687-9_4.	GPD	Homology	Ruminococcus sp. AM34-10LB	mobileOG_000093233|cas9|A0A374DTD8|stability/transfer/defense|crispr,recombination|GPD|Homology	MKNFNDDYYVGFDIGTDSVGYAVADTDYNLCKFKGNAMWGVDLFEESNSAAERRTLRSARRRGLRKRNRIEWLQMLFDEEISKVDNAFFQRLKESCLYLEDKSSNVPYAVFADSNYTDIEFHTDYPTIYHLRKELIKSSQPHDIRLVYLALHHIIKHRGHFLFDNMGSDFESESSFEALFDDLKLYLKEEYEIEFECNDSLRFSEILKDKTLKKTAKSSESYKLFGYSKRNNPYETALIDLMCGRKVKFSDMFGYKSFDSEEVNGITFESGYDDNENTYRDLLQEKFELIEKAKAVYDWAILADILNGEKYISFAKVKTYEEHNSDLKMLKDFVKERCKSLYGEIFRITKDKLDNYTAYCGKYKENGRNGVIQYRTNQADFCKYLKKKFEKLDKTGYEE…	cellular organisms; Bacteria; Terrabacteria group; Firmicutes; Clostridia; Eubacteriales; Oscillospiraceae; Ruminococcus; unclassified Ruminococcus	cas9	tr|A0A374DTD8|A0A374DTD8_9FIRM CRISPR-associated endonuclease Cas9 OS=Ruminococcus sp. AM34-10LB OX=2293206 GN=cas9 PE=3 SV=1
A0A346B143	mobileOG_000780826	mobileOG_000093276	recT	The DNA single-strand annealing proteins (SSAPs), such as RecT, Red-beta, ERF and Rad52, function in RecA-dependent and RecA-independent DNA recombination pathways. This family includes proteins related to RecT	replication/recombination/repair	NA	0	0	0	0	1	0	0	0	0	0	0	LM, I.; EV, K.; L, A. Classification and Evolutionary History of the Single-Strand Annealing Proteins, RecT, Redbeta, ERF and RAD52. BMC Genomics2002, 3. https://doi.org/10.1186/1471-2164-3-8.	GPD	Homology	Megasphaera stantonii	mobileOG_000093276|recT|A0A346B143|replication/recombination/repair|NA|GPD|Homology	MTSTTNTTGAIGKAAAAKATAVSSPQKTMKDLIKSMEGEISKALPSAITPERFTRMVLSAISSNPKLAECTPKSFLAAMMNAAQLGLEPNTPMGQAYLIPYKNKGVMEIQFQIGYKGLIDLAYRSDVTIIQAHEVCENDEFEYELGLDPVLKHKPALTDRGAVILYYATFKTKNGGYGFEVMSVDDIKKHASKYSQSFNSSYSPWTSNFDEMAKKTVIKKCLKYAPLKSEFAKQISTDETIKTNISEDMYAEPDETDYIDMDEDGNIVENNTEEK	cellular organisms; Bacteria; Terrabacteria group; Firmicutes; Negativicutes; Veillonellales; Veillonellaceae; Megasphaera	51	tr|A0A346B143|A0A346B143_9FIRM Recombinase RecT OS=Megasphaera stantonii OX=2144175 GN=DKB62_09820 PE=4 SV=1
K1K078	mobileOG_000247533	mobileOG_000093312	recT	Binds to single-stranded DNA and also promotes the renaturation of complementary single-stranded DNA. Function in recombination. Has a function similar to that of lambda RedB.	replication/recombination/repair	NA	0	0	0	0	1	0	0	0	0	0	0	LM, I.; EV, K.; L, A. Classification and Evolutionary History of the Single-Strand Annealing Proteins, RecT, Redbeta, ERF and RAD52. BMC Genomics2002, 3. https://doi.org/10.1186/1471-2164-3-8.	GPD	Homology	Sutterella wadsworthensis 2_1_59BFAA	mobileOG_000093312|recT|K1K078|replication/recombination/repair|NA|GPD|Homology	MNTTDKLATALGQAPAPVKAPARVASKNPIINMLVSDRFKKQMALALPKSLTADRLTRIVLTEFRKTPALLRCDRESLFGAVLQCAALGLEPGSALGHCYLLPYGKTCQLIIGYRGMIDLARRSGQILSLCAYCVHEADEFHYELGLHPDVRHIPAATAVRGPVTYVYAVAALKDGGVQFEVLSRAEIEAVRKSSRAGTRGPWVDHWEEMAKKTVIRRLFKYLPVSIEAARATEIDEKADRGEAVTEQDWIDSNFVETGEEAAPVIEQAPVEAPAPEAVAENPAPAAGN	cellular organisms; Bacteria; Proteobacteria; Betaproteobacteria; Burkholderiales; Sutterellaceae; Sutterella; Sutterella wadsworthensis	51	tr|K1K078|K1K078_9BURK Phage RecT family recombinase OS=Sutterella wadsworthensis 2_1_59BFAA OX=742823 GN=HMPREF9465_00243 PE=4 SV=1
A0A0M1V0K2	mobileOG_000780826	mobileOG_000093379	recT	The DNA single-strand annealing proteins (SSAPs), such as RecT, Red-beta, ERF and Rad52, function in RecA-dependent and RecA-independent DNA recombination pathways. This family includes proteins related to RecT	replication/recombination/repair	NA	0	0	0	0	1	0	0	0	0	0	0	LM, I.; EV, K.; L, A. Classification and Evolutionary History of the Single-Strand Annealing Proteins, RecT, Redbeta, ERF and RAD52. BMC Genomics2002, 3. https://doi.org/10.1186/1471-2164-3-8.	GPD	Homology	Paeniclostridium sordellii	mobileOG_000093379|recT|A0A0M1V0K2|replication/recombination/repair|NA|GPD|Homology	MTNLKNQLQNKANNTNQVKKASPSKGMEQLLTKMGGQIQKALPSMVSSERFQRVALTAFSNNTKLQQCDPMSFIAAMMQSAQLGLEPNTPLGQAYLIPYGKQVQFQIGYKGLLELAQRSGKIKTLYAHEVRENDTFDIDYGLNQTLTHKPLLKGDRGEVIGYYAVYHLDTGGNSFIFMTKDEVLEHAKRFSKTYNSGPWQTDFDAMAKKTVIKQLLKYAPLSIELQKATSMDETVKTEISDDMSLVKDEGIEAEFTELTDEGAEVENQQIEGQQVMDM	cellular organisms; Bacteria; Terrabacteria group; Firmicutes; Clostridia; Eubacteriales; Peptostreptococcaceae; Paeniclostridium	51	tr|A0A0M1V0K2|A0A0M1V0K2_PAESO Puative phage RecT protein OS=Paeniclostridium sordellii OX=1505 GN=JGS6382_33321 PE=4 SV=1
A0A3D5LSX1	mobileOG_000107945	mobileOG_000093487	cas2	Cas1 and Cas2 fromGGGGGG-form a stable complex that is essential for spacer acquisition and determine	stability/transfer/defense	crispr,spacer acquisition	0	0	0	0	8	0	0	0	0	0	0	Nu±ez, J. K.; Kranzusch, P. J.; Noeske, J.; Wright, A. V.; Davies, C. W.; Doudna, J. A. Cas1-Cas2 Complex Formation Mediates Spacer Acquisition during CRISPR-Cas Adaptive Immunity. Nat. Struct. Mol. Biol.2014, 21 (6), 528û534. https://doi.org/10.1038/nsmb.2820.	GPD	Homology	Eubacterium sp.	mobileOG_000093487|cas2|A0A3D5LSX1|stability/transfer/defense|crispr,spacer acquisition|GPD|Homology	MVVVSYDISNDKLRTKFAKYLSRFGHRLQYSVFEIDNSEKIVNNIVNDLKNKYEKSFSQEDSVIIFKLSSSCEVLRFGYAKNDEKDFIIIS	cellular organisms; Bacteria; Terrabacteria group; Firmicutes; Clostridia; Eubacteriales; Eubacteriaceae; Eubacterium; unclassified Eubacterium	cas2	tr|A0A3D5LSX1|A0A3D5LSX1_9FIRM CRISPR-associated endoribonuclease Cas2 OS=Eubacterium sp. OX=142586 GN=cas2 PE=3 SV=1
A0A3D5LSK4	mobileOG_000140629	mobileOG_000006221	cas4	We show that Cas4 interacts directly with Cas1-Cas2 forming a Cas4-Cas1-Cas2 complex that captures and processes prespacers prior to integration	stability/transfer/defense	crispr,spacer acquisition	0	0	0	0	1	0	0	0	0	0	0	Lee, H.; Dhingra, Y.; Sashital, D. G. The Cas4-Cas1-Cas2 Complex Mediates Precise Prespacer Processing during CRISPR Adaptation. Elife2019, 8. https://doi.org/10.7554/ELIFE.44248.	GPD	Manual	Eubacterium sp.	mobileOG_000006221|cas4|A0A3D5LSK4|stability/transfer/defense|crispr,spacer acquisition|GPD|Manual	MEDLILISNLNDFIFCPVSIYFHKLYGNQDNLTYQSQYQINGTKAHEKVDNKKYSTRKSVKMALDVYSDEYKIVGKIDLYDEISKTLIERKKFVKKIYDGYIFQLYAQYYAMTEMGYEINHLEVRSLDDNKKYKIALPDDDVAMKNKFKQLINQIRLFDMDKFEQTNKEKCSKCIYEQACDKSLIKEGIYVKCK	cellular organisms; Bacteria; Terrabacteria group; Firmicutes; Clostridia; Eubacteriales; Eubacteriaceae; Eubacterium; unclassified Eubacterium	cas4	tr|A0A3D5LSK4|A0A3D5LSK4_9FIRM Type V CRISPR-associated protein Cas4 OS=Eubacterium sp. OX=142586 GN=cas4 PE=4 SV=1
A0A413PI00	mobileOG_000145522	mobileOG_000006251	cas5	Subunit of Cascade complex interacting with large subunit and Cas7 subunit and binding the 5?-handle of crRNA [20,GG--22,GG--23,GG--43G--G-G-G45]. In the subtype I-C system Cas5 is the ribonuclease that replaces Cas6 function [46].	stability/transfer/defense	crispr,cascade complex	0	0	0	0	2	0	0	0	0	0	0	Makarova, K. S.; Koonin, E. V. Annotation and Classification of CRISPR-Cas Systems. Methods Mol. Biol.2015, 1311, 47û75. https://doi.org/10.1007/978-1-4939-2687-9_4.	GPD	Manual	Anaerobutyricum hallii	mobileOG_000006251|cas5|A0A413PI00|stability/transfer/defense|crispr,cascade complex|GPD|Manual	MRVIRLKMYQEMARFNNPSAPRGADCYPLPPFSTVNGFIHSMCQWKKYHKLDYFVTGKGVYNTKTQKEWHGGKRFNKVSDEMLKRWDIITDYTDGSHTGWVNTVKYHLMLVDLHTTIYIKADDSDINDIYNALLNPPVYPSLGEYGDLCKIEAVDIVELKELNEPVSVPLAMQSYIPVNKGNFTGTIYRINNKYEIIKGLRRFQKVSCYLVDKGQEVMSNLFDDDEPIIFID	cellular organisms; Bacteria; Terrabacteria group; Firmicutes; Clostridia; Eubacteriales; Lachnospiraceae; Anaerobutyricum	cas5	tr|A0A413PI00|A0A413PI00_9FIRM CRISPR-associated protein Cas5 OS=Anaerobutyricum hallii OX=39488 GN=cas5 PE=4 SV=1
A0A415L5D0	mobileOG_000780826	mobileOG_000094079	recT	The DNA single-strand annealing proteins (SSAPs), such as RecT, Red-beta, ERF and Rad52, function in RecA-dependent and RecA-independent DNA recombination pathways. This family includes proteins related to RecT	replication/recombination/repair	NA	0	0	0	0	4	0	0	0	0	0	0	LM, I.; EV, K.; L, A. Classification and Evolutionary History of the Single-Strand Annealing Proteins, RecT, Redbeta, ERF and RAD52. BMC Genomics2002, 3. https://doi.org/10.1186/1471-2164-3-8.	GPD	Homology	Blautia obeum	mobileOG_000094079|recT|A0A415L5D0|replication/recombination/repair|NA|GPD|Homology	MAVKDALAEKTSRKNEAVKLTKNMSIADMIKAMEPEIKKALPQVITPERFTRMALSALNTTPKLAECSQMSFLGALMNAAQLGLEPNTPLGQAYLIPYKNKGRLECQFQIGYKGLIDMVYRNENIQTVQAQCVYENDDFQYELGLDPKLVHKPALKDRGNLILVYALWKSKNGGFGFEVMSKEDIDNHARRFSQSFGSSYSPWKTNYEEMAKKTVIKKCLKYAPLKTDFVMQMNNDESIKSEINVDMSEVVNEQEDPNIIDQEYKEVENEQSEQ	cellular organisms; Bacteria; Terrabacteria group; Firmicutes; Clostridia; Eubacteriales; Lachnospiraceae; Blautia	51	tr|A0A415L5D0|A0A415L5D0_9FIRM Recombinase RecT OS=Blautia obeum OX=40520 GN=DW021_15450 PE=4 SV=1
A0A3D4KYB7	mobileOG_000021204	mobileOG_000006313	cas2	Cas1 and Cas2 fromGGGGGG-form a stable complex that is essential for spacer acquisition and determine	stability/transfer/defense	crispr,spacer acquisition	0	0	0	0	1	0	0	0	0	0	0	Nu±ez, J. K.; Kranzusch, P. J.; Noeske, J.; Wright, A. V.; Davies, C. W.; Doudna, J. A. Cas1-Cas2 Complex Formation Mediates Spacer Acquisition during CRISPR-Cas Adaptive Immunity. Nat. Struct. Mol. Biol.2014, 21 (6), 528û534. https://doi.org/10.1038/nsmb.2820.	GPD	Manual	Ruminococcaceae bacterium	mobileOG_000006313|cas2|A0A3D4KYB7|stability/transfer/defense|crispr,spacer acquisition|GPD|Manual	MHVLVIYDVSDNKKRRRIFRILNGCGTRVQESAFECIISEARISALERKLSALIDRTDSVRFYRLPVNARISVYGDTTNEVFSNSSYVVI	cellular organisms; Bacteria; Terrabacteria group; Firmicutes; Clostridia; Eubacteriales; Oscillospiraceae; unclassified Oscillospiraceae	cas2	tr|A0A3D4KYB7|A0A3D4KYB7_9FIRM CRISPR-associated endoribonuclease Cas2 OS=Ruminococcaceae bacterium OX=1898205 GN=cas2 PE=3 SV=1
A0A3S7W8E6	mobileOG_000133245	mobileOG_000094505	orf623	Viral Terminase	phage	infection,regulation	0	0	0	0	1	0	0	0	0	0	0	LW, B. DNA Packaging in DsDNA Bacteriophages. Annu. Rev. Microbiol.1989, 43, 267–292. https://doi.org/10.1146/ANNUREV.MI.43.100189.001411.	GPD	Homology	Streptococcus phage SW1	mobileOG_000094505|orf623|A0A3S7W8E6|phage|infection,regulation|GPD|Homology	MKFLSLVPNVDDLSQKLEPMDWQLFIFSQIFAWFDLDNVPRFSNIIISIARSQGKTMIAGICLNFSYLIEIIGQSNQDFLVSSLTFDQTMKLFTYVKSMMARIIENEPFKSLAEETQVQLYSREIKSLVDANAINTMSFESGKFDSKHFKLAVADEVGELRTDEGISKITSGQVNTEGSRFIEISTSYQTPDVPFHQEQKKLIEIMERDFDRSGDDQLCLIWSQDNLEETFQPETWAKSNPLLNHPDLKDSLMKGLLSERDKKMLMGKLADFQVKNMNCWLLADSNSFLDLSDIENAVIDEFDIRGKRVYVGLDASMFSDNTAIGFVYPYVGEDGSQKWHVEQHSFIPWQQAGSLEAKMEQDGVNYRDLEAKGFCTITSHPQGLINPEEVYRWFIDYVE…	Viruses, Duplodnaviria, Heunggongvirae, Uroviricota, Caudoviricetes, Caudovirales, Siphoviridae (phages with long non-contractile tails), Moineauvirus, unclassified Moineauvirus, Streptococcus phage SW1	orf31	tr|A0A3S7W8E6|A0A3S7W8E6_9CAUD Terminase large subunit OS=Streptococcus phage SW1 OX=2419628 GN=SW1_003 PE=4 SV=1
A0A413PI00	mobileOG_000145522	mobileOG_000006325	cas5	Subunit of Cascade complex interacting with large subunit and Cas7 subunit and binding the 5?-handle of crRNA [20,GG--22,GG--23,GG--43G--G-G-G45]. In the subtype I-C system Cas5 is the ribonuclease that replaces Cas6 function [46].	stability/transfer/defense	crispr,cascade complex	0	0	0	0	1	0	0	0	0	0	0	Makarova, K. S.; Koonin, E. V. Annotation and Classification of CRISPR-Cas Systems. Methods Mol. Biol.2015, 1311, 47û75. https://doi.org/10.1007/978-1-4939-2687-9_4.	GPD	Manual	Anaerobutyricum hallii	mobileOG_000006325|cas5|A0A413PI00|stability/transfer/defense|crispr,cascade complex|GPD|Manual	MRVIRLKMYQEMARFNNPSAPRGADCYPLPPFSTVNGFIHSMCQWKKYHKLDYFVTGNGVYNTRTQKEWHGGKRFNKVSDEMLKRWDVITDHTDGSHSGWVSTVKYHLMLVDLYTTIYIKADDSDIDDIYHALLNPPVYPSLGEYGDLCKIEAVDIIELKELCEPISAPLAMQSYIPVNKGNFAGTIYRINNKYEIVKGLRRFQKVSCYLVDKGQEVMSNLFDDDKPIIFID	cellular organisms; Bacteria; Terrabacteria group; Firmicutes; Clostridia; Eubacteriales; Lachnospiraceae; Anaerobutyricum	cas5	tr|A0A413PI00|A0A413PI00_9FIRM CRISPR-associated protein Cas5 OS=Anaerobutyricum hallii OX=39488 GN=cas5 PE=4 SV=1
A0A3D3Y007	mobileOG_000780826	mobileOG_000094850	recT	The DNA single-strand annealing proteins (SSAPs), such as RecT, Red-beta, ERF and Rad52, function in RecA-dependent and RecA-independent DNA recombination pathways. This family includes proteins related to RecT	replication/recombination/repair	NA	0	0	0	0	3	0	0	0	0	0	0	LM, I.; EV, K.; L, A. Classification and Evolutionary History of the Single-Strand Annealing Proteins, RecT, Redbeta, ERF and RAD52. BMC Genomics2002, 3. https://doi.org/10.1186/1471-2164-3-8.	GPD	Homology	Ruminococcaceae bacterium	mobileOG_000094850|recT|A0A3D3Y007|replication/recombination/repair|NA|GPD|Homology	MAGKIQNQLANRAPEQKTMQQYIKSMEGEIRKALPSVITPERFTRIVLSAISVNPKLGSCTPASFLGAMMTSAQLGLEVNTPLGQAYVLPYSNKGVLEAQFQLGYKGLIDLAYRSGEVEVIQAHVVYENDEFECEYGLEPKLTHRPADHDRGDPIKVYAVFKTKSGGFGFEVMSMEDVRKHAAKYSKAYSSSYSPWKTNFEEMAKKTVLKRVLKYAPLKSDFVRAAVQDETIKRDISDDMYSVPSETIFDADAEEIPNVDANTGEVVSE	cellular organisms; Bacteria; Terrabacteria group; Firmicutes; Clostridia; Eubacteriales; Oscillospiraceae; unclassified Oscillospiraceae	51	tr|A0A3D3Y007|A0A3D3Y007_9FIRM Recombinase RecT OS=Ruminococcaceae bacterium OX=1898205 GN=DIT79_00945 PE=4 SV=1
U2SBP2	mobileOG_000780826	mobileOG_000095309	recT	The DNA single-strand annealing proteins (SSAPs), such as RecT, Red-beta, ERF and Rad52, function in RecA-dependent and RecA-independent DNA recombination pathways. This family includes proteins related to RecT	replication/recombination/repair	NA	0	0	0	0	1	0	0	0	0	0	0	LM, I.; EV, K.; L, A. Classification and Evolutionary History of the Single-Strand Annealing Proteins, RecT, Redbeta, ERF and RAD52. BMC Genomics2002, 3. https://doi.org/10.1186/1471-2164-3-8.	GPD	Homology	Oscillibacter sp. KLE 1745	mobileOG_000095309|recT|U2SBP2|replication/recombination/repair|NA|GPD|Homology	MEKNLIQKQGGQMSAAKAEKKTMQAYIKAMEPAIKKALPSVITPERFTRMVLSALSSTPKLAECSPQSFLAAMMTAAQLGVEPNTALGQAYLLPYRNHGQMECQFQLGYKGLIDLAYRSGEVSVIQAHTVYENDVFEYELGMDPKLRHVPAKADRGEAVAYYAMFKTKDGGYGFEVMSVDDVQRHAQRYSKSYGNGSSPWRSNFDEMAKKTVLKRALKYAPLKSDFVRGVAQDETIKAELSDEMYAVPDETVFEAEGEEIDSTAVDTETGEVIGDAE	cellular organisms; Bacteria; Terrabacteria group; Firmicutes; Clostridia; Eubacteriales; Oscillospiraceae; Oscillibacter; unclassified Oscillibacter	51	tr|U2SBP2|U2SBP2_9FIRM Recombination and repair protein RecT OS=Oscillibacter sp. KLE 1745 OX=1226323 GN=HMPREF1546_02319 PE=4 SV=1
A0A316M5N2	mobileOG_000780826	mobileOG_000095332	recT	The DNA single-strand annealing proteins (SSAPs), such as RecT, Red-beta, ERF and Rad52, function in RecA-dependent and RecA-independent DNA recombination pathways. This family includes proteins related to RecT	replication/recombination/repair	NA	0	0	0	0	1	0	0	0	0	0	0	LM, I.; EV, K.; L, A. Classification and Evolutionary History of the Single-Strand Annealing Proteins, RecT, Redbeta, ERF and RAD52. BMC Genomics2002, 3. https://doi.org/10.1186/1471-2164-3-8.	GPD	Homology	Veillonellaceae bacterium	mobileOG_000095332|recT|A0A316M5N2|replication/recombination/repair|NA|GPD|Homology	MNTKGGLTKRNTAVAEQKKDGSMQGLIRAMEPEIKKALPSVITPERFTRMIFTALSSNPQLKECSPQSFLGAMMQAAQLGLEPNTPIGQAYLIPYRNKGKLECQFQLGYKGGIDLAYRSGEIKDIQAHEVYENDTFEYEFGLEPKLKHIPATHDRGNVIMYYAVFHMVNGGYGFEVMSREDVINHAKKTSQSFNSPYSPWSKYFDEMAKKTVIKKMLKYAPIKTDFVRALAADETIKSNISENMTDLPDETVTIDAEAQMPQDEEIPFDPIPPNVDKETGEVLNDGRN	cellular organisms, Bacteria, Terrabacteria group, Firmicutes, Negativicutes, Veillonellales, Veillonellaceae, unclassified Veillonellaceae, Veillonellaceae bacterium	51	tr|A0A316M5N2|A0A316M5N2_9FIRM Recombinase RecT OS=Veillonellaceae bacterium OX=2049049 GN=DBY44_00240 PE=4 SV=1
T0UYU1	mobileOG_000133245	mobileOG_000095730	orf623	Viral Terminase	phage	infection,regulation	0	0	0	0	1	0	0	0	0	0	0	LW, B. DNA Packaging in DsDNA Bacteriophages. Annu. Rev. Microbiol.1989, 43, 267–292. https://doi.org/10.1146/ANNUREV.MI.43.100189.001411.	GPD	Homology	Streptococcus sp. HSISS2	mobileOG_000095730|orf623|T0UYU1|phage|infection,regulation|GPD|Homology	MQQAMEDDDNRDADTYLCLVWSQDSLDEVFQPETWGKSNPLLDLAQERDNLMKGLMDKRDSDLLSGNLADFQVKNMNCWLLADSNSFLDLTDIENAVVDEFDIKGKRVYVGLDASMFSDNTAIGFVYPYVAEDGSQKWHIEQHSFIPWQQAGSLEAKMEQDGVNYRDLETKGYCTITSHPQGLINPEEVYRWFCEYVEDNQLDVVFFGYDAMGVSKIIKALESNTSFPLMPIRQRTSELKDPTKFLQTLFIEGNITRLDDEIMRKALINAVIKEDNIGIQVDKMKSTYKIDVVDALIDAFYDGMYAFEDYAITNNPTWKVEHMSQEAVLNWLKNPDSGLLEEY	cellular organisms, Bacteria, Terrabacteria group, Firmicutes, Bacilli, Lactobacillales, Streptococcaceae, Streptococcus, unclassified Streptococcus, Streptococcus sp. HSISS2	orf31	tr|T0UYU1|T0UYU1_9STRE Phage terminase, large subunit OS=Streptococcus sp. HSISS2 OX=1316411 GN=HSISS2_1661 PE=4 SV=1
A0A374DTD8	mobileOG_000101263	mobileOG_000095963	cas9	In type II CRISPR-Cas systems, Cas9 is sufficient both to generate crRNA and to cleave the target DNA [56,GGGGGG-58].	stability/transfer/defense	crispr,recombination	0	0	0	0	1	0	0	0	0	0	0	Makarova, K. S.; Koonin, E. V. Annotation and Classification of CRISPR-Cas Systems. Methods Mol. Biol.2015, 1311, 47û75. https://doi.org/10.1007/978-1-4939-2687-9_4.	GPD	Homology	Ruminococcus sp. AM34-10LB	mobileOG_000095963|cas9|A0A374DTD8|stability/transfer/defense|crispr,recombination|GPD|Homology	MYNQNIYDVDHIFPRSKVKDDSLDNRVLVKKQVNAHKDNTYPLDSSIREKMKGFWHLLMDKGLISKKKYERLTRATPLSDSELSDFIARQIVETSQSTKAVASLFKELYPDTEIVYVKASLVSEFRDESRGFGFLKCREVNDFHHAKDAYLNIVVGNVYNERCTHNKSIFIKGLQTKTYSLNKMFSFNTPNAWSIDDNKSIKIVRKTMNKNNIRFTRYALTRNGGLFKMNPLKKGSGQVSLKQNSPLSDISKYGGYDKPASSYFSFVKYEGKKGKEMRQLVAIDSYIKARYEANPEKYLSETFGLKKPVVLIPVVKRDACIEIDGFRMHISGKTGSRITFKPAMQITVSYDTEKYIRNVVKLNSKPENYNITELDKVSTDENIELFDILTYKMTDTVLK…	cellular organisms; Bacteria; Terrabacteria group; Firmicutes; Clostridia; Eubacteriales; Oscillospiraceae; Ruminococcus; unclassified Ruminococcus	cas9	tr|A0A374DTD8|A0A374DTD8_9FIRM CRISPR-associated endonuclease Cas9 OS=Ruminococcus sp. AM34-10LB OX=2293206 GN=cas9 PE=3 SV=1
A0A374DTD8	mobileOG_000101263	mobileOG_000095963	cas9	In type II CRISPR-Cas systems, Cas9 is sufficient both to generate crRNA and to cleave the target DNA [56,GGGGGG-58].	stability/transfer/defense	crispr,recombination	0	0	0	0	1	0	0	0	0	0	0	Makarova, K. S.; Koonin, E. V. Annotation and Classification of CRISPR-Cas Systems. Methods Mol. Biol.2015, 1311, 47û75. https://doi.org/10.1007/978-1-4939-2687-9_4.	GPD	Homology	Ruminococcus sp. AM34-10LB	mobileOG_000095963|cas9|A0A374DTD8|stability/transfer/defense|crispr,recombination|GPD|Homology	MYNQNIYDVDHIFPRSKVKDDSLDNRVLVKKQVNAHKDNTYPLDSSIREKMKGFWHLLMDKGLISKKKYERLTRATPLSDSELSDFIARQIVETSQSTKAVASLFKELYPDTEIVYVKASLVSEFRDESRGFGFLKCREVNDFHHAKDAYLNIVVGNVYNERCTHNKSIFIKGLQTKTYSLNKMFSFNTPNAWSIDDNKSIKIVRKTMNKNNIRFTRYALTRNGGLFKMNPLKKGSGQVSLKQNSPLSDISKYGGYDKPASSYFSFVKYEGKKGKEMRQLVAIDSYIKARYEANPEKYLSETFGLKKPVVLIPVVKRDACIEIDGFRMHISGKTGSRITFKPAMQITVSYDTEKYIRNVVKLNSKPENYNITELDKVSTDENIELFDILTYKMTDTVLK…	cellular organisms; Bacteria; Terrabacteria group; Firmicutes; Clostridia; Eubacteriales; Oscillospiraceae; Ruminococcus; unclassified Ruminococcus	cas2	tr|A0A374DTD8|A0A374DTD8_9FIRM CRISPR-associated endonuclease Cas9 OS=Ruminococcus sp. AM34-10LB OX=2293206 GN=cas9 PE=3 SV=1
D9Y6C7	mobileOG_000247533	mobileOG_000096209	recT	Binds to single-stranded DNA and also promotes the renaturation of complementary single-stranded DNA. Function in recombination. Has a function similar to that of lambda RedB.	replication/recombination/repair	NA	0	0	0	0	2	0	0	0	0	0	0	LM, I.; EV, K.; L, A. Classification and Evolutionary History of the Single-Strand Annealing Proteins, RecT, Redbeta, ERF and RAD52. BMC Genomics2002, 3. https://doi.org/10.1186/1471-2164-3-8.	GPD	Homology	Burkholderiales bacterium 1_1_47	mobileOG_000096209|recT|D9Y6C7|replication/recombination/repair|NA|GPD|Homology	MSTSDQLAAAVGAPSAPVAKPKTKAPIIVQQVLSDQFKKQLALAVPKHLSADRMARIAATELRKTPALLNTTPASFLGAVMQSAQLGLEPGSALGQAYLVPYGNQCQLILGYRGMIDLARRSGQVLSLSAFAVHEGDDFNYQLGLHPDIHHVPSCEADRVKKPITFVYAVANLRGGGYQFEVMSRAEVEAVKAKAKSKNIWNNYFEAMALKTVIRRLFKYLPVSIEALQVANVDAKREAGEKIDPNDVIDINAVTVDDFKDIEDAEVVGTSQDAPAETINK	cellular organisms; Bacteria; Proteobacteria; Betaproteobacteria; Burkholderiales; unclassified Burkholderiales	51	tr|D9Y6C7|D9Y6C7_9BURK Recombinase, phage RecT family OS=Burkholderiales bacterium 1_1_47 OX=469610 GN=HMPREF0189_01082 PE=4 SV=1
F8HGS7	mobileOG_000133245	mobileOG_000096356	orf623	Viral Terminase	phage	infection,regulation	0	0	0	0	1	0	0	0	0	0	0	LW, B. DNA Packaging in DsDNA Bacteriophages. Annu. Rev. Microbiol.1989, 43, 267–292. https://doi.org/10.1146/ANNUREV.MI.43.100189.001411.	GPD	Homology	Streptococcus phage YMC-2011	mobileOG_000096356|orf623|F8HGS7|phage|infection,regulation|GPD|Homology	MTNAIMDESGDLKDRTSISKIVSGQVKIPNRQFIQISTAYPNPTSPLRHDERMMQGIMERDDRAGDTQLCLVWSQDSIDEIYMPETWSKSNPLLDLESEHDTLLKGLMDKRDADLLSGNINDFIIKNMNLWGEQDENSFLKLEDIERSVISDFDIRGRRAYVGLDASMFSDNTAIGFVYPYLGADGSQKWHIEQHSFIPWQQAGSLEAKEKQDGVNYRDLETKGYCTITSHPQGLINPEEVYRWFCEYVEDNQLDVVFFGYDAMGVSKLIKALESNTSFPLMPIRQRTSELKDPTKFLQTLFIEGNITRLDDEIMRKALINAVIKEDNICIQVDKMKSTYKIDVVDALIDAFYDGMYAFEDYAITNNPTWKVEHMSQEAVLNWLKNPDSGLLEEY	Viruses; Duplodnaviria; Heunggongvirae; Uroviricota; Caudoviricetes; Caudovirales; Siphoviridae; Moineauvirus; unclassified Moineauvirus	orf31	tr|F8HGS7|F8HGS7_9CAUD Terminase large subunit OS=Streptococcus phage YMC-2011 OX=1051631 GN=Ssal_phage00048 PE=4 SV=1
A0A263VY51	mobileOG_000032625	mobileOG_000096554	dnaB_1	DNA helicase	replication/recombination/repair	NA	0	0	0	0	1	0	0	0	0	0	0	D, F.; CE, B.; JM, B. Crystal Structure of the N-Terminal Domain of the DnaB Hexameric Helicase. Structure1999, 7 (6), 691–698. https://doi.org/10.1016/S0969-2126(99)80090-2.	GPD	Homology	Enterobacter asburiae	mobileOG_000096554|dnaB_1|A0A263VY51|replication/recombination/repair|NA|GPD|Homology	MTAEFMAVPQNIEAEQSVIGGLLLDDDNSERVQKVLAMLKPESFYSRPHQLIFAEMRQMFRDNKPVDGLTLFDALEGKGLAEQVGGFAYLAEIAKNTPSAANIVAYAASVREAAMERYGINRLTEATELLYSRNGMSATQKYEAIQGIFTQLADHSKTGSRRGLRSFGEVMDDWVADLEKRFDPSGEQRGMSTGIPSLDRLLAPKGLVKGSLFVIGARPKMGKAMALDAKILLQDGSWTTHGKIKVGQQVTSVDGHASMVTGVFPQGVRKMYQVTFEDGRTVKAADSHLWEISSSKFEGDRVVDTEKLEAMLQRVRYQGRLRIPSLSGDFGSSTDHVDGWVLGALLGDGSLTKSVKFTNSEDYVLSRMAASVFPLNLRHIGGNDYTVTNHRGCKNPLLE…	cellular organisms; Bacteria; Proteobacteria; Gammaproteobacteria; Enterobacterales; Enterobacteriaceae; Enterobacter; Enterobacter cloacae complex	orf30	tr|A0A263VY51|A0A263VY51_ENTAS Helicase DnaB OS=Enterobacter asburiae OX=61645 GN=CIG53_02530 PE=4 SV=1
A0A413PI00	mobileOG_000145522	mobileOG_000006563	cas5	Subunit of Cascade complex interacting with large subunit and Cas7 subunit and binding the 5?-handle of crRNA [20,GG--22,GG--23,GG--43G--G-G-G45]. In the subtype I-C system Cas5 is the ribonuclease that replaces Cas6 function [46].	stability/transfer/defense	crispr,cascade complex	0	0	0	0	4	0	0	0	0	0	0	Makarova, K. S.; Koonin, E. V. Annotation and Classification of CRISPR-Cas Systems. Methods Mol. Biol.2015, 1311, 47û75. https://doi.org/10.1007/978-1-4939-2687-9_4.	GPD	Manual	Anaerobutyricum hallii	mobileOG_000006563|cas5|A0A413PI00|stability/transfer/defense|crispr,cascade complex|GPD|Manual	MRVIRLKMYQEMARFNNPSAPRGADCYPLPPFSTVNGFIHSMCQWKKYHKLDYFVTGKGVYNTKTQKEWHGGKRFNKVSDEMLKRWDIITDYTDGSHTGWVNTVKYHLMLVDLYTTIYIKSNDSDIDDIYHALLNPPVYPSLGEYGDLCKIEAVDIIELKELSEPVSAPLAMQSYIPVNKGNFAGTIYRINNKYEIVKGLRRFQKVSCYLVDKGQEVMSNLFDDDEPIIFID	cellular organisms; Bacteria; Terrabacteria group; Firmicutes; Clostridia; Eubacteriales; Lachnospiraceae; Anaerobutyricum	cas5	tr|A0A413PI00|A0A413PI00_9FIRM CRISPR-associated protein Cas5 OS=Anaerobutyricum hallii OX=39488 GN=cas5 PE=4 SV=1
A0A1B1P953	mobileOG_000777211	mobileOG_000096856	51	Chaperone that is involved in the formation of the central hub of the baseplate.	phage	infection,regulation	0	0	0	0	1	0	0	0	0	0	0	LM, K., & M, L. (1984). Identification of bacteriophage T4D gene products 26 and 51 as baseplate hub structural components. Journal of Virology, 52(2), 344–349. https://doi.org/10.1128/JVI.52.2.344-349.1984	GPD	Homology	Klebsiella phage vB_KpnM_KpV477	mobileOG_000096856|51|A0A1B1P953|phage|infection,regulation|GPD|Homology	MANIVRCELPDGVQRFKPFTVEDYRDLLLVRNDMNTKSEEEQKQLIAELMDDYFHDHPAEYRPYIFLKVFLSSIGKTKIPVRMKCPKCGKYKQYLFNLNQPPLVNPKVEVAGLTLKFKKPIEIIDDTGKMILDNIISVKDSSGEYAWNELSDSNKLTVIDAIDVETLEKILSQMKPFNFELKTSCCDTTTILKYDNIVDIFKLLLHPDEIFTFYQINHRLVSQGKYDLNSIMKMLPIERGITLSLIEKDLKS	Viruses, Duplodnaviria, Heunggongvirae, Uroviricota, Caudoviricetes, Caudovirales, Myoviridae (phages with contractile tails), Tevenvirinae, Jiaodavirus, unclassified Jiaodavirus, Klebsiella phage vB_KpnM_KpV477	51	tr|A0A1B1P953|A0A1B1P953_9CAUD Putative baseplate hub assembly catalyst OS=Klebsiella phage vB_KpnM_KpV477 OX=1852625 GN=kpv477_201 PE=4 SV=1
U2SBP2	mobileOG_000780826	mobileOG_000097082	recT	The DNA single-strand annealing proteins (SSAPs), such as RecT, Red-beta, ERF and Rad52, function in RecA-dependent and RecA-independent DNA recombination pathways. This family includes proteins related to RecT	replication/recombination/repair	NA	0	0	0	0	1	0	0	0	0	0	0	LM, I.; EV, K.; L, A. Classification and Evolutionary History of the Single-Strand Annealing Proteins, RecT, Redbeta, ERF and RAD52. BMC Genomics2002, 3. https://doi.org/10.1186/1471-2164-3-8.	GPD	Homology	Oscillibacter sp. KLE 1745	mobileOG_000097082|recT|U2SBP2|replication/recombination/repair|NA|GPD|Homology	MANMIQNAAASTQAVAKSKKPSSIQDYIEVMKPAIQAALPSVMTPERFSRITLSALSANPKLKGCTPQSFLGAMMTAAQLGLEPNTPLGQAYLIPFRNHGQMECQFQLGYKGLIDLAYRSGEVSIIQAHTVYENDEFEYALGLDPKLRHVPAKSNRGKPIAYYAMFKTKDGGYGFQVMSIEEVTEHARKFSKSFGNGPWQTNFDEMAKKTVLKKVLKYAPLKSDFVRGMAQDGTTKTDISSDMTDIPDMTEYIDVDQDTGEVISQEVAESI	cellular organisms; Bacteria; Terrabacteria group; Firmicutes; Clostridia; Eubacteriales; Oscillospiraceae; Oscillibacter; unclassified Oscillibacter	51	tr|U2SBP2|U2SBP2_9FIRM Recombination and repair protein RecT OS=Oscillibacter sp. KLE 1745 OX=1226323 GN=HMPREF1546_02319 PE=4 SV=1
A0A2V2F7R0	mobileOG_000110132	mobileOG_000006595	cas1	Universally conserved endonuclease associated with the CRISPR-CAS prokaryotic immunity system; Cas1 and Cas2 fromGGGGGG-form a stable complex that is essential for spacer acquisition and determine	stability/transfer/defense	crispr,spacer acquisition	0	0	0	0	1	0	0	0	0	0	0	Wiedenheft, B.; Zhou, K.; Jinek, M.; Coyle, S. M.; Ma, W.; Doudna, J. A. Structural Basis for DNase Activity of a Conserved Protein Implicated in CRISPR-Mediated Genome Defense. Structure2009, 17 (6), 904û912. https://doi.org/10.1016/j.str.2009.03.019.	GPD	Manual	Subdoligranulum variabile	mobileOG_000006595|cas1|A0A2V2F7R0|stability/transfer/defense|crispr,spacer acquisition|GPD|Manual	AMEELLGLEGEAAQQYFDGFDNLILQQRETFSFTKRSRRPPLDPVNALLSFSYSLLARDCAAALEGVGLDPYVGFLHRPRPGRSSLALDLMEELRTVFADRFVVTCINQKQLTDRHCKRQESGAVLLTDEGRKIFLQAWQQRKQQMIQHPFLNEKIPWGLVPYVQALLLARTLRGDLDRYPPFFWK	cellular organisms; Bacteria; Terrabacteria group; Firmicutes; Clostridia; Eubacteriales; Oscillospiraceae; Subdoligranulum	cas1	tr|A0A2V2F7R0|A0A2V2F7R0_9FIRM CRISPR-associated endonuclease Cas1 OS=Subdoligranulum variabile OX=214851 GN=cas1 PE=3 SV=1
A0A2V2F128	mobileOG_000777519	mobileOG_000097096	cas2	Cas1 and Cas2 fromGGGGGG-form a stable complex that is essential for spacer acquisition and determine	stability/transfer/defense	crispr	0	0	0	0	1	0	0	0	0	0	0	Nu±ez, J. K.; Kranzusch, P. J.; Noeske, J.; Wright, A. V.; Davies, C. W.; Doudna, J. A. Cas1-Cas2 Complex Formation Mediates Spacer Acquisition during CRISPR-Cas Adaptive Immunity. Nat. Struct. Mol. Biol.2014, 21 (6), 528û534. https://doi.org/10.1038/nsmb.2820.	GPD	Homology	Subdoligranulum variabile	mobileOG_000097096|cas2|A0A2V2F128|stability/transfer/defense|crispr|GPD|Homology	MLVLVTYDVNTETDAGRKRLRKVARVCVDHGQRVQNSVFECLLDAAQYAAFKAKLTAQINPKTDSLRFYLLGNNYKGKVEHIGCAPQWSQDDILLV	cellular organisms; Bacteria; Terrabacteria group; Firmicutes; Clostridia; Eubacteriales; Oscillospiraceae; Subdoligranulum	cas2	tr|A0A2V2F128|A0A2V2F128_9FIRM CRISPR-associated endoribonuclease Cas2 OS=Subdoligranulum variabile OX=214851 GN=cas2 PE=3 SV=1
A0A1Q2CAQ7	mobileOG_000006614	mobileOG_000006614	cas1	Universally conserved endonuclease associated with the CRISPR-CAS prokaryotic immunity system; Cas1 and Cas2 fromGGGGGG-form a stable complex that is essential for spacer acquisition and determine	stability/transfer/defense	crispr,spacer acquisition	0	0	0	0	1	0	0	0	0	0	0	Wiedenheft, B.; Zhou, K.; Jinek, M.; Coyle, S. M.; Ma, W.; Doudna, J. A. Structural Basis for DNase Activity of a Conserved Protein Implicated in CRISPR-Mediated Genome Defense. Structure2009, 17 (6), 904û912. https://doi.org/10.1016/j.str.2009.03.019.	GPD	Manual	Anaerostipes hadrus	mobileOG_000006614|cas1|A0A1Q2CAQ7|stability/transfer/defense|crispr,spacer acquisition|GPD|Manual	LCLDLSEIFKPLIGDRLIFSLLNKNQITENSFTRELNFLHLKKEASQLIVNELEKKLQATIMHKDLHRKVSYQYLIRLEAYKLIKHLIEEKEYEGFKMWW	cellular organisms; Bacteria; Terrabacteria group; Firmicutes; Clostridia; Eubacteriales; Lachnospiraceae; Anaerostipes	cas1	tr|A0A1Q2CAQ7|A0A1Q2CAQ7_ANAHA CRISPR-associated endonuclease Cas1 OS=Anaerostipes hadrus OX=649756 GN=cas1 PE=3 SV=1
A0A1Q2CAR1	mobileOG_000350519	mobileOG_000006615	cas2	Cas1 and Cas2 fromGGGGGG-form a stable complex that is essential for spacer acquisition and determine	stability/transfer/defense	crispr,spacer acquisition	0	0	0	0	1	0	0	0	0	0	0	Nu±ez, J. K.; Kranzusch, P. J.; Noeske, J.; Wright, A. V.; Davies, C. W.; Doudna, J. A. Cas1-Cas2 Complex Formation Mediates Spacer Acquisition during CRISPR-Cas Adaptive Immunity. Nat. Struct. Mol. Biol.2014, 21 (6), 528û534. https://doi.org/10.1038/nsmb.2820.	GPD	Manual	Anaerostipes hadrus	mobileOG_000006615|cas2|A0A1Q2CAR1|stability/transfer/defense|crispr,spacer acquisition|GPD|Manual	MVVNMYVVLVYDISQEKNGAKRWSKVFKISKKYLSHIQNSVFEGEISKPQLAQLQQEMKPYIDTELDSVIIFKSRQEKWLDKEFWGKKEDKTSFFL	cellular organisms; Bacteria; Terrabacteria group; Firmicutes; Clostridia; Eubacteriales; Lachnospiraceae; Anaerostipes	cas2	tr|A0A1Q2CAR1|A0A1Q2CAR1_ANAHA CRISPR-associated endoribonuclease Cas2 OS=Anaerostipes hadrus OX=649756 GN=cas2 PE=3 SV=1
A0A134CHR9	mobileOG_000780826	mobileOG_000097263	recT	The DNA single-strand annealing proteins (SSAPs), such as RecT, Red-beta, ERF and Rad52, function in RecA-dependent and RecA-independent DNA recombination pathways. This family includes proteins related to RecT	replication/recombination/repair	NA	0	0	0	0	1	0	0	0	0	0	0	LM, I.; EV, K.; L, A. Classification and Evolutionary History of the Single-Strand Annealing Proteins, RecT, Redbeta, ERF and RAD52. BMC Genomics2002, 3. https://doi.org/10.1186/1471-2164-3-8.	GPD	Homology	Veillonellaceae bacterium DNF00626	mobileOG_000097263|recT|A0A134CHR9|replication/recombination/repair|NA|GPD|Homology	MNAAKGIVKTQQENKKPSLQGLIRAMEPEIKKALPSVITPERFTRMVFTALSSNKKLQACTPESFLGAMMQAAQLGVEPNTPIGQAYLIPYGNQVQFQLGYKGLIDLAYRSGEVQSIQAHEVHENDTFEYELGLNPKLKHVPAMKDRGPVILYYAVIKLKNGGEGFEVMSREDVDQFARAKSKTYKNGPWQTDFDEMAKKTVLKKVLKYAPLKSDFAKQVKEDETIKSNISENMTDLPDETVTIDAEAQTPQDEEIPFDEIPPAVDKETGEVLSDGRN	cellular organisms; Bacteria; Terrabacteria group; Firmicutes; Negativicutes; Veillonellales; Veillonellaceae; unclassified Veillonellaceae	51	tr|A0A134CHR9|A0A134CHR9_9FIRM Recombination and repair protein RecT OS=Veillonellaceae bacterium DNF00626 OX=1588754 GN=HMPREF3191_00900 PE=4 SV=1
A0A134CHR9	mobileOG_000780826	mobileOG_000097270	recT	The DNA single-strand annealing proteins (SSAPs), such as RecT, Red-beta, ERF and Rad52, function in RecA-dependent and RecA-independent DNA recombination pathways. This family includes proteins related to RecT	replication/recombination/repair	NA	0	0	0	0	3	0	0	0	0	0	0	LM, I.; EV, K.; L, A. Classification and Evolutionary History of the Single-Strand Annealing Proteins, RecT, Redbeta, ERF and RAD52. BMC Genomics2002, 3. https://doi.org/10.1186/1471-2164-3-8.	GPD	Homology	Veillonellaceae bacterium DNF00626	mobileOG_000097270|recT|A0A134CHR9|replication/recombination/repair|NA|GPD|Homology	MNAAKGIVKTKQENKKPSLQGLIRAMEPEIKKALPSVITPERFTRMVFTALSSNKKLQACTPESFLGAMMQAAQLGVEPNTPIGQAYLIPYGNQVQFQLGYKGLIDLAYRSGEVQSIQAHEVHENDTFEYELGLNPKLKHVPAMKDRGPVILYYAVIKLKNGGEGFEVMSREDVDQFARAKSKTYKNGPWQTDFDEMAKKTVLKKVLKYAPLKSDFAKQVKEDETIKTSISENMTDLPDETVTIDAEAQTPQDEEIPFDEIPPAVDRETGEVLTDGRI	cellular organisms; Bacteria; Terrabacteria group; Firmicutes; Negativicutes; Veillonellales; Veillonellaceae; unclassified Veillonellaceae	51	tr|A0A134CHR9|A0A134CHR9_9FIRM Recombination and repair protein RecT OS=Veillonellaceae bacterium DNF00626 OX=1588754 GN=HMPREF3191_00900 PE=4 SV=1
E2ZBE4	mobileOG_000780826	mobileOG_000097280	recT	The DNA single-strand annealing proteins (SSAPs), such as RecT, Red-beta, ERF and Rad52, function in RecA-dependent and RecA-independent DNA recombination pathways. This family includes proteins related to RecT	replication/recombination/repair	NA	0	0	0	0	1	0	0	0	0	0	0	LM, I.; EV, K.; L, A. Classification and Evolutionary History of the Single-Strand Annealing Proteins, RecT, Redbeta, ERF and RAD52. BMC Genomics2002, 3. https://doi.org/10.1186/1471-2164-3-8.	GPD	Homology	Megasphaera micronuciformis F0359	mobileOG_000097280|recT|E2ZBE4|replication/recombination/repair|NA|GPD|Homology	MATTKGGLMTAKSNKTDGVRNMKDLVVSMEDQIQKALPTVITKERFTRMVLTAMSSNTQLQECTPTSFLGAMMQAAQLGVEPNTPLGQAYLIPYRNSKNKGALECQFQLGYKGLIDLAYRSGEVKDIQAHEVYENDVFEYELGLEPKLKHIPATSHRGSVIAYYAVFHTQKGGYGFEVMSVEDIKKHAQKYSKASGSNYSPWNSNFDEMAKKTVLKKCLKYAPLKTEFVREMSSDGTIKKDIAKNMSDVPDEMDYIDTEAETVPDNVDPMTGEVLDTRTEQEKKDDAILEASISE	cellular organisms; Bacteria; Terrabacteria group; Firmicutes; Negativicutes; Veillonellales; Veillonellaceae; Megasphaera; Megasphaera micronuciformis	51	tr|E2ZBE4|E2ZBE4_9FIRM Recombinase, phage RecT family OS=Megasphaera micronuciformis F0359 OX=706434 GN=HMPREF9429_00771 PE=4 SV=1
A0A1G9YTY8	mobileOG_000133245	mobileOG_000097425	orf623	Viral Terminase	phage	infection,regulation	0	0	0	0	1	0	0	0	0	0	0	LW, B. DNA Packaging in DsDNA Bacteriophages. Annu. Rev. Microbiol.1989, 43, 267–292. https://doi.org/10.1146/ANNUREV.MI.43.100189.001411.	GPD	Homology	Lactobacillus mucosae	mobileOG_000097425|orf623|A0A1G9YTY8|phage|infection,regulation|GPD|Homology	MKIDLTQTHDVLGAYHSINFDDIRKQYQDSGTRYAFDVLDEKILTGYLIKLAAFRHLRDLQRVGDTDFHYHYSAKECHKILKFASIAPNVDTGVPVPLMDWQKFIFCMLFGWRDESNLKRFDRCILSMARGQGKTYLMAIYMCYTYLIESMGLSNQDYLVTAENADQTGKLFGYISSMIPRIIEQQPVFGKLAKEVELAVLHNKITMRKVNNVIRPITFNSGKYDSYHFKTAVFDEIGNIHTDEGSAKITSGQVKVPNHQYIEISTAYPDPTVPYHADEKLAQTIMEQDYKRDGDNYLGLIWCQDSLDETFKPETWYKSNPLLYLDGQKEVLFKGLTNSRNNEAMAGHIDRFQNKNLNMWLQEATNSFLKLADIERAVKDDFSFRGQQVYIGFDYSMFS…	cellular organisms; Bacteria; Terrabacteria group; Firmicutes; Bacilli; Lactobacillales; Lactobacillaceae; Limosilactobacillus	orf31	tr|A0A1G9YTY8|A0A1G9YTY8_LACMC Phage terminase-like protein, large subunit, contains N-terminal HTH domain OS=Lactobacillus mucosae OX=97478 GN=SAMN05216430_10364 PE=4 SV=1
A0A4D6BE10	mobileOG_000133245	mobileOG_000097544	orf623	Viral Terminase	phage	infection,regulation	0	0	0	0	1	0	0	0	0	0	0	LW, B. DNA Packaging in DsDNA Bacteriophages. Annu. Rev. Microbiol.1989, 43, 267–292. https://doi.org/10.1146/ANNUREV.MI.43.100189.001411.	GPD	Homology	Streptococcus phage Javan536	mobileOG_000097544|orf623|A0A4D6BE10|phage|infection,regulation|GPD|Homology	MQEIDLTKSKDVIGAYNSIDFSYERKTYTDYGTQYCFNVLDGKIVAGYNIQLACFRHLRDLQRQGDSGFPYIYSVEAFNRFLKFLSLVPNVDDLSQKLEPMDWQYFIFAQLFAWFDLDDVPRFSNIIISIARSQGKTMIAGICLNFSYLIEIIGQSNQDFLVSSLNFDQTMKLFTYVKSMMARIIENEPFKSLAEETQLQLYSREIKSLVDANTIHTISFESGKFDGKHFKTAISDEVGELRTDEGISKITSGQVNTEGSRFIEISTSYQTPDVPFHQEQKKLIEIMERDFDRSGDDQLCLIWSQDNLEEVFKPETWSKSNPLLNHPKLKDGLMKGLLSERDKKLLMGKLADFQVKNMNCWLLADSNSFLDLTDIENAVVDEFDIKGKRVYVGLDASMF…	Viruses; Duplodnaviria; Heunggongvirae; Uroviricota; Caudoviricetes; Caudovirales; Siphoviridae; unclassified Siphoviridae	orf31	tr|A0A4D6BE10|A0A4D6BE10_9CAUD Terminase large subunit OS=Streptococcus phage Javan536 OX=2548249 GN=Javan536_0023 PE=4 SV=1
A0A2L2WWR6	mobileOG_000004882	mobileOG_000097829	cas9	In type II CRISPR-Cas systems, Cas9 is sufficient both to generate crRNA and to cleave the target DNA [56,GGGGGG-58].	stability/transfer/defense	crispr,recombination	0	0	0	0	1	0	0	0	0	0	0	Makarova, K. S.; Koonin, E. V. Annotation and Classification of CRISPR-Cas Systems. Methods Mol. Biol.2015, 1311, 47û75. https://doi.org/10.1007/978-1-4939-2687-9_4.	GPD	Homology	Prevotella sp. MGM2	mobileOG_000097829|cas9|A0A2L2WWR6|stability/transfer/defense|crispr,recombination|GPD|Homology	MEYIMAAGGKTIELGNGKNVQILKEEEYVELVDKIFGNNTRKRNIMLADEITEEFSHRQLNDTRYIARFMKGILSNIVREKNADGTLEPEETSKNLIVCSGRITDRVKQDWGLNDIWNHIITPRFERLNTKTSSDKFGEYVCKEGKRYFQTRVPLSLQKGFNKKRIDHRHHAMDAIAIACVNRSIVNYLNNAAANQTEREDLRRAVCIPGRNGQTKRQLRSPWHCFARDAENALRQIVVSFKQNLRVATKATNSYECFDTASGKKIRKRQSNREHYAIRKPLHKDSVYGEVILTSIASVNLKKALLKAERILDKRLKEKIFELRKLYNYSNKQIEEHLTKVCINCPEWKNYDFKKIAVRILSNDADATHIVAIRKPLDESFDKIKINTITDTGIQKILL…	cellular organisms; Bacteria; FCB group; Bacteroidetes/Chlorobi group; Bacteroidetes; Bacteroidia; Bacteroidales; Prevotellaceae; Prevotella; unclassified Prevotella	cas9	tr|A0A2L2WWR6|A0A2L2WWR6_9BACT CRISPR-associated endonuclease Cas9 OS=Prevotella sp. MGM2 OX=2033406 GN=cas9 PE=3 SV=1
A0A2L2WWQ7	mobileOG_000346932	mobileOG_000097830	cas1	Universally conserved endonuclease associated with the CRISPR-CAS prokaryotic immunity system; Cas1 and Cas2 fromGGGGGG-form a stable complex that is essential for spacer acquisition and determine	stability/transfer/defense	crispr,spacer acquisition	0	0	0	0	1	0	0	0	0	0	0	Wiedenheft, B.; Zhou, K.; Jinek, M.; Coyle, S. M.; Ma, W.; Doudna, J. A. Structural Basis for DNase Activity of a Conserved Protein Implicated in CRISPR-Mediated Genome Defense. Structure2009, 17 (6), 904û912. https://doi.org/10.1016/j.str.2009.03.019.	GPD	Homology	Prevotella sp. MGM2	mobileOG_000097830|cas1|A0A2L2WWQ7|stability/transfer/defense|crispr,spacer acquisition|GPD|Homology	MIKKTLYFGNPAYLSLRNKQLVIKMPAVEKSQNVADIIRAESITTKPIEDLGVVVLDHQQITITQGLLEALLENNVALITCNSRSMPVGLQLPLYGNTIQNERFRLQIDASKPLQKQLWQQTMKAKIENQAYVLKHNTETETQCMFVWADCLKSGDPTNLEARAAVYYWKNLFHREFPNFIREREGVPPNNLLNYGYAILRAIIARSLVCSGLLPTFGIHHHNRYNAYCLADDIMEPYRPYVDELILRIIRSNTDYKELTTALKAQLLSIPILDVNINGKRSPLMIAATTTTASLVKCFSGEIRKIAYPSMSTS	cellular organisms; Bacteria; FCB group; Bacteroidetes/Chlorobi group; Bacteroidetes; Bacteroidia; Bacteroidales; Prevotellaceae; Prevotella; unclassified Prevotella	cas1	tr|A0A2L2WWQ7|A0A2L2WWQ7_9BACT CRISPR-associated endonuclease Cas1 OS=Prevotella sp. MGM2 OX=2033406 GN=cas1 PE=3 SV=1
A0A396N3N9	mobileOG_000350472	mobileOG_000097831	cas2	Cas1 and Cas2 fromGGGGGG-form a stable complex that is essential for spacer acquisition and determine	stability/transfer/defense	CRISPR	0	0	0	0	1	0	0	0	0	0	0	Nu±ez, J. K.; Kranzusch, P. J.; Noeske, J.; Wright, A. V.; Davies, C. W.; Doudna, J. A. Cas1-Cas2 Complex Formation Mediates Spacer Acquisition during CRISPR-Cas Adaptive Immunity. Nat. Struct. Mol. Biol.2014, 21 (6), 528û534. https://doi.org/10.1038/nsmb.2820.	GPD	Homology	Tannerella sp. AF04-6	mobileOG_000097831|cas2|A0A396N3N9|stability/transfer/defense|CRISPR|GPD|Homology	MWILVFFDLPTETKKDIKEYTIFRKFLLDDGFTMFQFSIYIRNCASSENAAVHIKRIKSRLPPHGKVGILCITDKQFSNMELFFGTKTQKVQAEGVQLELF	NA	cas2	tr|A0A396N3N9|A0A396N3N9_9BACT CRISPR-associated endoribonuclease Cas2 OS=Tannerella sp. AF04-6 OX=2293248 GN=cas2 PE=3 SV=1
S1HKS2	mobileOG_000032625	mobileOG_000097927	dnaB_1	DNA helicase	replication/recombination/repair	NA	0	0	0	0	1	0	0	0	0	0	0	D, F.; CE, B.; JM, B. Crystal Structure of the N-Terminal Domain of the DnaB Hexameric Helicase. Structure1999, 7 (6), 691–698. https://doi.org/10.1016/S0969-2126(99)80090-2.	GPD	Homology	Escherichia coli KTE100	mobileOG_000097927|dnaB_1|S1HKS2|replication/recombination/repair|NA|GPD|Homology	MTDMNMIPQNIEAEQSVLGGMMLDSGSDRCQTAMSMLKPESFYIRPHQVIFAEMRELAANQKPIDLITLIESLESKGLGEQAGGFAYMAEISKNTPSAANIVHYAMLVREKAMERYGIDKLNSATELLYSRNGMTTSQKFDAIQTLFTDIADYAKTGNRRGLREFSEVMGDWVDEVEARWSDSDATRGLSTGIGSLDDLLQPKGLVKGALMVIGARPKMGKTTLYSQLAVNCAEVEQLPALMFSLEMPDKQIVERMVGQVSRVNTDVFYGDRYDDTKVAMAFAAAGRLAQNGNLYVDDTPGITLAHIVAESRRIKRERGAVGMVLVDYLTLMTADKADRNDLAYGIITKGLKNLAKELNCIVVLLTQLNRDLEKRTNKRPMPSDSRDTGQIEQDCDYWI…	cellular organisms; Bacteria; Proteobacteria; Gammaproteobacteria; Enterobacterales; Enterobacteriaceae; Escherichia; Escherichia coli	orf30	tr|S1HKS2|S1HKS2_ECOLX Replicative DNA helicase OS=Escherichia coli KTE100 OX=1182699 GN=A1WK_02054 PE=4 SV=1
A0A1G9YTY8	mobileOG_000133245	mobileOG_000098132	orf623	Viral Terminase	phage	infection,regulation	0	0	0	0	1	0	0	0	0	0	0	LW, B. DNA Packaging in DsDNA Bacteriophages. Annu. Rev. Microbiol.1989, 43, 267–292. https://doi.org/10.1146/ANNUREV.MI.43.100189.001411.	GPD	Homology	Lactobacillus mucosae	mobileOG_000098132|orf623|A0A1G9YTY8|phage|infection,regulation|GPD|Homology	MKVKNRQFIQISTAYPDPSVPYHEDEKTIEELMEKDGDRDGDTYLGLIWSQDSLDETFKPDTWIKSNPLLGLDSQKKVLMQGLQDKRDSDMLAGTVGDFQNKNLNLWLQEATNSYLKLSDIERSVKPHFNYRGQQVYIGFDYSMFSDNTAIAFVFPYTDADGNQKWHIKQHSFIPWQKAGSIEAKEKQDGIEYRELAKKGYCTITSHPQGLINDDQVYQWLLDFVADNDLKVLFFGYDAWGATNAIKQMEINTEWPLNPIRQRTSELKDPTKFLQKGFVESSITRDDDEIMEKALVNAEIIQDKIGIQVDKAKATLKIDVVDAIIDALYQGMYHFEDFGVANDKSKQVELMTSEQVKAWFESEDSGLL	cellular organisms; Bacteria; Terrabacteria group; Firmicutes; Bacilli; Lactobacillales; Lactobacillaceae; Limosilactobacillus	orf31	tr|A0A1G9YTY8|A0A1G9YTY8_LACMC Phage terminase-like protein, large subunit, contains N-terminal HTH domain OS=Lactobacillus mucosae OX=97478 GN=SAMN05216430_10364 PE=4 SV=1
A0A415L5D0	mobileOG_000780826	mobileOG_000098244	recT	The DNA single-strand annealing proteins (SSAPs), such as RecT, Red-beta, ERF and Rad52, function in RecA-dependent and RecA-independent DNA recombination pathways. This family includes proteins related to RecT	replication/recombination/repair	NA	0	0	0	0	6	0	0	0	0	0	0	LM, I.; EV, K.; L, A. Classification and Evolutionary History of the Single-Strand Annealing Proteins, RecT, Redbeta, ERF and RAD52. BMC Genomics2002, 3. https://doi.org/10.1186/1471-2164-3-8.	GPD	Homology	Blautia obeum	mobileOG_000098244|recT|A0A415L5D0|replication/recombination/repair|NA|GPD|Homology	MAVKDALAEKTSRKNEAVKLTKNMSIADMIKAMEPEIRKALPQVITPERFTRMALSALNTTPKLAECSQMSFLGALMNAAQLGLEPNTPLGQAYLIPYRNKGKLECQFQIGYKGLIDMVYRNENIQTVQAQCVYENDDFQYELGLDPKLVHKPALKDRGNLILVYALWKSKNGGFGFEVMSKEDVDDHARRFSQSFGSSYSPWKTNYEEMAKKTVIKKCLKYAPLKTDFVMQMNNDESIKSEINVDMSEVVNEQEDPNIIDQEYKEVENGQPEQ	cellular organisms; Bacteria; Terrabacteria group; Firmicutes; Clostridia; Eubacteriales; Lachnospiraceae; Blautia	51	tr|A0A415L5D0|A0A415L5D0_9FIRM Recombinase RecT OS=Blautia obeum OX=40520 GN=DW021_15450 PE=4 SV=1
A0A1M6MZ92	mobileOG_000780826	mobileOG_000098454	recT	The DNA single-strand annealing proteins (SSAPs), such as RecT, Red-beta, ERF and Rad52, function in RecA-dependent and RecA-independent DNA recombination pathways. This family includes proteins related to RecT	replication/recombination/repair	NA	0	0	0	0	1	0	0	0	0	0	0	LM, I.; EV, K.; L, A. Classification and Evolutionary History of the Single-Strand Annealing Proteins, RecT, Redbeta, ERF and RAD52. BMC Genomics2002, 3. https://doi.org/10.1186/1471-2164-3-8.	GPD	Homology	Caminicella sporogenes DSM 14501	mobileOG_000098454|recT|A0A1M6MZ92|replication/recombination/repair|NA|GPD|Homology	MANTTTNTSGTIAKAGANKELATKTNKTIKDYLKSYESEFAKALPSVLTPERFTRMALTALTKTPKLAQCAPSSFMGAMLEAAQLGLEPNTPLGQAYLIPYGNKCQFQIGYKGLIDLAYRSEELRSIEAHEVYENDVFDFEFGLNPKLVHKPAIKDRGEVVWYYAVYHLVNGSCGFEVMSREDVETHARKYSKTFNNGPWQTDFDEMAKKTVLKKVLKYAPLKSDFARGISADETTSEIGFVDGEVNITQSIDEDSIIDEVNTDE	cellular organisms, Bacteria, Terrabacteria group, Firmicutes, Clostridia, Eubacteriales, Clostridiaceae, Caminicella, Caminicella sporogenes, Caminicella sporogenes DSM 14501	51	tr|A0A1M6MZ92|A0A1M6MZ92_9CLOT Recombination protein RecT OS=Caminicella sporogenes DSM 14501 OX=1121266 GN=SAMN02745883_00720 PE=4 SV=1
A0A2V2D8D5	mobileOG_000780826	mobileOG_000098707	recT	The DNA single-strand annealing proteins (SSAPs), such as RecT, Red-beta, ERF and Rad52, function in RecA-dependent and RecA-independent DNA recombination pathways. This family includes proteins related to RecT	replication/recombination/repair	NA	0	0	0	0	4	0	0	0	0	0	0	LM, I.; EV, K.; L, A. Classification and Evolutionary History of the Single-Strand Annealing Proteins, RecT, Redbeta, ERF and RAD52. BMC Genomics2002, 3. https://doi.org/10.1186/1471-2164-3-8.	GPD	Homology	Ruminococcaceae bacterium	mobileOG_000098707|recT|A0A2V2D8D5|replication/recombination/repair|NA|GPD|Homology	MGVKEQLVEKNNQKTKLTKGMNIADMINAMKPEIEKALPKVITPERFTRMALSAVNTTPKLAECSQITFLSALMNAAQLGLEPNTPLGQAYLIPFKNKGRLECQFQIGYRGMIDMVYRNEDIQTVQAHCVYGNDEFEYELGLNPKLVHKPATRDRGELLLVYAFWKSKNGGFGFEVMSKEDIDQHARKYSQSFSSNYSPWKKNYEEMAKKTVIKKVLKYAPVKADFARAITSDESIKSELSVDMSEVVNEQEVETVDAEYSEVPSDETSGDEGVSNE	cellular organisms; Bacteria; Terrabacteria group; Firmicutes; Clostridia; Eubacteriales; Oscillospiraceae; unclassified Oscillospiraceae	51	tr|A0A2V2D8D5|A0A2V2D8D5_9FIRM Recombinase RecT OS=Ruminococcaceae bacterium OX=1898205 GN=DBX36_04060 PE=4 SV=1
A0A062XE07	mobileOG_000133245	mobileOG_000098757	orf623	Viral Terminase	phage	infection,regulation	0	0	0	0	1	0	0	0	0	0	0	LW, B. DNA Packaging in DsDNA Bacteriophages. Annu. Rev. Microbiol.1989, 43, 267–292. https://doi.org/10.1146/ANNUREV.MI.43.100189.001411.	GPD	Homology	Lactobacillus animalis	mobileOG_000098757|orf623|A0A062XE07|phage|infection,regulation|GPD|Homology	MNKKIDLTQSHDVLGEYSKLDFSKIRENYTDPGTKYCFSVLDGEIVTGYLIKLACFRHLRDLQRQNTADFEYVYDIREAEKLLKFASICPNVDTGEPTKLMEWQKFIFCMLFGWRNAEGGKRFSRAIVSVARGQGKTYLMAILMCYSYLIESIGLGNQDYLVSSINFKQTGKLFGYIRTMIKQIVSKVPFKKLAEETGLSPQSEQIIERKTNNILRAISFESGQFDSFHFTTAIVDEVGEVKTRDKTSKIISGQVKVPNRQFIQISTSYPDPSVPFHEDQKMVQQAMEQDWNRDADSYLGLIWAQDSLEETFKEETWPKSNPLLYLPGQKETLMQGLTDKRDSDMLTGNISDFQNKNLNLWLQESTSSYLKLADIESAIVGEFNINDRKVYIGYDYSMF…	cellular organisms; Bacteria; Terrabacteria group; Firmicutes; Bacilli; Lactobacillales; Lactobacillaceae; Ligilactobacillus	orf31	tr|A0A062XE07|A0A062XE07_9LACO Terminase large subunit OS=Lactobacillus animalis OX=1605 GN=Lani381_0386 PE=4 SV=1
A0A099S635	mobileOG_000780826	mobileOG_000098852	recT	The DNA single-strand annealing proteins (SSAPs), such as RecT, Red-beta, ERF and Rad52, function in RecA-dependent and RecA-independent DNA recombination pathways. This family includes proteins related to RecT	replication/recombination/repair	NA	0	0	0	0	2	0	0	0	0	0	0	LM, I.; EV, K.; L, A. Classification and Evolutionary History of the Single-Strand Annealing Proteins, RecT, Redbeta, ERF and RAD52. BMC Genomics2002, 3. https://doi.org/10.1186/1471-2164-3-8.	GPD	Homology	Clostridium sp. HMP27	mobileOG_000098852|recT|A0A099S635|replication/recombination/repair|NA|GPD|Homology	MATNTSLKQSIESKPANPLTNVVKQQLNAQFKAIKNIVPRGVTPERLCRVALNALTRNEKLQQCSVETIVGAIIASASLGLEPNLIGHAYIVPFYNGKTKQMEAQLQVGYKGLIELARRSGQVQTIAAHEVYEGDKFEYSYGFDEKLVHIPCGEDDPEKITHFYAYYTLHGGGRGFAVMTKDQVNRHRDKFTKSRDKSGNVFGPWSDHYVSMALKTVLIKALKYAPMSIEPMESTAIEKAVAFDGSTITVSQNTPETEAVVIDDVVTVDKSTGEVVGGPDE	cellular organisms; Bacteria; Terrabacteria group; Firmicutes; Clostridia; Eubacteriales; Clostridiaceae; Clostridium; unclassified Clostridium	51	tr|A0A099S635|A0A099S635_9CLOT Uncharacterized protein OS=Clostridium sp. HMP27 OX=1487921 GN=DP68_08705 PE=4 SV=1
A0A0C7QU00	mobileOG_000780826	mobileOG_000099073	recT	The DNA single-strand annealing proteins (SSAPs), such as RecT, Red-beta, ERF and Rad52, function in RecA-dependent and RecA-independent DNA recombination pathways. This family includes proteins related to RecT	replication/recombination/repair	NA	0	0	0	0	1	0	0	0	0	0	0	LM, I.; EV, K.; L, A. Classification and Evolutionary History of the Single-Strand Annealing Proteins, RecT, Redbeta, ERF and RAD52. BMC Genomics2002, 3. https://doi.org/10.1186/1471-2164-3-8.	GPD	Homology	Paeniclostridium sordellii	mobileOG_000099073|recT|A0A0C7QU00|replication/recombination/repair|NA|GPD|Homology	MADLKNKLANKASGTVTKTSPNAGMKQLMKSMSKEIEAALPSHMSSERFQRVALTAFGNNPKLMNCDPMSFIAAMMDSAQLGLEPNTPLGQAYLIPYGTKVQFQVGYKGLLELALRSGKIKTLYAHEVRENDTFEVKYGLHQDLIHEPVLKGNRGEVIGYYAVYHLDTGGHSFVFMTKDEVLEHAKGKSKTFNNGPWQTDFDAMSKKTVIKQLLKYAPLSIEMQKAVSSDETVKSKIDEDMSLVVDESDSIEANFEIKEDEDGQSSIDVK	cellular organisms; Bacteria; Terrabacteria group; Firmicutes; Clostridia; Eubacteriales; Peptostreptococcaceae; Paeniclostridium	51	tr|A0A0C7QU00|A0A0C7QU00_PAESO Protein RecT OS=Paeniclostridium sordellii OX=1505 GN=recT_2 PE=4 SV=1
A0A427KTT8	mobileOG_000032625	mobileOG_000099088	dnaB_1	DNA helicase	replication/recombination/repair	NA	0	0	0	0	2	0	0	0	0	0	0	D, F.; CE, B.; JM, B. Crystal Structure of the N-Terminal Domain of the DnaB Hexameric Helicase. Structure1999, 7 (6), 691–698. https://doi.org/10.1016/S0969-2126(99)80090-2.	GPD	Homology	Citrobacter freundii	mobileOG_000099088|dnaB_1|A0A427KTT8|replication/recombination/repair|NA|GPD|Homology	MTADFMAVPQNLEAEQSVIGGLLLDDDNSERVQKVLAMLKPESFYSRPHQLIFAEMRQMFRDNKPVDGLTLFDALEGKGLAEQAGGFAYLAEIAKNTPSAANIVAYAASVREAAMERYGINRLTEATELLYSRNGMSATQKYEAIQGIFTQLADHSKTGSRRGLRSFGEVMDDWVADLEKRFDPSGEQRGMSTGIPSLDRLLAPKGLVKGSLFVIGARPKMGKTTLYGQMAINCAVREKKPALMFSLEMPGDQILEKLVGQKSGINPSIFYMPATDDADDQYQGDYDGDFKKAIATAGRLSEIDMLYIDDTPGLSLAHIVTECRRIKREKGCVGMILVDYLTLMSAEKADRNDLAYGMITKGLKNLAKELGCVVVLLTQLNRELEKRVNKRPLPSDSRD…	cellular organisms; Bacteria; Proteobacteria; Gammaproteobacteria; Enterobacterales; Enterobacteriaceae; Citrobacter; Citrobacter freundii complex	orf30	tr|A0A427KTT8|A0A427KTT8_CITFR Helicase DnaB OS=Citrobacter freundii OX=546 GN=EGK69_25335 PE=4 SV=1
A0A1C5TF56	mobileOG_000780826	mobileOG_000006831	recT	The DNA single-strand annealing proteins (SSAPs), such as RecT, Red-beta, ERF and Rad52, function in RecA-dependent and RecA-independent DNA recombination pathways. This family includes proteins related to RecT	replication/recombination/repair	NA	0	0	0	0	1	0	0	0	0	0	0	LM, I.; EV, K.; L, A. Classification and Evolutionary History of the Single-Strand Annealing Proteins, RecT, Redbeta, ERF and RAD52. BMC Genomics2002, 3. https://doi.org/10.1186/1471-2164-3-8.	GPD	Manual	uncultured Megasphaera sp.	mobileOG_000006831|recT|A0A1C5TF56|replication/recombination/repair|NA|GPD|Manual	MATTKGGLAAKQQEQQELKNPAEVTQMQKFVLSMKSQIDKALPSILTPERFTRMVMTALSNNPRLTQCTPNSFVGAMMQAAQLGLEPNTPLGQAYLIPYWSSKKKCYECQFQIGYKGLIDLAYRSGQVRDIQAHEVYEQDEFTYELGLNPKLCHKPALIGGRTKKIIGYYAVFHTKDGGYGFEIMSKEDVEEHARQYSEAYKNDKQTPWKTNFDEMAKKTVLKKCLKYAPLSTEFVRSLTADESIKSIISKNMLEVNNEMDYIDTNAEPVPENTEKLQQPMPKTPAVDMTTGEVLPEQPMSEDDRILEDSLNI	cellular organisms; Bacteria; Terrabacteria group; Firmicutes; Negativicutes; Veillonellales; Veillonellaceae; Megasphaera; environmental samples	51	tr|A0A1C5TF56|A0A1C5TF56_9FIRM p33 OS=uncultured Megasphaera sp. OX=165188 GN=recT PE=4 SV=1
A0A1C6HA37	mobileOG_000017252	mobileOG_000099385	cas5	Subunit of Cascade complex interacting with large subunit and Cas7 subunit and binding the 5?-handle of crRNA [20,GG--22,GG--23,GG--43G--G-G-G45]. In the subtype I-C system Cas5 is the ribonuclease that replaces Cas6 function [46].	stability/transfer/defense	crispr,cascade complex	0	0	0	0	1	0	0	0	0	0	0	Makarova, K. S.; Koonin, E. V. Annotation and Classification of CRISPR-Cas Systems. Methods Mol. Biol.2015, 1311, 47. https://doi.org/10.1007/978-1-4939-2687-9_4.	GPD	Homology	uncultured Eubacterium sp.	mobileOG_000099385|cas5|A0A1C6HA37|stability/transfer/defense|crispr,cascade complex|GPD|Homology	MKVIKIILTQTTANYRQPEQIKLRSTFPLPPVSTILGGIHKATRWGKYHPIHIGIKGKYGVLSRRTYTNQYVYDRIQYDRGYFVRFTAPNAFSNAYIQIAKPLMGGALGKRKLRTGEGFVVLEKEMLDNFFGMKDELEKINNELKELKTARIKETKGKGLTREEKRLARRPYDEKIENLTVRKDELNFELSHYQSFEKIPMMVDLLNDIKLTLHLVADSPDDYRDILGCIYDIKSFGRSEDFINVETIEELDYSIAESGTIKESIYIPKSECKFFEREGGKKMGGTVYYLNEQYHINEKGQRIFNKIPCLYASNVNLKERGERTFVDETGELFVLIN	cellular organisms; Bacteria; Terrabacteria group; Firmicutes; Clostridia; Eubacteriales; Eubacteriaceae; Eubacterium; environmental samples	cas5	tr|A0A1C6HA37|A0A1C6HA37_9FIRM Uncharacterized protein predicted to be involved in DNA repair (RAMP superfamily) OS=uncultured Eubacterium sp. OX=165185 GN=SAMEA3545347_02784 PE=4 SV=1
A0A0C7QU00	mobileOG_000780826	mobileOG_000099429	recT	The DNA single-strand annealing proteins (SSAPs), such as RecT, Red-beta, ERF and Rad52, function in RecA-dependent and RecA-independent DNA recombination pathways. This family includes proteins related to RecT	replication/recombination/repair	NA	0	0	0	0	1	0	0	0	0	0	0	LM, I.; EV, K.; L, A. Classification and Evolutionary History of the Single-Strand Annealing Proteins, RecT, Redbeta, ERF and RAD52. BMC Genomics2002, 3. https://doi.org/10.1186/1471-2164-3-8.	GPD	Homology	Paeniclostridium sordellii	mobileOG_000099429|recT|A0A0C7QU00|replication/recombination/repair|NA|GPD|Homology	MADLKNKLANKASGTVTKTSPNAGMKQLMKSMSKEIEAALPSHMSSERFQRVALTAFGNNPKLMNCDPMSFIAAMMDSAQLGLEPNTPLGQAYLIPYGTKVQFQVGYKGLLELALRSGKIKTLYAHEVRENDTFEVKYGLHQDLIHEPVLKGNRGEVIGYYAVYHLDTGGHSFVFMTKDEVLEHAKGKSKTFNNGPWQTDFDAMAKKTVIKQLLKYAPLSIEMQKAVSSDETVKSKIYEDMSLVVDESDSIEANFEIKEDEDGQSSIDVK	cellular organisms; Bacteria; Terrabacteria group; Firmicutes; Clostridia; Eubacteriales; Peptostreptococcaceae; Paeniclostridium	51	tr|A0A0C7QU00|A0A0C7QU00_PAESO Protein RecT OS=Paeniclostridium sordellii OX=1505 GN=recT_2 PE=4 SV=1
A0A0H4KGJ1	mobileOG_000780826	mobileOG_000099449	recT	The DNA single-strand annealing proteins (SSAPs), such as RecT, Red-beta, ERF and Rad52, function in RecA-dependent and RecA-independent DNA recombination pathways. This family includes proteins related to RecT	replication/recombination/repair	NA	0	0	0	0	1	0	0	0	0	0	0	LM, I.; EV, K.; L, A. Classification and Evolutionary History of the Single-Strand Annealing Proteins, RecT, Redbeta, ERF and RAD52. BMC Genomics2002, 3. https://doi.org/10.1186/1471-2164-3-8.	GPD	Homology	Bacillus filamentosus	mobileOG_000099449|recT|A0A0H4KGJ1|replication/recombination/repair|NA|GPD|Homology	MAKTADVKNQLANRSAQAPAQAGDNERRLKSLINDNYKAIQSLVPKHVTPERLARLTISAATRNPKLFECDEMTLVGAIVNCAALGVEPNLIGHAYILPFYNGKTKQMEAQFQLGFKGAIDLARRSGELKQLYAHEVYEGDEFEYAYGLNKDLHHVPCGESNPDKVTHVYAVYHLKDGGNDFVVMTREQIENHRDRFTKSKYNGAVVGPWKDHFVEMAKKTVIIRLLKTAPLSIEKENGEVQHLGELINADNSVSRVRQSAMTSQAVIDTSFVDNETEPTIVDVQQVEDSKQKTDEDPFL	cellular organisms; Bacteria; Terrabacteria group; Firmicutes; Bacilli; Bacillales; Bacillaceae; Priestia	51	tr|A0A0H4KGJ1|A0A0H4KGJ1_9BACI Uncharacterized protein OS=Bacillus filamentosus OX=1402861 GN=BEH_11595 PE=4 SV=1
L1Q7V0	mobileOG_000780826	mobileOG_000099498	recT	The DNA single-strand annealing proteins (SSAPs), such as RecT, Red-beta, ERF and Rad52, function in RecA-dependent and RecA-independent DNA recombination pathways. This family includes proteins related to RecT	replication/recombination/repair	NA	0	0	0	0	1	0	0	0	0	0	0	LM, I.; EV, K.; L, A. Classification and Evolutionary History of the Single-Strand Annealing Proteins, RecT, Redbeta, ERF and RAD52. BMC Genomics2002, 3. https://doi.org/10.1186/1471-2164-3-8.	GPD	Homology	Clostridium celatum DSM 1785	mobileOG_000099498|recT|L1Q7V0|replication/recombination/repair|NA|GPD|Homology	MANVNGGLVANKKAETKELTPQKQMAGMLKQMLPEIKKAVGNTMTPERFSRIALSLFNGNPQFWEASPTSFLSALMQSAQCGLEPNTVLGEAYVIPYKNNKQGITEVNFQVGYKGILKMAFNTGEYEAIYAHEVRKGDEFSYEYGLHKNLIHKPADVPSEEITHYYAVYKLKNGGFDFVVWSKERVDQHAREFSKNYLYQGKVNKNSVWAKNFDSMAKKTVLIDVLKFAPKSVEMAKALDLDYRAEAKEEKVSSFNYVDVDAAPIHNDEPVVDANYIVDESKVNQEDMFADTPFN	cellular organisms; Bacteria; Terrabacteria group; Firmicutes; Clostridia; Eubacteriales; Clostridiaceae; Clostridium; Clostridium celatum	51	tr|L1Q7V0|L1Q7V0_9CLOT Putative phage recombination protein Bet OS=Clostridium celatum DSM 1785 OX=545697 GN=HMPREF0216_02808 PE=4 SV=1
A0A1Y0VUB8	mobileOG_000133245	mobileOG_000099715	orf623	Viral Terminase	phage	infection,regulation	0	0	0	0	1	0	0	0	0	0	0	LW, B. DNA Packaging in DsDNA Bacteriophages. Annu. Rev. Microbiol.1989, 43, 267–292. https://doi.org/10.1146/ANNUREV.MI.43.100189.001411.	GPD	Homology	Pediococcus pentosaceus	mobileOG_000099715|orf623|A0A1Y0VUB8|phage|infection,regulation|GPD|Homology	MIDKVDLSKEDASISEAVKKIDFTAILEKYRDPATVYAWLVVNDKIISGEMMKLACFRHLQDLRRSEDPDEDFPYRYDLDRCRSILGFASIFPEPAHGKPMPLMLWQKAILCMSKAWVYKDNDNFRYSRVIVSVARANGKSYIASIMLWYTYLIECSGLSNQDIGYTMPTGAQMKKPWAYVLTSGRILRDTEDDIQEILNETDTYIGEQGIKSNIGNKVVQLSNESGQFDSYHFRLAVVDEAGDGGYAHKPNIGKITQGQSHLPNAQLLMISTSYENTETLFYKDQIRLKDVMKKDYSRDEDNYLCLVWQQDNLDEINHPELWIKSNPLLELDTDGAILKRMIADKDSHVASGIANEFQNRNLNNWLQVKVNSYVSLEDLEKAIIPSFRIDNRQVYIGY…	cellular organisms; Bacteria; Terrabacteria group; Firmicutes; Bacilli; Lactobacillales; Lactobacillaceae; Pediococcus	orf31	tr|A0A1Y0VUB8|A0A1Y0VUB8_PEDPE Uncharacterized protein OS=Pediococcus pentosaceus OX=1255 GN=S100892_01143 PE=4 SV=1
A0A1X0VEI2	mobileOG_000133245	mobileOG_000099727	orf623	Viral Terminase	phage	infection,regulation	0	0	0	0	1	0	0	0	0	0	0	LW, B. DNA Packaging in DsDNA Bacteriophages. Annu. Rev. Microbiol.1989, 43, 267–292. https://doi.org/10.1146/ANNUREV.MI.43.100189.001411.	GPD	Homology	Leuconostoc pseudomesenteroides	mobileOG_000099727|orf623|A0A1X0VEI2|phage|infection,regulation|GPD|Homology	MIFLDKVTEYAQDVMSKKRVAGELLILSAKRHLEDLKRKDWDYEFDSNYVDGLLLFAQYVPDPDTGVPMPLMDWEVFILGSLVGWRNKKTGGKRYRKAIASIARGQGKTYLASVLATYDFFVQSYKKNNQDIIVASNTVAQSKKLYGYIRGTINKMRQGIFKKRDKDIADTYETITMKSKNNVIVRLSADGGKFDSYHATTAIFDEAGDQKSREAFGKITSGQVKIEEALFLMISTAYQNPNAPLREDIRNVANDIKSGAHELDDFFLAVWSQDSPDEVFKPDTWEKSNPLLGLESQHMKLLNGLVSERNTLMSQGKINDFLVKNMNIWLNAEENAAFSLEDVQNAVFPDFDMHNRQVYIGFDNSMTSDDAALAFVFPYIDKKGEQRFHLYQHSFIPWH…	cellular organisms; Bacteria; Terrabacteria group; Firmicutes; Bacilli; Lactobacillales; Lactobacillaceae; Leuconostoc	orf31	tr|A0A1X0VEI2|A0A1X0VEI2_LEUPS Uncharacterized protein OS=Leuconostoc pseudomesenteroides OX=33968 GN=BMR96_03685 PE=4 SV=1
A0A2N6QWX1	mobileOG_000133245	mobileOG_000099812	orf623	Viral Terminase	phage	infection,regulation	0	0	0	0	2	0	0	0	0	0	0	LW, B. DNA Packaging in DsDNA Bacteriophages. Annu. Rev. Microbiol.1989, 43, 267–292. https://doi.org/10.1146/ANNUREV.MI.43.100189.001411.	GPD	Homology	Gardnerella vaginalis	mobileOG_000099812|orf623|A0A2N6QWX1|phage|infection,regulation|GPD|Homology	MRPYDFNKSDNVVEAVMNAYHHEKKAGNYEAIKKKYQDPGTQYCFEVLDGKYKTSTMLKLAAFRQLQDLRRITEDDSFNYVYDLDHVRIILNFSKIVPDVDTGKPVPLMLWQKAILSIMFGWRDSLDNKRYDRVIVSVARTNGKTYLSAIILTYSFIIESAGKSNQDMAYIAPVTSQSKKGFSYLKTTMDHFAEIPAFKKLFEQMDTHVQNDQIISKNPQNVILRLSHESGRFDSRHFVMAVLDESGSDGAKGSPAAIAQIARNVGQVSSGMMQTGGSMFQISTAYPDPNSYFYKDERMLERVMRDDTSRDLDNYLCLVWEQDSVKETEQPDTWEKSNPLITLSEKKKEQMIRSLINERNTHMAAGNIQEFQNKNMNIWLKTKANTYLTLADIEKSVVQ…	cellular organisms; Bacteria; Terrabacteria group; Actinobacteria; Actinomycetia; Bifidobacteriales; Bifidobacteriaceae; Gardnerella	orf31	tr|A0A2N6QWX1|A0A2N6QWX1_GARVA Terminase large subunit OS=Gardnerella vaginalis OX=2702 GN=CJ225_06265 PE=4 SV=1
Q03FG1	mobileOG_000133245	mobileOG_000099820	orf623	Viral Terminase	phage	infection,regulation	0	0	0	0	1	0	0	0	0	0	0	LW, B. DNA Packaging in DsDNA Bacteriophages. Annu. Rev. Microbiol.1989, 43, 267–292. https://doi.org/10.1146/ANNUREV.MI.43.100189.001411.	GPD	Homology	Pediococcus pentosaceus (strain ATCC 25745 / CCUG 21536 / LMG 10740 / 183-1w)	mobileOG_000099820|orf623|Q03FG1|phage|infection,regulation|GPD|Homology	MINLRIDLTQTHDVIGAYQTLDCSAIRQQYTDAGTQYALDVLDQKVTTGYLIKLAAFRHIRDLQRQGSVEFPFNYSVKKVDQVLKFASICPNVDTGEPTKLMPWQKFIMAMLIGWRNDDGGKRFSRAIVSVARGQGKTYLMAIITAYSFLIESLGLSNQDYLVSSINYKQTSKILGYIKSMLAKIATIEPFKTLIQDSGLDTRTLSSQSDQVTMSKTNNKLRAISHEAGQYDSFHFTTAIFDEIGEIKTRQKISKIVSGQVKVRNKQFIQISTAYPDPTVPFHDDERMIQQAMEQDYLRDADTYLGLIWSQDNLNETYKPDTWVKSNPLLDLPSQREVLLNGLTDKRDSDALSGTLNDFQNKNLNLWLEQSTDSFLKLSDVEKAIIPSFSFDDRQVYIG…	cellular organisms, Bacteria, Terrabacteria group, Firmicutes, Bacilli, Lactobacillales, Lactobacillaceae, Pediococcus, Pediococcus pentosaceus, Pediococcus pentosaceus (strain ATCC 25745 / CCUG 21536 / LMG 10740 / 183-1w)	orf31	tr|Q03FG1|Q03FG1_PEDPA Phage terminase-like protein, large subunit OS=Pediococcus pentosaceus (strain ATCC 25745 / CCUG 21536 / LMG 10740 / 183-1w) OX=278197 GN=PEPE_1005 PE=4 SV=1
A0A062XE07	mobileOG_000133245	mobileOG_000099874	orf623	Viral Terminase	phage	infection,regulation	0	0	0	0	1	0	0	0	0	0	0	LW, B. DNA Packaging in DsDNA Bacteriophages. Annu. Rev. Microbiol.1989, 43, 267–292. https://doi.org/10.1146/ANNUREV.MI.43.100189.001411.	GPD	Homology	Lactobacillus animalis	mobileOG_000099874|orf623|A0A062XE07|phage|infection,regulation|GPD|Homology	MNKKIDLTQSHDVLGEYSKLDFSKIRENYTDPGTKYCFSVLDGEIVTGYLIKLACFRHLRDLQRQNTADFEYVYAINEAEKLLKFASICPNVDTGEPTQLMDWQKFIFCMLFGWRNKEGGKRFSRAIVSVARGQGKTYLMAILMCYSYLIESIGLGNQDYLVSSINFKQTGKLFGYIRTMIKQVVSSGPFKKLAEETGLSPQSEQIIERKTNNILRAISFESGQFDSFHFTTAIVDEVGEVKTRDKTSKIISGQVKVPNRQFIQISTSYPDPSVPFHEDQKMVQQAMEQDWNRDADSYLGLIWAQDSLEETFKEETWPKSNPLLYLPGQKETLMQGLADKRDSDMLTGNISDFQNKNLNLWLQESTSSYLKLADIEHAIISDFDINDRKVYIGYDYSMF…	cellular organisms; Bacteria; Terrabacteria group; Firmicutes; Bacilli; Lactobacillales; Lactobacillaceae; Ligilactobacillus	orf31	tr|A0A062XE07|A0A062XE07_9LACO Terminase large subunit OS=Lactobacillus animalis OX=1605 GN=Lani381_0386 PE=4 SV=1
A0A2K9I3V8	mobileOG_000133245	mobileOG_000099902	orf623	Viral Terminase	phage	infection,regulation	0	0	0	0	1	0	0	0	0	0	0	LW, B. DNA Packaging in DsDNA Bacteriophages. Annu. Rev. Microbiol.1989, 43, 267–292. https://doi.org/10.1146/ANNUREV.MI.43.100189.001411.	GPD	Homology	Lactobacillus pentosus	mobileOG_000099902|orf623|A0A2K9I3V8|phage|infection,regulation|GPD|Homology	MKIDLTQTHDVIGAYQALDCSAIRQQYTDSGTKYAFDVLDEKVTTGYLIKLAAFRHIRDLQRQGSVEFPFTYSVKKVDQVLKFAAICPNVDTGEPTKLMPWQKFIMAMLIGWRNDDGGKRFSRAIVSVARGQGKTYLMAIITAYSFLIESLGLSNQDYLVSSINYKQTSKILGYIKSMLAKIAMIEPFKTLIQDSGLDTRTLSSQADQVTMSKTNNKLRAISHEAGQYDSFHFTTAIFDEIGEVKTRQKISKIVSGQVKVRNKQFIQISTAYPDPTVPFHDDERMIQQAMEQDYLRDADTYLGLIWSQDNLDETYKPDTWVKSNPLLDLPNQREVLLNGLTDKRDSDALSGTLNDFQNKNLNLWLEQSTDSFLKLPDVEKAIVPSFSFDDRQVYIGFDY…	cellular organisms; Bacteria; Terrabacteria group; Firmicutes; Bacilli; Lactobacillales; Lactobacillaceae; Lactiplantibacillus	orf31	tr|A0A2K9I3V8|A0A2K9I3V8_LACPE Terminase OS=Lactobacillus pentosus OX=1589 GN=BB562_13975 PE=4 SV=1
A0A2S1T8T9	mobileOG_000133245	mobileOG_000099963	orf623	Viral Terminase	phage	infection,regulation	0	0	0	0	1	0	0	0	0	0	0	LW, B. DNA Packaging in DsDNA Bacteriophages. Annu. Rev. Microbiol.1989, 43, 267–292. https://doi.org/10.1146/ANNUREV.MI.43.100189.001411.	GPD	Homology	Lactobacillus plantarum	mobileOG_000099963|orf623|A0A2S1T8T9|phage|infection,regulation|GPD|Homology	MKVDLTQTHDVLGVYQSIDWQSIKTRYNDAGTKYAFSVLDGDVVTGYLIKLAALRHLRDLQRQGSVDFSFHYSTKKVSQVLKFAAICPNVDTGEPTKLMPWQEFIMAMLIGWRNNDGGKRFSRAIVSVARGQGKTYLMAIITAYSYLIESLGLSNQDYLVSSINYKQTSKILGYIKSMLAKIATIEPFKSLIADSGLDTRTLSSQADQVVMSSNNNKLRAISHEAGQYDSFHFTTAIFDEIGEIKTRQKVSKIVSGQVKVPNRQFIQISTAYPDPTVPFHDDERMIQQAMEQDYLRDADTYLGLIWSQDNLDETYKPDMWVKSNPLLDLPSQREVLLNGLTDKRDSDALSGTLNDFQNKNLNLWLEQSADSFLKLPDVEQAIISSFSFDDRQVYIGFDY…	cellular organisms; Bacteria; Terrabacteria group; Firmicutes; Bacilli; Lactobacillales; Lactobacillaceae; Lactiplantibacillus	orf31	tr|A0A2S1T8T9|A0A2S1T8T9_LACPN Terminase large subunit OS=Lactobacillus plantarum OX=1590 GN=LpLQ80_09105 PE=4 SV=1
A0A3D3Y007	mobileOG_000780826	mobileOG_000100039	recT	The DNA single-strand annealing proteins (SSAPs), such as RecT, Red-beta, ERF and Rad52, function in RecA-dependent and RecA-independent DNA recombination pathways. This family includes proteins related to RecT	replication/recombination/repair	NA	0	0	0	0	1	0	0	0	0	0	0	LM, I.; EV, K.; L, A. Classification and Evolutionary History of the Single-Strand Annealing Proteins, RecT, Redbeta, ERF and RAD52. BMC Genomics2002, 3. https://doi.org/10.1186/1471-2164-3-8.	GPD	Homology	Ruminococcaceae bacterium	mobileOG_000100039|recT|A0A3D3Y007|replication/recombination/repair|NA|GPD|Homology	MNIVGKIQNQVATTTKKDVSMKGLIKSMEGEIAKALPSVITPERFTRMTLSAISVNPKLADCTPKSFLGAMMNAAQLGLEPNTPLGQAYLIPYKNHGIDEVQFQIGYKGLIDLAYRSGEVELVQAQVVYENDTFECQYGLEPKLLHIPADSNRGDPIKVYALFRTKSGGYGFEVMSMDDVKKHAEKYSRAYSTAYSPWKTNFEEMAKKTVLKKVLKYAPMKSDFVRAISSDESIKSEISSDMYEVADETIYVDVDEETGEVKENDTTPNGQNV	cellular organisms; Bacteria; Terrabacteria group; Firmicutes; Clostridia; Eubacteriales; Oscillospiraceae; unclassified Oscillospiraceae	51	tr|A0A3D3Y007|A0A3D3Y007_9FIRM Recombinase RecT OS=Ruminococcaceae bacterium OX=1898205 GN=DIT79_00945 PE=4 SV=1
A0A0V9LZX3	mobileOG_000247533	mobileOG_000006904	recT	The DNA single-strand annealing proteins (SSAPs), such as RecT, Red-beta, ERF and Rad52, function in RecA-dependent and RecA-independent DNA recombination pathways. This family includes proteins related to RecT	replication/recombination/repair	NA	0	0	0	0	1	0	0	0	0	0	0	LM, I.; EV, K.; L, A. Classification and Evolutionary History of the Single-Strand Annealing Proteins, RecT, Redbeta, ERF and RAD52. BMC Genomics2002, 3. https://doi.org/10.1186/1471-2164-3-8.	GPD	Manual	Escherichia coli	mobileOG_000006904|recT|A0A0V9LZX3|replication/recombination/repair|NA|GPD|Manual	MTKQPPIAKADLQKTQENRAPAAIKNNDVISFINQPSMKEQLAAALPRHMTAERMIRIATTEIRKVPALGNCDTMSFVSAIVQCSQLGLEPGSALGHAYLLPFGNKNEKSGKKNVQLIIGYRGMIDLARRSGQIASLSARVVREGDEFNFEFGLDEKLIHRPGENEDAPVTHVYAVARLKDGGTQFEVMTRRQIELVRSQSKAGNNGPWVTHWEEMAKKTAIRRLFKYLPVSIEIQRAVSMDEKEPLTIDPADSSVLTGEYSVIDNSEE	cellular organisms; Bacteria; Proteobacteria; Gammaproteobacteria; Enterobacterales; Enterobacteriaceae; Escherichia	51	tr|A0A0V9LZX3|A0A0V9LZX3_ECOLX Recombination and repair protein OS=Escherichia coli OX=562 GN=recT PE=4 SV=1
B2Q6D6	mobileOG_000247533	mobileOG_000006924	recT	The DNA single-strand annealing proteins (SSAPs), such as RecT, Red-beta, ERF and Rad52, function in RecA-dependent and RecA-independent DNA recombination pathways. This family includes proteins related to RecT	replication/recombination/repair	NA	0	0	0	0	1	0	0	0	0	0	0	LM, I.; EV, K.; L, A. Classification and Evolutionary History of the Single-Strand Annealing Proteins, RecT, Redbeta, ERF and RAD52. BMC Genomics2002, 3. https://doi.org/10.1186/1471-2164-3-8.	GPD	Manual	Providencia stuartii ATCC 25827	mobileOG_000006924|recT|B2Q6D6|replication/recombination/repair|NA|GPD|Manual	MSNPPLAQADLQKIQGTEVKEKTKDQMLVEFINKPSMKAQLAAALPRHMTPDRMIRIVTTEIRKTPELANCDMQSFIGAVVQCSQLGLEPGNALGHAYILPFDKRQKQGNQWVTVRTDAQLIIGYRGMIDLARRSNQIISISARTVRQGDSFHFEYGLNENLTHVPGENEDSPITHVYAVARLKDGGVQFEVMTHNQIEKVRASSKAGQNGPWVSHWEEMAKKTVIRRLFKYLPVSIEMQKAVILDEKAEANIDQENASVFEGEFEEVGTNG	cellular organisms; Bacteria; Proteobacteria; Gammaproteobacteria; Enterobacterales; Morganellaceae; Providencia; Providencia stuartii	51	tr|B2Q6D6|B2Q6D6_PROST Protein RecT OS=Providencia stuartii ATCC 25827 OX=471874 GN=recT PE=4 SV=1
A0A0F3UWW4	mobileOG_000247533	mobileOG_000006933	recT	The DNA single-strand annealing proteins (SSAPs), such as RecT, Red-beta, ERF and Rad52, function in RecA-dependent and RecA-independent DNA recombination pathways. This family includes proteins related to RecT	replication/recombination/repair	NA	0	0	0	0	3	0	0	0	0	0	0	LM, I.; EV, K.; L, A. Classification and Evolutionary History of the Single-Strand Annealing Proteins, RecT, Redbeta, ERF and RAD52. BMC Genomics2002, 3. https://doi.org/10.1186/1471-2164-3-8.	GPD	Manual	Escherichia coli	mobileOG_000006933|recT|A0A0F3UWW4|replication/recombination/repair|NA|GPD|Manual	MTKQPPIAKADLQKTQGNRAPAAVKNNDVISFINQPSMKEQLAAALPRHMTAERMIRIATTEIRKVPALGNCDTMSFVSAIVQCSQLGLEPGSALGHAYLLPFGNKNEKSGKKNVQLIIGYRGMIDLARRSGQIASLSARVVREGDEFSFEFGLDEKLIHRPGENEDAPVTHVYAVARLKDGGTQFEVMTRKQIELVRSQSKAGNNGPWVTHWEEMAKKTAIRRLFKYLPVSIEIQRAVSMDEKEPLTIDPADSSVLTGEYSVIDNSEE	cellular organisms; Bacteria; Proteobacteria; Gammaproteobacteria; Enterobacterales; Enterobacteriaceae; Escherichia	51	tr|A0A0F3UWW4|A0A0F3UWW4_ECOLX Recombination and repair protein RecT OS=Escherichia coli OX=562 GN=recT PE=4 SV=1
A0A412PKN6	mobileOG_000133245	mobileOG_000100657	orf623	Viral Terminase	phage	infection,regulation	0	0	0	0	1	0	0	0	0	0	0	LW, B. DNA Packaging in DsDNA Bacteriophages. Annu. Rev. Microbiol.1989, 43, 267–292. https://doi.org/10.1146/ANNUREV.MI.43.100189.001411.	GPD	Homology	Streptococcus anginosus	mobileOG_000100657|orf623|A0A412PKN6|phage|infection,regulation|GPD|Homology	MLDEKIITCYFTKLSCFRHLRDLQRQGQKDFPYVYSIKEFNKFLKFLSLVPNVDNLNEPLIPMDWQLFIFSQIFAWLDLEALPRFVNIVLSMARAQGKTMIAGINLDYSFLIETIGLSNQDYLVSSLNFEQTMKLFTYVKSMMASIIEKEPFKSLADETGLQLYSREIKATVDSNSIQTISFESGKFDSKHFKFAIADEVGELKTDEGISKITSGQVNTKGSRFMEISTAYQTPNVPFHQEQKKLIEIMERDFDRAGDDQLCLIWSQDSLEETFKPETWAKSNPLLNHPKLKDNLMKGLISERDKKMLMGKLADFQVKNMNCWLNADSNSFLDLEDIEKAIIDDFSIDNRRVYIGVDYSLFSDNTAIAFVYPYSNEKKWHIEQHSFIPWKTAGSIEAKE…	cellular organisms; Bacteria; Terrabacteria group; Firmicutes; Bacilli; Lactobacillales; Streptococcaceae; Streptococcus; Streptococcus anginosus group	orf31	tr|A0A412PKN6|A0A412PKN6_STRAP Terminase large subunit OS=Streptococcus anginosus OX=1328 GN=DWX18_10590 PE=4 SV=1
C0W9K5	mobileOG_000780826	mobileOG_000100699	recT	The DNA single-strand annealing proteins (SSAPs), such as RecT, Red-beta, ERF and Rad52, function in RecA-dependent and RecA-independent DNA recombination pathways. This family includes proteins related to RecT	replication/recombination/repair	NA	0	0	0	0	1	0	0	0	0	0	0	LM, I.; EV, K.; L, A. Classification and Evolutionary History of the Single-Strand Annealing Proteins, RecT, Redbeta, ERF and RAD52. BMC Genomics2002, 3. https://doi.org/10.1186/1471-2164-3-8.	GPD	Homology	Acidaminococcus intestini	mobileOG_000100699|recT|C0W9K5|replication/recombination/repair|NA|GPD|Homology	MATTKGGLAKRQAEIKKDEPIRSMQGLVVKMQDQIKAALTGTALAPERFTRMVLTALSSNPKLQECSPQSFLGAMMQAAQLGVEPNTPLGQAYLIPYRNHGILECQFQLGYKGLIDLAYRSGSIRDISAHVVYSGDGFEFEYGFEPKLIHKPAMTDRGTPIAYYAVYHTKDGGGNFVVMSQEDIEKHRNKFSKAAGQGFSPWGTNFEEMAKKTVLKKLLKYAPLKTEFVRAVATDETVKSNIMPDMADQPNEMDYAEAAEVQEEPVAAIEDKDSSIQAPAMELQTEDVKVPQQ	cellular organisms; Bacteria; Terrabacteria group; Firmicutes; Negativicutes; Acidaminococcales; Acidaminococcaceae; Acidaminococcus	51	tr|C0W9K5|C0W9K5_9FIRM Recombinase, phage RecT family OS=Acidaminococcus intestini OX=187327 GN=ACDG_00155 PE=4 SV=1
A0A239REY6	mobileOG_000133245	mobileOG_000100886	orf623	Viral Terminase	phage	infection,regulation	0	0	0	0	1	0	0	0	0	0	0	LW, B. DNA Packaging in DsDNA Bacteriophages. Annu. Rev. Microbiol.1989, 43, 267–292. https://doi.org/10.1146/ANNUREV.MI.43.100189.001411.	GPD	Homology	Streptococcus equinus	mobileOG_000100886|orf623|A0A239REY6|phage|infection,regulation|GPD|Homology	MLDEKIVAGYNIKLACFRHLRDLQRQGQNDFPYVYSIDAFNRFLKFLSLVPNVDDLSKKLEPMDWQLFIFSQIFAWFDLDGLPRFVNIILSMARAQGKTMIAGISLNYSFLIETIGLSNQDFLVSSLNFEQTMKLYTYVKSMMSRIIENEPFKSLAVETGLQLYTREIKATVDSNSIQTISFESGKFDSKHFKLAVADEVGELKTDEGISKITSGQVNTEGSRFIEISTSYQTPDVPFHQEQKKLIEIMERDFDRSGDDQLCLIWSQDNLEETFQPETWAKSNPLLNHPDLKDSLMKGLLSERDKKMLMGKLADFQVKNMNCWLLADSNSFLDLKDIENAVIPEFDKRGKRVYVGLDASMFSDNTAIGFVYPYLGEDGSQKWHVEQHSFIPWQQAGSLE…	cellular organisms; Bacteria; Terrabacteria group; Firmicutes; Bacilli; Lactobacillales; Streptococcaceae; Streptococcus	orf31	tr|A0A239REY6|A0A239REY6_STREI Phage terminase-like protein, large subunit, contains N-terminal HTH domain OS=Streptococcus equinus OX=1335 GN=SAMN05216470_1398 PE=4 SV=1
A0A1H6HVS7	mobileOG_000777519	mobileOG_000101194	cas2	Cas1 and Cas2 fromGGGGGG-form a stable complex that is essential for spacer acquisition and determine	stability/transfer/defense	crispr	0	0	0	0	1	0	0	0	0	0	0	Nu±ez, J. K.; Kranzusch, P. J.; Noeske, J.; Wright, A. V.; Davies, C. W.; Doudna, J. A. Cas1-Cas2 Complex Formation Mediates Spacer Acquisition during CRISPR-Cas Adaptive Immunity. Nat. Struct. Mol. Biol.2014, 21 (6), 528û534. https://doi.org/10.1038/nsmb.2820.	GPD	Homology	Ruminococcus flavefaciens	mobileOG_000101194|cas2|A0A1H6HVS7|stability/transfer/defense|crispr|GPD|Homology	MVLVSYDVSTTDAKGRTRLRKVAKTCQNYGQRVQNSVFEIDADYGTFLRVKDQLLKLIDEEKDSLRFYYLGNHWARRVEHFGAKETYDPEGVLII	cellular organisms; Bacteria; Terrabacteria group; Firmicutes; Clostridia; Eubacteriales; Oscillospiraceae; Ruminococcus	cas2	tr|A0A1H6HVS7|A0A1H6HVS7_RUMFL CRISPR-associated endoribonuclease Cas2 OS=Ruminococcus flavefaciens OX=1265 GN=cas2 PE=3 SV=1
A0A373XMT8	mobileOG_000101263	mobileOG_000101263	cas9	In type II CRISPR-Cas systems, Cas9 is sufficient both to generate crRNA and to cleave the target DNA [56,GGGGGG-58].	stability/transfer/defense	crispr,recombination	0	0	0	0	1	0	0	0	0	0	0	Makarova, K. S.; Koonin, E. V. Annotation and Classification of CRISPR-Cas Systems. Methods Mol. Biol.2015, 1311, 47û75. https://doi.org/10.1007/978-1-4939-2687-9_4.	GPD	Homology	Ruminococcus sp. AF17-11	mobileOG_000101263|cas9|A0A373XMT8|stability/transfer/defense|crispr,recombination|GPD|Homology	MYNERCTHNKSIFIEGLKTKAYSLNKMFSFNTPNAWSIDDNKSIKIVRKTMNKNNIRFTRYAFTQNGGDQNNGGFFKRNLLKKGNGQVPVKQNSALSDIEKYGGYNKAYASYFSFIKYEDKNGKEMRRIVAINAYTHLLYEANPEKYLSETFGLKKPVVLIPVVKRDACIEIDGFRMHISGKTGSRITFKPAMQLTVSYDTEKYIRNVVKLNSKPENYNITELDKVSTDENIELFDILTYKMTDTVLKVKFGDMGVKIASHRDAFEKLDIRKQCFVLTEILKIIHCNAVLGNLTYIGEGSSSGRVGLNSVLSEVKGVKSIYLVHQSVTGLFEKKIDLLNM	cellular organisms; Bacteria; Terrabacteria group; Firmicutes; Clostridia; Eubacteriales; Oscillospiraceae; Ruminococcus; unclassified Ruminococcus	cas9	tr|A0A373XMT8|A0A373XMT8_9FIRM CRISPR-associated endonuclease Cas9 OS=Ruminococcus sp. AF17-11 OX=2293150 GN=cas9 PE=3 SV=1
A0A373XMT8	mobileOG_000101263	mobileOG_000101263	cas9	In type II CRISPR-Cas systems, Cas9 is sufficient both to generate crRNA and to cleave the target DNA [56,GGGGGG-58].	stability/transfer/defense	crispr,recombination	0	0	0	0	1	0	0	0	0	0	0	Makarova, K. S.; Koonin, E. V. Annotation and Classification of CRISPR-Cas Systems. Methods Mol. Biol.2015, 1311, 47û75. https://doi.org/10.1007/978-1-4939-2687-9_4.	GPD	Homology	Ruminococcus sp. AF17-11	mobileOG_000101263|cas9|A0A373XMT8|stability/transfer/defense|crispr,recombination|GPD|Homology	MYNERCTHNKSIFIEGLKTKAYSLNKMFSFNTPNAWSIDDNKSIKIVRKTMNKNNIRFTRYAFTQNGGDQNNGGFFKRNLLKKGNGQVPVKQNSALSDIEKYGGYNKAYASYFSFIKYEDKNGKEMRRIVAINAYTHLLYEANPEKYLSETFGLKKPVVLIPVVKRDACIEIDGFRMHISGKTGSRITFKPAMQLTVSYDTEKYIRNVVKLNSKPENYNITELDKVSTDENIELFDILTYKMTDTVLKVKFGDMGVKIASHRDAFEKLDIRKQCFVLTEILKIIHCNAVLGNLTYIGEGSSSGRVGLNSVLSEVKGVKSIYLVHQSVTGLFEKKIDLLNM	cellular organisms; Bacteria; Terrabacteria group; Firmicutes; Clostridia; Eubacteriales; Oscillospiraceae; Ruminococcus; unclassified Ruminococcus	cas2	tr|A0A373XMT8|A0A373XMT8_9FIRM CRISPR-associated endonuclease Cas9 OS=Ruminococcus sp. AF17-11 OX=2293150 GN=cas9 PE=3 SV=1
D9Y6K1	mobileOG_000247533	mobileOG_000101358	recT	Binds to single-stranded DNA and also promotes the renaturation of complementary single-stranded DNA. Function in recombination. Has a function similar to that of lambda RedB.	replication/recombination/repair	NA	0	0	0	0	1	0	0	0	0	0	0	LM, I.; EV, K.; L, A. Classification and Evolutionary History of the Single-Strand Annealing Proteins, RecT, Redbeta, ERF and RAD52. BMC Genomics2002, 3. https://doi.org/10.1186/1471-2164-3-8.	GPD	Homology	Burkholderiales bacterium 1_1_47	mobileOG_000101358|recT|D9Y6K1|replication/recombination/repair|NA|GPD|Homology	MSTADQLAAVVTPTTAPVAKQKTKASNIVQQVLSDQFKKQLALAVPKHLNADRMARIAATEVRKNKALLNTEPTSFLGSVMQAAQLGLEPGSALGQAYLVPYGNQCQLIIGYKGMIDLARRSGQVLSLNAYAVREGDDFNFQLGLKPDIHHVPRLEADRIKKPITYVYAVATLKGGGYQFEVMSRAEVEAVRAKAKSKNIWNSYFEEMAKKTVIRRLFKYLPVSIEALEITNADAKREAGEKVEPDDVINIEAVSVEDFEDGEVINTQESAHEQQS	cellular organisms; Bacteria; Proteobacteria; Betaproteobacteria; Burkholderiales; unclassified Burkholderiales	51	tr|D9Y6K1|D9Y6K1_9BURK Recombinase, phage RecT family OS=Burkholderiales bacterium 1_1_47 OX=469610 GN=HMPREF0189_01156 PE=4 SV=1
A0A437SY03	mobileOG_000133245	mobileOG_000101991	orf623	Viral Terminase	phage	infection,regulation	0	0	0	0	2	0	0	0	0	0	0	LW, B. DNA Packaging in DsDNA Bacteriophages. Annu. Rev. Microbiol.1989, 43, 267–292. https://doi.org/10.1146/ANNUREV.MI.43.100189.001411.	GPD	Homology	Lactobacillus sp. HT111-2	mobileOG_000101991|orf623|A0A437SY03|phage|infection,regulation|GPD|Homology	MKIDLTQTHDVIGAFKSIDWSDIKAKYREPATLYAFSVLNCEKTTGYMEKLHAFRHLMDLTRQNTKDFLYHYDVEEANKALTIASVIPDVDTHKIMPLMDWQKFILCQINGWKDENNERRFTDIHISVGRGQGKTQIAAVQLCKAFLVDTLGYTNKDFLVTANTSDQSSKLFGYVKKMMKTVISIEPFKTLAKKTQLEIQANQIIQKKTNNKIWKISYEADKYDSTHNVLAIYDEAGALKSFDRLTDIPDGQSQVIPYHQFIKISSAYPDPTSPFHDEQIKMQNIMEKDFERKGDNSLCLVWMQDDLDETYKPETWVKSNPLIALSDKERERRTGNLIKQRDQAILNNTLHKFQNKNLNLWLKQSIASYLNLKDVEDAVDNDFKIDGREVFIGFDYSMF…	cellular organisms, Bacteria, Terrabacteria group, Firmicutes, Bacilli, Lactobacillales, Lactobacillaceae, Lactobacillus, Lactobacillus xujianguonis	orf31	tr|A0A437SY03|A0A437SY03_9LACO Terminase large subunit OS=Lactobacillus sp. HT111-2 OX=2495899 GN=EJK17_00490 PE=4 SV=1
A0A413B9H3	mobileOG_000170931	mobileOG_000007088	pglX	The bacteriophage exclusion (BREX) system is a novel prokaryotic defense system against bacteriophages. To our knowledge, no study has systematically characterized the function of the BREX system in lactic acid bacteria.-Lactobacillus casei-Zhang is a probiotic bacterium originating from koumiss. By using single-molecule real-time sequencing, we previously identified N6-methyladenine (m6A) signat…	stability/transfer/defense	NA	0	0	0	0	1	0	0	0	0	0	0	Hui, W.; Zhang, W.; Kwok, L. Y.; Zhang, H.; Kong, J.; Suna, T. A Novel Bacteriophage Exclusion (BREX) System Encoded by the PglX Gene in Lactobacillus Casei Zhang. Appl. Environ. Microbiol. 2019, 85 (20). https://doi.org/10.1128/AEM.01001-19.	GPD	Manual	Bacteroides stercoris	mobileOG_000007088|pglX|A0A413B9H3|stability/transfer/defense|NA|GPD|Manual	MFSSNQKGKRAAFQCLVYMHRMNRFTPEHIRTNYLLPYIDRLAAREAELSARSSLSAKENKLLKQLRSDLEECRDYQLRLHEFADRQIEIDLDDGVVKNYATFAPVLAKLK	cellular organisms; Bacteria; FCB group; Bacteroidetes/Chlorobi group; Bacteroidetes; Bacteroidia; Bacteroidales; Bacteroidaceae; Bacteroides	pglX	tr|A0A413B9H3|A0A413B9H3_BACSE BREX-1 system adenine-specific DNA-methyltransferase PglX OS=Bacteroides stercoris OX=46506 GN=pglX PE=4 SV=1
F3QJ96	mobileOG_000247533	mobileOG_000102219	recT	Binds to single-stranded DNA and also promotes the renaturation of complementary single-stranded DNA. Function in recombination. Has a function similar to that of lambda RedB.	replication/recombination/repair	NA	0	0	0	0	1	0	0	0	0	0	0	LM, I.; EV, K.; L, A. Classification and Evolutionary History of the Single-Strand Annealing Proteins, RecT, Redbeta, ERF and RAD52. BMC Genomics2002, 3. https://doi.org/10.1186/1471-2164-3-8.	GPD	Homology	Parasutterella excrementihominis YIT 11859	mobileOG_000102219|recT|F3QJ96|replication/recombination/repair|NA|GPD|Homology	MSTSDQLAAAVGAPSAPVAKPKTKAPVIVQQVLSDQFKKQLALAVPKHLSADRMARIAATELRKTPALLNTTPASFLGAVMQSAQLGLEPGSALGQAYLVPYGNQCQLILGYRGMIDLACRSGQVLSLSAFAVHEGDEFSYQLGLHPDIHHVPSCETDRVKKPITFVYAVANLKGGGYQFEVMSRAEVEAVKAKAKSKNIWNSYFEQMALKTVIRRLFKYLPVSIEALQVANVDAKREAGEKIDPNDVIDINAISVEDFKNIEDGEVLEAPQEATA	cellular organisms; Bacteria; Proteobacteria; Betaproteobacteria; Burkholderiales; Sutterellaceae; Parasutterella; Parasutterella excrementihominis	51	tr|F3QJ96|F3QJ96_9BURK Protein RecT OS=Parasutterella excrementihominis YIT 11859 OX=762966 GN=HMPREF9439_00997 PE=4 SV=1
A0A415L5D0	mobileOG_000780826	mobileOG_000102259	recT	The DNA single-strand annealing proteins (SSAPs), such as RecT, Red-beta, ERF and Rad52, function in RecA-dependent and RecA-independent DNA recombination pathways. This family includes proteins related to RecT	replication/recombination/repair	NA	0	0	0	0	1	0	0	0	0	0	0	LM, I.; EV, K.; L, A. Classification and Evolutionary History of the Single-Strand Annealing Proteins, RecT, Redbeta, ERF and RAD52. BMC Genomics2002, 3. https://doi.org/10.1186/1471-2164-3-8.	GPD	Homology	Blautia obeum	mobileOG_000102259|recT|A0A415L5D0|replication/recombination/repair|NA|GPD|Homology	MGGKDALAEKTENKGAVKLTKSMSIADMIKAMEPEIKKALPQVITPERFTRMALSALNTTPKLAECSQMSFLGALMNAAQLGLEPNTPLGQAYLIPYRNKGKLECQFQIGYKGLIDMVYRNDNIQTVQAQCVYENDEFEYELGLEPKLVHKPALMDRGNLILVYALWKAKNGGFGFEVMSKEDIDIHARKYSQSFSSSYSPWKTNYEEMAKKTVIKKCLKYAPVKSDFVMQVSNDETVKSELSVDMSEIANEQEPVIDAEYNEVVAEQETAAAEA	cellular organisms; Bacteria; Terrabacteria group; Firmicutes; Clostridia; Eubacteriales; Lachnospiraceae; Blautia	51	tr|A0A415L5D0|A0A415L5D0_9FIRM Recombinase RecT OS=Blautia obeum OX=40520 GN=DW021_15450 PE=4 SV=1
A0A134CHR9	mobileOG_000780826	mobileOG_000102888	recT	The DNA single-strand annealing proteins (SSAPs), such as RecT, Red-beta, ERF and Rad52, function in RecA-dependent and RecA-independent DNA recombination pathways. This family includes proteins related to RecT	replication/recombination/repair	NA	0	0	0	0	1	0	0	0	0	0	0	LM, I.; EV, K.; L, A. Classification and Evolutionary History of the Single-Strand Annealing Proteins, RecT, Redbeta, ERF and RAD52. BMC Genomics2002, 3. https://doi.org/10.1186/1471-2164-3-8.	GPD	Homology	Veillonellaceae bacterium DNF00626	mobileOG_000102888|recT|A0A134CHR9|replication/recombination/repair|NA|GPD|Homology	MNVNKGFANRSGNALSSLRSMVNSKGMEAQLRAALPSVITPERFIRLTLSAISTTPELANCSQSSFFGAMFQAAQLGLEPNTPTGQAYLIPFGGKVQFVLGYRGYIQLAYRSGDITDISAHVVYENDKFDYELGLAPKLSHKPALGKRGKAIAVYAVYHTRSDGYGMEVMSMEEIADFAKKKSKSFNKGPWQTDREEMAKKTVVKRLLKYAPISSEFVRAVSADETVKDFDPAKDTAANLLDEMGTITIEAEKGGETDSAPQTATQDAKAQPQPQQEPEEEVPMDWGEPAVNPETGEVSGR	cellular organisms; Bacteria; Terrabacteria group; Firmicutes; Negativicutes; Veillonellales; Veillonellaceae; unclassified Veillonellaceae	51	tr|A0A134CHR9|A0A134CHR9_9FIRM Recombination and repair protein RecT OS=Veillonellaceae bacterium DNF00626 OX=1588754 GN=HMPREF3191_00900 PE=4 SV=1
A0A413PI00	mobileOG_000145522	mobileOG_000007175	cas5	Subunit of Cascade complex interacting with large subunit and Cas7 subunit and binding the 5?-handle of crRNA [20,GG--22,GG--23,GG--43G--G-G-G45]. In the subtype I-C system Cas5 is the ribonuclease that replaces Cas6 function [46].	stability/transfer/defense	crispr,cascade complex	0	0	0	0	1	0	0	0	0	0	0	Makarova, K. S.; Koonin, E. V. Annotation and Classification of CRISPR-Cas Systems. Methods Mol. Biol.2015, 1311, 47û75. https://doi.org/10.1007/978-1-4939-2687-9_4.	GPD	Manual	Anaerobutyricum hallii	mobileOG_000007175|cas5|A0A413PI00|stability/transfer/defense|crispr,cascade complex|GPD|Manual	MRVIRLKMYQEMARFNNPSAPRGADCYPLPPFSTVNGFIHSMCQWKKYHKLDYFITGKGVYNTKTQKEWHGGKRFNKVSDEMLKRWDIITDYTDGSHTGWVNTVKYHLMLVDLYTTIYIKADDSDIDDICHALLNPPVYPSLGEYGDLCKIEAVDIVELKELDKPISALLDMQSYIPVNKGNFAGTIYRINNKYEIIKGLRRFQKVPCYLVDKGQEVVSNLFDDDKPIIFID	cellular organisms; Bacteria; Terrabacteria group; Firmicutes; Clostridia; Eubacteriales; Lachnospiraceae; Anaerobutyricum	cas5	tr|A0A413PI00|A0A413PI00_9FIRM CRISPR-associated protein Cas5 OS=Anaerobutyricum hallii OX=39488 GN=cas5 PE=4 SV=1
A0A316M5N2	mobileOG_000780826	mobileOG_000103281	recT	The DNA single-strand annealing proteins (SSAPs), such as RecT, Red-beta, ERF and Rad52, function in RecA-dependent and RecA-independent DNA recombination pathways. This family includes proteins related to RecT	replication/recombination/repair	NA	0	0	0	0	1	0	0	0	0	0	0	LM, I.; EV, K.; L, A. Classification and Evolutionary History of the Single-Strand Annealing Proteins, RecT, Redbeta, ERF and RAD52. BMC Genomics2002, 3. https://doi.org/10.1186/1471-2164-3-8.	GPD	Homology	Veillonellaceae bacterium	mobileOG_000103281|recT|A0A316M5N2|replication/recombination/repair|NA|GPD|Homology	MNTKGGLAKRNTAVAEQKKDGSLQGLIRAMEPEIKKALPSVITPERFTRMVFTALSSNPQLKECSPQSFLGAMMQAAQLGLEPNTPIGQAYLIPYRNKGKLECQFQLGYKGGIDLAYRSGEIKDIQAHEVYENDTFEYEFGLEPKLKHIPATHDRGNVIMYYAVFHMVNGGYGFEVMSREDVINHAKKTSQSFNSPYSPWSKYFDEMAKKTVIKKMLKYAPIKTDFVRALAADETIKSNISENMADLPDETVTIDAEAQTPQDEEISFDPIPPTVDPETGEIIPADKSADEKILNE	cellular organisms, Bacteria, Terrabacteria group, Firmicutes, Negativicutes, Veillonellales, Veillonellaceae, unclassified Veillonellaceae, Veillonellaceae bacterium	51	tr|A0A316M5N2|A0A316M5N2_9FIRM Recombinase RecT OS=Veillonellaceae bacterium OX=2049049 GN=DBY44_00240 PE=4 SV=1
A0A1X2Z2R3	mobileOG_000020409	mobileOG_000007242	cas2	Cas1 and Cas2 fromGGGGGG-form a stable complex that is essential for spacer acquisition and determine	stability/transfer/defense	crispr,spacer acquisition	0	0	0	0	1	0	0	0	0	0	0	Nu±ez, J. K.; Kranzusch, P. J.; Noeske, J.; Wright, A. V.; Davies, C. W.; Doudna, J. A. Cas1-Cas2 Complex Formation Mediates Spacer Acquisition during CRISPR-Cas Adaptive Immunity. Nat. Struct. Mol. Biol.2014, 21 (6), 528û534. https://doi.org/10.1038/nsmb.2820.	GPD	Manual	Bifidobacterium adolescentis	mobileOG_000007242|cas2|A0A1X2Z2R3|stability/transfer/defense|crispr,spacer acquisition|GPD|Manual	MWTLVMYDLPITTREDAGAANRFNHLLSDLGFVRVQYFVYARYTPTQSGGRSALKYIQAGLPPHGNVRVLCVTDNQWSDSLKYIDKKQQTTDEQPGLLTLFDDEE	cellular organisms; Bacteria; Terrabacteria group; Actinobacteria; Actinomycetia; Bifidobacteriales; Bifidobacteriaceae; Bifidobacterium	cas2	tr|A0A1X2Z2R3|A0A1X2Z2R3_BIFAD CRISPR-associated endoribonuclease Cas2 OS=Bifidobacterium adolescentis OX=1680 GN=cas2 PE=3 SV=1
A0A415L5D0	mobileOG_000780826	mobileOG_000103734	recT	The DNA single-strand annealing proteins (SSAPs), such as RecT, Red-beta, ERF and Rad52, function in RecA-dependent and RecA-independent DNA recombination pathways. This family includes proteins related to RecT	replication/recombination/repair	NA	0	0	0	0	1	0	0	0	0	0	0	LM, I.; EV, K.; L, A. Classification and Evolutionary History of the Single-Strand Annealing Proteins, RecT, Redbeta, ERF and RAD52. BMC Genomics2002, 3. https://doi.org/10.1186/1471-2164-3-8.	GPD	Homology	Blautia obeum	mobileOG_000103734|recT|A0A415L5D0|replication/recombination/repair|NA|GPD|Homology	MGVKDALAEKTESKGAVKLTKSMSIADMIKAMEPEIKKALPQVITPERFTRMALSALNTTPKLAECSQMSFLGALMNAAQLGLEPNTPLGQAYLIPYRNKGKLECQFQIGYKGLIDMVYRNDNIQTVQAQCVYENDEFEYELGLEPKLVHKPALKNRGNLLLVYALWKSKNGGFGFEVMSKEDIDIHARKYSQSFSSSYSPWKTNYEEMAKKTVIKKCLKYAPVKSDFVMQVSNDETVKSELSVDMSEIANEQEPVIDAEYNEVAAEQETAAAEA	cellular organisms; Bacteria; Terrabacteria group; Firmicutes; Clostridia; Eubacteriales; Lachnospiraceae; Blautia	51	tr|A0A415L5D0|A0A415L5D0_9FIRM Recombinase RecT OS=Blautia obeum OX=40520 GN=DW021_15450 PE=4 SV=1
A0A413PI00	mobileOG_000145522	mobileOG_000007251	cas5	Subunit of Cascade complex interacting with large subunit and Cas7 subunit and binding the 5?-handle of crRNA [20,GG--22,GG--23,GG--43G--G-G-G45]. In the subtype I-C system Cas5 is the ribonuclease that replaces Cas6 function [46].	stability/transfer/defense	crispr,cascade complex	0	0	0	0	1	0	0	0	0	0	0	Makarova, K. S.; Koonin, E. V. Annotation and Classification of CRISPR-Cas Systems. Methods Mol. Biol.2015, 1311, 47û75. https://doi.org/10.1007/978-1-4939-2687-9_4.	GPD	Manual	Anaerobutyricum hallii	mobileOG_000007251|cas5|A0A413PI00|stability/transfer/defense|crispr,cascade complex|GPD|Manual	MRVVRLKMYQEMARFNNPSAPKGADCYPLPPFSTVNGFIHSMCQWKRYHKLDYFVTGKGIYNTKVQKEWHGGYNFNKISDEMLNRWDVITDNANGSHTGWVNAVKYHLMLVDLYTTIYIKTTDNDIDDIYHALLNPPVYPSLGEYGDLCKIEAVDIIELKELDKCVPAPLAMQSYIPVNKGNFAGTIYRINNKYEIIKGLRRFQKVSCYLVDKGQEVVSNLFDDDKPIIFID	cellular organisms; Bacteria; Terrabacteria group; Firmicutes; Clostridia; Eubacteriales; Lachnospiraceae; Anaerobutyricum	cas5	tr|A0A413PI00|A0A413PI00_9FIRM CRISPR-associated protein Cas5 OS=Anaerobutyricum hallii OX=39488 GN=cas5 PE=4 SV=1
A0A174ZUH1	mobileOG_000103864	mobileOG_000103864	cas5c	Subunit of Cascade complex interacting with large subunit and Cas7 subunit and binding the 5?-handle of crRNA [20,GG--22,GG--23,GG--43G--G-G-G45]. In the subtype I-C system Cas5 is the ribonuclease that replaces Cas6 function [46].	stability/transfer/defense	crispr,cascade complex	0	0	0	0	1	0	0	0	0	0	0	Makarova, K. S.; Koonin, E. V. Annotation and Classification of CRISPR-Cas Systems. Methods Mol. Biol.2015, 1311, 47û75. https://doi.org/10.1007/978-1-4939-2687-9_4.	GPD	Homology	[Eubacterium] siraeum	mobileOG_000103864|cas5c|A0A174ZUH1|stability/transfer/defense|crispr,cascade complex|GPD|Homology	MSKTEHDNIVEFKVSGDFALFADVLTRPGGEKFSYPIPTYEALKGILMSVYWKPTIIWVIDECRVMNMISMERKGIRPIKYGGGNDLSYYTYLKDVEYRVRAHFEWNDNRPELEKDRNENKHHNIAKRMIQRGGRRDIFLGTRECMGYVEPCSYDEGVSYYQGTEIPYGFMYHGITYADEAEREEDKGKLTVRFWRPVMKDGVIKFDHPNDIPESQKRHIRDMKIKPFDKDLDNFSGLEEFDFIGGGDDIELD	NO HIT	cas5c	tr|A0A174ZUH1|A0A174ZUH1_9FIRM CRISPR-associated protein Cas5, subtype I-C/DVULG OS=[Eubacterium] siraeum OX=39492 GN=ERS852540_01727 PE=4 SV=1
B0MPS9	mobileOG_000209534	mobileOG_000103865	cas7c	Subunit of Cascade complexes binding crRNA [20,GG--22,GG--23,GG--43,GG--45]; often present in Cascade complexes in several copies.	stability/transfer/defense	crispr,cascade complex	0	0	0	0	1	0	0	0	0	0	0	Makarova, K. S.; Koonin, E. V. Annotation and Classification of CRISPR-Cas Systems. Methods Mol. Biol.2015, 1311, 47. https://doi.org/10.1007/978-1-4939-2687-9_4.	GPD	Homology	[Eubacterium] siraeum DSM 15702	mobileOG_000103865|cas7c|B0MPS9|stability/transfer/defense|crispr,cascade complex|GPD|Homology	MSTLANKVDFEVIISATDANPNGDPLSGNRPRINSKGLGEISDVCIKRKIRNRLQDMGERIFVQSDDKCDDGCDSLRARADSCDELKKASSGKNTNKDEYARIACEQWIDVRSFGQVFAFRGDAVSVGVRGPVSISIAKSVSPIEIISMQITKSVNGESGKNGKASDTMGTKNRVGFGLYVFKGSINCQLAEKTGFSDEDAEKIKKALVTLFENDCSSARPEGSMQVCRVYWWKHDGKTPKVSSAKIHNAVQIKEKAELNGNEPNSVADYDIILNNPEGAVQPEIIDNI	NO HIT	cas7c	tr|B0MPS9|B0MPS9_9FIRM Uncharacterized protein OS=[Eubacterium] siraeum DSM 15702 OX=428128 GN=EUBSIR_01882 PE=4 SV=1
B0MPS9	mobileOG_000209534	mobileOG_000103865	cas7c	Subunit of Cascade complexes binding crRNA [20,GG--22,GG--23,GG--43,GG--45]; often present in Cascade complexes in several copies.	stability/transfer/defense	crispr,cascade complex	0	0	0	0	1	0	0	0	0	0	0	Makarova, K. S.; Koonin, E. V. Annotation and Classification of CRISPR-Cas Systems. Methods Mol. Biol.2015, 1311, 47. https://doi.org/10.1007/978-1-4939-2687-9_4.	GPD	Homology	[Eubacterium] siraeum DSM 15702	mobileOG_000103865|cas7c|B0MPS9|stability/transfer/defense|crispr,cascade complex|GPD|Homology	MSTLANKVDFEVIISATDANPNGDPLSGNRPRINSKGLGEISDVCIKRKIRNRLQDMGERIFVQSDDKCDDGCDSLRARADSCDELKKASSGKNTNKDEYARIACEQWIDVRSFGQVFAFRGDAVSVGVRGPVSISIAKSVSPIEIISMQITKSVNGESGKNGKASDTMGTKNRVGFGLYVFKGSINCQLAEKTGFSDEDAEKIKKALVTLFENDCSSARPEGSMQVCRVYWWKHDGKTPKVSSAKIHNAVQIKEKAELNGNEPNSVADYDIILNNPEGAVQPEIIDNI	NO HIT	csd2	tr|B0MPS9|B0MPS9_9FIRM Uncharacterized protein OS=[Eubacterium] siraeum DSM 15702 OX=428128 GN=EUBSIR_01882 PE=4 SV=1
A0A3D4MS73	mobileOG_000349770	mobileOG_000103866	cas4	We show that Cas4 interacts directly with Cas1-Cas2 forming a Cas4-Cas1-Cas2 complex that captures and processes prespacers prior to integration	stability/transfer/defense	crispr,spacer acquisition	0	0	0	0	1	0	0	0	0	0	0	Lee, H.; Dhingra, Y.; Sashital, D. G. The Cas4-Cas1-Cas2 Complex Mediates Precise Prespacer Processing during CRISPR Adaptation. Elife 2019, 8. https://doi.org/10.7554/eLife.44248.	GPD	Homology	Eubacterium sp.	mobileOG_000103866|cas4|A0A3D4MS73|stability/transfer/defense|crispr,spacer acquisition|GPD|Homology	MSYSEDEYLMISGIQHFVFCKRQWALLHIEQQWNENYLTVDGNILHRNAHDGDFTEMRKDVIVTRSMPVSSSEYGISGECDIVEFHRSKDGICLFGREGKYSVIPVEYKRGRPIDSDCNDLQLIAQAICLEEMLCCSIPYGYMYYGQIRRRVKVEFTDELRVRLSSVLNEMHRLYKAHHTPVVKKNRNCNACSMNNLCLPSATSSSASEYIKNRLKGDNI	cellular organisms; Bacteria; Terrabacteria group; Firmicutes; Clostridia; Eubacteriales; Eubacteriaceae; Eubacterium; unclassified Eubacterium	cas4	tr|A0A3D4MS73|A0A3D4MS73_9FIRM CRISPR-associated exonuclease Cas4 OS=Eubacterium sp. OX=142586 GN=cas4 PE=3 SV=1
D4ML86	mobileOG_000110132	mobileOG_000103867	cas1	Universally conserved endonuclease associated with the CRISPR-CAS prokaryotic immunity system; Cas1 and Cas2 fromGGGGGG-form a stable complex that is essential for spacer acquisition and determine	stability/transfer/defense	crispr,spacer acquisition	0	0	0	0	1	0	0	0	0	0	0	Wiedenheft, B.; Zhou, K.; Jinek, M.; Coyle, S. M.; Ma, W.; Doudna, J. A. Structural Basis for DNase Activity of a Conserved Protein Implicated in CRISPR-Mediated Genome Defense. Structure2009, 17 (6), 904û912. https://doi.org/10.1016/j.str.2009.03.019.	GPD	Homology	[Eubacterium] siraeum V10Sc8a	mobileOG_000103867|cas1|D4ML86|stability/transfer/defense|crispr,spacer acquisition|GPD|Homology	MRKLRNTLYVITPDKYLSLDGENIVIHSKDDTQTRLPLHNVEDIVIFGGRGASPALMNKCTEDNIGLTFMSRSGKFLARAEGAISGNVYLRREQFRIADDEARSLSVAKNFIIGKLFNSRYVIERAVRDHSLQVDVDKLKNRSDLLSQAIIKCQNVSDIDTLRGIEGESAQLYFSVFDEFILQQKDEFRFVTRSKRPPLDNVNALLSFSYSVATGMCTSALETVGLDPYVGFMHTDRPGRRSLALDLVEEFRAIMCDRFIISLINKRIINNGDFEKKEDGAVLLSEDGRKAFLTHWQNRKQDIVMHPFLKEKVEWGLLPYIQALLLSRYIRGDLDEYPMLLWR	NO HIT	cas1	tr|D4ML86|D4ML86_9FIRM CRISPR-associated endonuclease Cas1 OS=[Eubacterium] siraeum V10Sc8a OX=717961 GN=cas1 PE=3 SV=1
A0A3D4MRE4	mobileOG_000777519	mobileOG_000103868	cas2	Cas1 and Cas2 fromGGGGGG-form a stable complex that is essential for spacer acquisition and determine	stability/transfer/defense	crispr	0	0	0	0	1	0	0	0	0	0	0	Nu±ez, J. K.; Kranzusch, P. J.; Noeske, J.; Wright, A. V.; Davies, C. W.; Doudna, J. A. Cas1-Cas2 Complex Formation Mediates Spacer Acquisition during CRISPR-Cas Adaptive Immunity. Nat. Struct. Mol. Biol.2014, 21 (6), 528û534. https://doi.org/10.1038/nsmb.2820.	GPD	Homology	Eubacterium sp.	mobileOG_000103868|cas2|A0A3D4MRE4|stability/transfer/defense|crispr|GPD|Homology	MLLLITYDVNTETSAGKSRLRKVAKQCVNYGIRVQNSVFECVVDATQAHELKYKLKELIDTEKDSLRFYNLGDKYSNRIEHYGAKSAIKVEEPLIF	cellular organisms; Bacteria; Terrabacteria group; Firmicutes; Clostridia; Eubacteriales; Eubacteriaceae; Eubacterium; unclassified Eubacterium	cas2	tr|A0A3D4MRE4|A0A3D4MRE4_9FIRM CRISPR-associated endoribonuclease Cas2 OS=Eubacterium sp. OX=142586 GN=cas2 PE=3 SV=1
A0A415L5D0	mobileOG_000244524	mobileOG_000104045	recT	The DNA single-strand annealing proteins (SSAPs), such as RecT, Red-beta, ERF and Rad52, function in RecA-dependent and RecA-independent DNA recombination pathways. This family includes proteins related to RecT	replication/recombination/repair	NA	0	0	0	0	2	0	0	0	0	0	0	LM, I.; EV, K.; L, A. Classification and Evolutionary History of the Single-Strand Annealing Proteins, RecT, Redbeta, ERF and RAD52. BMC Genomics2002, 3. https://doi.org/10.1186/1471-2164-3-8.	Multiple	Homology	Blautia obeum	mobileOG_000104045|recT|A0A415L5D0|replication/recombination/repair|NA|Multiple|Homology	MGVKDALAEKTENKGAVKLTKSMSIADMIKAMEPEIKKALPQVITPERFTRMALSALNTTPKLAECSQMSFLGALMNAAQLGLEPNTPLGQAYLIPYRNKGKLECQFQIGYKGLIDMVYRNDNIQTVQAQCVYENDEFEYELGLEPKLVHKPALKDRGNLILVYALWKAKNGGFGFEVMSKEDIDIHARKYSQSFSSSYSPWKTNYEEMAKKTVIKKCLKYAPVKSDFVMQVSNDETVKSELSVDMSEIANEQEPVIDAEYNEVVAEQETAASEA	cellular organisms; Bacteria; Terrabacteria group; Firmicutes; Clostridia; Eubacteriales; Lachnospiraceae; Blautia	51	tr|A0A415L5D0|A0A415L5D0_9FIRM Recombinase RecT OS=Blautia obeum OX=40520 GN=DW021_15450 PE=4 SV=1
A0A3R7ANS9	mobileOG_000126980	mobileOG_000104154	cas9	In type II CRISPR-Cas systems, Cas9 is sufficient both to generate crRNA and to cleave the target DNA [56,GGGGGG-58].	stability/transfer/defense	crispr,recombination	0	0	0	0	1	0	0	0	0	0	0	Makarova, K. S.; Koonin, E. V. Annotation and Classification of CRISPR-Cas Systems. Methods Mol. Biol.2015, 1311, 47û75. https://doi.org/10.1007/978-1-4939-2687-9_4.	GPD	Homology	Clostridium sp. OM05-6BH	mobileOG_000104154|cas9|A0A3R7ANS9|stability/transfer/defense|crispr,recombination|GPD|Homology	MKKFEEYYIGLDMGTGSVGWAVTDPTYNIIKRHGKALWGIRLFESAKTAEERRIFRTSRRRTERRKNRLHLLQEIFAEEISKKDMGFYQRMKESKYWHEDKKDINGNMPELPYALFADDGFTDKDYYKKYPTIFHLRYALATNTTDKPDIRLLYLALHHIIKHRGHFLFEGKKLSEVKEFSTAIEALVQQAEEQEIDLKSLTQEEVLTQLEHIMSDAQCTKSDKKTQVSKLIVGTDKQKQKQERAIAALITGCTVKLSDIFADPELDKEEISKICFSDNGYEEKEVEIESVLADRFLLIAAAKGVYDWTVLHDILGDARFLSEAKVKTYEKHRDDLRKVKQLLRMDKEVYEAVFGVSEKNEANYSAYIGMAKKNGKKQPIEKKCSQEDFYKFLKKQLDR…	cellular organisms, Bacteria, Terrabacteria group, Firmicutes, Clostridia, Eubacteriales, Clostridiaceae, Clostridium, unclassified Clostridium, Clostridium sp. OM05-6BH	cas2	tr|A0A3R7ANS9|A0A3R7ANS9_9CLOT CRISPR-associated endonuclease Cas9 OS=Clostridium sp. OM05-6BH OX=2293044 GN=cas9 PE=3 SV=1
A0A3R7ANS9	mobileOG_000126980	mobileOG_000104154	cas9	In type II CRISPR-Cas systems, Cas9 is sufficient both to generate crRNA and to cleave the target DNA [56,GGGGGG-58].	stability/transfer/defense	crispr,recombination	0	0	0	0	1	0	0	0	0	0	0	Makarova, K. S.; Koonin, E. V. Annotation and Classification of CRISPR-Cas Systems. Methods Mol. Biol.2015, 1311, 47û75. https://doi.org/10.1007/978-1-4939-2687-9_4.	GPD	Homology	Clostridium sp. OM05-6BH	mobileOG_000104154|cas9|A0A3R7ANS9|stability/transfer/defense|crispr,recombination|GPD|Homology	MKKFEEYYIGLDMGTGSVGWAVTDPTYNIIKRHGKALWGIRLFESAKTAEERRIFRTSRRRTERRKNRLHLLQEIFAEEISKKDMGFYQRMKESKYWHEDKKDINGNMPELPYALFADDGFTDKDYYKKYPTIFHLRYALATNTTDKPDIRLLYLALHHIIKHRGHFLFEGKKLSEVKEFSTAIEALVQQAEEQEIDLKSLTQEEVLTQLEHIMSDAQCTKSDKKTQVSKLIVGTDKQKQKQERAIAALITGCTVKLSDIFADPELDKEEISKICFSDNGYEEKEVEIESVLADRFLLIAAAKGVYDWTVLHDILGDARFLSEAKVKTYEKHRDDLRKVKQLLRMDKEVYEAVFGVSEKNEANYSAYIGMAKKNGKKQPIEKKCSQEDFYKFLKKQLDR…	cellular organisms, Bacteria, Terrabacteria group, Firmicutes, Clostridia, Eubacteriales, Clostridiaceae, Clostridium, unclassified Clostridium, Clostridium sp. OM05-6BH	cas9	tr|A0A3R7ANS9|A0A3R7ANS9_9CLOT CRISPR-associated endonuclease Cas9 OS=Clostridium sp. OM05-6BH OX=2293044 GN=cas9 PE=3 SV=1
A0A415L5D0	mobileOG_000780826	mobileOG_000104278	recT	The DNA single-strand annealing proteins (SSAPs), such as RecT, Red-beta, ERF and Rad52, function in RecA-dependent and RecA-independent DNA recombination pathways. This family includes proteins related to RecT	replication/recombination/repair	NA	0	0	0	0	2	0	0	0	0	0	0	LM, I.; EV, K.; L, A. Classification and Evolutionary History of the Single-Strand Annealing Proteins, RecT, Redbeta, ERF and RAD52. BMC Genomics2002, 3. https://doi.org/10.1186/1471-2164-3-8.	GPD	Homology	Blautia obeum	mobileOG_000104278|recT|A0A415L5D0|replication/recombination/repair|NA|GPD|Homology	MGVKDALAEKTEGKGAVKLTKSMSIADMIKAMEPEVKKALPQVITPERFTRMALSALNTTPKLAECSQMSFLGALMNAAQLGLEPNTPLGQAYLIPYRNKGKLECQFQIGYKGLIDMVYRNDNIQTVQAQCVYENDEFEYELGLEPKLVHKPTLKDRGNLLLVYALWKTKNGGFGFEVMSKEDIDNHARKYSQSFSSSYSPWKTNYEEMAKKTVIKKCLKYAPVKSDFVMQVSNDETVKSELSVDMSEIANEQEPVIDAEYNEVVAEQETAAAKA	cellular organisms; Bacteria; Terrabacteria group; Firmicutes; Clostridia; Eubacteriales; Lachnospiraceae; Blautia	51	tr|A0A415L5D0|A0A415L5D0_9FIRM Recombinase RecT OS=Blautia obeum OX=40520 GN=DW021_15450 PE=4 SV=1
A0A413PI00	mobileOG_000145522	mobileOG_000007322	cas5	Subunit of Cascade complex interacting with large subunit and Cas7 subunit and binding the 5?-handle of crRNA [20,GG--22,GG--23,GG--43G--G-G-G45]. In the subtype I-C system Cas5 is the ribonuclease that replaces Cas6 function [46].	stability/transfer/defense	crispr,cascade complex	0	0	0	0	1	0	0	0	0	0	0	Makarova, K. S.; Koonin, E. V. Annotation and Classification of CRISPR-Cas Systems. Methods Mol. Biol.2015, 1311, 47û75. https://doi.org/10.1007/978-1-4939-2687-9_4.	GPD	Manual	Anaerobutyricum hallii	mobileOG_000007322|cas5|A0A413PI00|stability/transfer/defense|crispr,cascade complex|GPD|Manual	MRVVRLKMYQEMARFNNPSAPKGADCYPLPPFSTVNGFIHSMCQWKRYHKLDYFVTGKGIYNTKVQKEWYGGYNFNKISNEMLNRWDVTTDYADGSHTGWVSTVKYHLMLVDLYTTIYIKADDSDIDDIYHALLNPPVYPSLGEYGDLCKIEAVDIIELKELDKCVPAPLAMQSYIPVNKGNFAGTIYRINNKYEIIKGFRRFQKVSCYLVDKGQEVVSNLFDDDKPIIFIN	cellular organisms; Bacteria; Terrabacteria group; Firmicutes; Clostridia; Eubacteriales; Lachnospiraceae; Anaerobutyricum	cas5	tr|A0A413PI00|A0A413PI00_9FIRM CRISPR-associated protein Cas5 OS=Anaerobutyricum hallii OX=39488 GN=cas5 PE=4 SV=1
A0A415L5D0	mobileOG_000780826	mobileOG_000104660	recT	The DNA single-strand annealing proteins (SSAPs), such as RecT, Red-beta, ERF and Rad52, function in RecA-dependent and RecA-independent DNA recombination pathways. This family includes proteins related to RecT	replication/recombination/repair	NA	0	0	0	0	1	0	0	0	0	0	0	LM, I.; EV, K.; L, A. Classification and Evolutionary History of the Single-Strand Annealing Proteins, RecT, Redbeta, ERF and RAD52. BMC Genomics2002, 3. https://doi.org/10.1186/1471-2164-3-8.	GPD	Homology	Blautia obeum	mobileOG_000104660|recT|A0A415L5D0|replication/recombination/repair|NA|GPD|Homology	MAVKDALAEKTSRKNEAVKLTKNMSIADMIKAMEPEIKKALPQVITPERFTRMALSALNTTPKLAECSQMSFLGALMNAAQLGLEPNTPLGQAYLIPYRNKGKLECQFQIGYKGLIDMVYRNENIQTVQAQCVYENDDFQYELGLDPKLVHKPALKDRGNLILVYALWKSKNGGFGFEVMSKEDVDDHARRFSQSFGSSYSPWKTNYEEMAKKTVIKKCLKYAPLKTDFVMQMNNDESIKSEINVDMSEVVNEQEDPNIIDQEYKEVENEQPEQ	cellular organisms; Bacteria; Terrabacteria group; Firmicutes; Clostridia; Eubacteriales; Lachnospiraceae; Blautia	51	tr|A0A415L5D0|A0A415L5D0_9FIRM Recombinase RecT OS=Blautia obeum OX=40520 GN=DW021_15450 PE=4 SV=1
U2SBP2	mobileOG_000780826	mobileOG_000104708	recT	The DNA single-strand annealing proteins (SSAPs), such as RecT, Red-beta, ERF and Rad52, function in RecA-dependent and RecA-independent DNA recombination pathways. This family includes proteins related to RecT	replication/recombination/repair	NA	0	0	0	0	2	0	0	0	0	0	0	LM, I.; EV, K.; L, A. Classification and Evolutionary History of the Single-Strand Annealing Proteins, RecT, Redbeta, ERF and RAD52. BMC Genomics2002, 3. https://doi.org/10.1186/1471-2164-3-8.	GPD	Homology	Oscillibacter sp. KLE 1745	mobileOG_000104708|recT|U2SBP2|replication/recombination/repair|NA|GPD|Homology	MEKNLIQKQGGQMSAAKAEKKTMQAYIKAMEPAIKKALPSVITPERFTRMVLSALSSTPKLAECSPQSFLAAMMTAAQLGVEPNTALGQAYLLPYRNHGQMECQFQLGYKGLIDLAYRSGEVSVIQAHTVYENDVFEYELGMDPKLRHVPAKADRGEAVAYYAMFKTKDGGYGFEVMSVDDVQRHAQRYSKSYGSGSSPWRSNFDEMAKKTVLKRALKYAPLKSDFVRGVAQDETIKAELSDEMYAVPDETVFEAEGEEIDSTAVDTETGEVIGDAE	cellular organisms; Bacteria; Terrabacteria group; Firmicutes; Clostridia; Eubacteriales; Oscillospiraceae; Oscillibacter; unclassified Oscillibacter	51	tr|U2SBP2|U2SBP2_9FIRM Recombination and repair protein RecT OS=Oscillibacter sp. KLE 1745 OX=1226323 GN=HMPREF1546_02319 PE=4 SV=1
A0A374MJJ9	mobileOG_000011883	mobileOG_000007335	cas5	Subunit of Cascade complex interacting with large subunit and Cas7 subunit and binding the 5?-handle of crRNA [20,GG--22,GG--23,GG--43G--G-G-G45]. In the subtype I-C system Cas5 is the ribonuclease that replaces Cas6 function [46].	stability/transfer/defense	crispr,cascade complex	0	0	0	0	1	0	0	0	0	0	0	Makarova, K. S.; Koonin, E. V. Annotation and Classification of CRISPR-Cas Systems. Methods Mol. Biol.2015, 1311, 47û75. https://doi.org/10.1007/978-1-4939-2687-9_4.	GPD	Manual	Anaerobutyricum hallii	mobileOG_000007335|cas5|A0A374MJJ9|stability/transfer/defense|crispr,cascade complex|GPD|Manual	MKAIRIKFFQETASFKLPMWNGSILPTYPLPPYSTVIGMIHTLCQWNTTHRIKLSIVCNNQQLGAAQQGLYRGYIGGTTFSKITEEMEARWPIIVEGAFDDYIGFTTRIYTTEFLVDRYYTLHVMTENEEDFNKIIEVFNYPPVYPSLGRWEDSIRIDEVKIVEIADELKSGELNCFVWLPGRYSSLQGFSTVWKIPTYYNLVRDKRKFEYLKCYLGERGDLATFRLDEDGENVLLI	cellular organisms; Bacteria; Terrabacteria group; Firmicutes; Clostridia; Eubacteriales; Lachnospiraceae; Anaerobutyricum	cas5	tr|A0A374MJJ9|A0A374MJJ9_9FIRM CRISPR-associated protein Cas5 OS=Anaerobutyricum hallii OX=39488 GN=cas5 PE=4 SV=1
A0A415L5D0	mobileOG_000780826	mobileOG_000104817	recT	The DNA single-strand annealing proteins (SSAPs), such as RecT, Red-beta, ERF and Rad52, function in RecA-dependent and RecA-independent DNA recombination pathways. This family includes proteins related to RecT	replication/recombination/repair	NA	0	0	0	0	1	0	0	0	0	0	0	LM, I.; EV, K.; L, A. Classification and Evolutionary History of the Single-Strand Annealing Proteins, RecT, Redbeta, ERF and RAD52. BMC Genomics2002, 3. https://doi.org/10.1186/1471-2164-3-8.	GPD	Homology	Blautia obeum	mobileOG_000104817|recT|A0A415L5D0|replication/recombination/repair|NA|GPD|Homology	MGVKDALAEKTENKGAVKLTKSMSIADMIKAMEPEIKKALPQVITPERFTRMALSALNTTPKLAECSQMSFLGALMNAAQLGLEPNTPLGQAYLIPYRNKGKLECQFQIGYKGLIDMVYRNDDIQTVQAQCVYENDEFEYELGLEPKLVHKPALKDRGNLILVYALWKAKNGGFGFEVMSKEDIDIHARKYSQSFSSSYSPWKTNYEEMAKKTVIKKCLKYAPVKSDFVMQVSNDETVKSELSVDMSEIANEQEPVIDAEYNEVVAEQETAASEA	cellular organisms; Bacteria; Terrabacteria group; Firmicutes; Clostridia; Eubacteriales; Lachnospiraceae; Blautia	51	tr|A0A415L5D0|A0A415L5D0_9FIRM Recombinase RecT OS=Blautia obeum OX=40520 GN=DW021_15450 PE=4 SV=1
A0A3L2NWC3	mobileOG_000032625	mobileOG_000104836	dnaB_1	DNA helicase	replication/recombination/repair	NA	0	0	0	0	2	0	0	0	0	0	0	D, F.; CE, B.; JM, B. Crystal Structure of the N-Terminal Domain of the DnaB Hexameric Helicase. Structure1999, 7 (6), 691–698. https://doi.org/10.1016/S0969-2126(99)80090-2.	GPD	Homology	Escherichia coli	mobileOG_000104836|dnaB_1|A0A3L2NWC3|replication/recombination/repair|NA|GPD|Homology	MTDNFYAPPHSIEAEQAVIGGLLLDDDSSERVQKVLAMLKPDSFYSRPHKILFEEITRMHREQKPVDGLTLFDELERKSLTVSVGGFAYIAEIAKNTPSAANIVAYAMQVRETAMERYAINRMTEATELLYSRNGMTATQKYEAIQSIFTQLTDHAKTGSRRGLRSFGEVMEDWVSDLEKRFDPSGEQRGMSTGIPSLDRMLSPKGLVKGSLFVIGARPKMGKTTLYSQMAINCAVHEKKPALMFSLEMPGDQILEKLVGQKSGVNPNIFYLPATNDADDGYQGDYDGDFNRAIETANRLSEIDLLYIDDTPGLSLAQIVSESRRIKREKGCVGMILVDYREKAHETRKRS	cellular organisms; Bacteria; Proteobacteria; Gammaproteobacteria; Enterobacterales; Enterobacteriaceae; Escherichia	orf30	tr|A0A3L2NWC3|A0A3L2NWC3_ECOLX Helicase DnaB OS=Escherichia coli OX=562 GN=D9J03_25950 PE=4 SV=1
A0A413PI00	mobileOG_000145522	mobileOG_000007346	cas5	Subunit of Cascade complex interacting with large subunit and Cas7 subunit and binding the 5?-handle of crRNA [20,GG--22,GG--23,GG--43G--G-G-G45]. In the subtype I-C system Cas5 is the ribonuclease that replaces Cas6 function [46].	stability/transfer/defense	crispr,cascade complex	0	0	0	0	1	0	0	0	0	0	0	Makarova, K. S.; Koonin, E. V. Annotation and Classification of CRISPR-Cas Systems. Methods Mol. Biol.2015, 1311, 47û75. https://doi.org/10.1007/978-1-4939-2687-9_4.	GPD	Manual	Anaerobutyricum hallii	mobileOG_000007346|cas5|A0A413PI00|stability/transfer/defense|crispr,cascade complex|GPD|Manual	MRVIRLKMYQEMARFNNPSAPRGADCYPLPPFSTVNGFIHSMCQWKRYHKLDYFVTGKGVYNTKTQKEWHGGKRFNKVSDEMLKRWDVITDYADGSHTGWVNTVKYHLMLVDLHTTIYIKADDSDIDDIYNALLNPPIYPSLGEYGDLCKIETVDIVELKELDKPISAPLDTQSYIPVNKGNFAGTIYRINNKYEIVKGLRQFQKVPCYLVDKGQEVVSNLFDDDKPIIFID	cellular organisms; Bacteria; Terrabacteria group; Firmicutes; Clostridia; Eubacteriales; Lachnospiraceae; Anaerobutyricum	cas5	tr|A0A413PI00|A0A413PI00_9FIRM CRISPR-associated protein Cas5 OS=Anaerobutyricum hallii OX=39488 GN=cas5 PE=4 SV=1
A0A316M5N2	mobileOG_000780826	mobileOG_000104934	recT	The DNA single-strand annealing proteins (SSAPs), such as RecT, Red-beta, ERF and Rad52, function in RecA-dependent and RecA-independent DNA recombination pathways. This family includes proteins related to RecT	replication/recombination/repair	NA	0	0	0	0	1	0	0	0	0	0	0	LM, I.; EV, K.; L, A. Classification and Evolutionary History of the Single-Strand Annealing Proteins, RecT, Redbeta, ERF and RAD52. BMC Genomics2002, 3. https://doi.org/10.1186/1471-2164-3-8.	GPD	Homology	Veillonellaceae bacterium	mobileOG_000104934|recT|A0A316M5N2|replication/recombination/repair|NA|GPD|Homology	MNTKGGLAKRNTAVTEQKKDGSLQGLIRAMEPEIKKALPSVITPERFTRMVFTALSSNPQLKECSPQSFLGAMMQAAQLGLEPNTPIGQAYLIPYRNKGKLECQFQLGYKGGIDLAYRSGEIKDIQAHEVYENDTFEYEFGLEPKLKHIPATHDRGNVIMYYAVFHMVNGGYGFEVMSREDVINHAKKTSQSFNSPYSPWSKYFDEMAKKTVIKKMLKYAPIKTDFVRALAADETIKSNISENMTDLPDETVTIDAEAQTPQDEEIPFDPIPPAVDKETGEVLSDGRN	cellular organisms, Bacteria, Terrabacteria group, Firmicutes, Negativicutes, Veillonellales, Veillonellaceae, unclassified Veillonellaceae, Veillonellaceae bacterium	51	tr|A0A316M5N2|A0A316M5N2_9FIRM Recombinase RecT OS=Veillonellaceae bacterium OX=2049049 GN=DBY44_00240 PE=4 SV=1
R7HJ37	mobileOG_000350472	mobileOG_000007358	cas2	Cas1 and Cas2 fromGGGGGG-form a stable complex that is essential for spacer acquisition and determine	stability/transfer/defense	crispr,spacer acquisition	0	0	0	0	1	0	0	0	0	0	0	Nu±ez, J. K.; Kranzusch, P. J.; Noeske, J.; Wright, A. V.; Davies, C. W.; Doudna, J. A. Cas1-Cas2 Complex Formation Mediates Spacer Acquisition during CRISPR-Cas Adaptive Immunity. Nat. Struct. Mol. Biol.2014, 21 (6), 528û534. https://doi.org/10.1038/nsmb.2820.	GPD	Manual	Firmicutes bacterium CAG:321	mobileOG_000007358|cas2|R7HJ37|stability/transfer/defense|crispr,spacer acquisition|GPD|Manual	MNNRFMRVIVMFDLPVITDKEKKIATKFRNFLLDEGFIMMQYSVYSRICKNNDDLNKHINRLKINAPKTGNIRLLQVTENQYNNIIMFSGTKSIEEDISIESLLIFE	cellular organisms, Bacteria, Terrabacteria group, Firmicutes, environmental samples, Firmicutes bacterium CAG:321	cas2	tr|R7HJ37|R7HJ37_9FIRM CRISPR-associated endoribonuclease Cas2 OS=Firmicutes bacterium CAG:321 OX=1263018 GN=cas2 PE=3 SV=1
R6YAI5	mobileOG_000007359	mobileOG_000007359	cas1	Universally conserved endonuclease associated with the CRISPR-CAS prokaryotic immunity system; Cas1 and Cas2 fromGGGGGG-form a stable complex that is essential for spacer acquisition and determine	stability/transfer/defense	crispr,spacer acquisition	0	0	0	0	1	0	0	0	0	0	0	Wiedenheft, B.; Zhou, K.; Jinek, M.; Coyle, S. M.; Ma, W.; Doudna, J. A. Structural Basis for DNase Activity of a Conserved Protein Implicated in CRISPR-Mediated Genome Defense. Structure2009, 17 (6), 904û912. https://doi.org/10.1016/j.str.2009.03.019.	GPD	Manual	Clostridium sp. CAG:433	mobileOG_000007359|cas1|R6YAI5|stability/transfer/defense|crispr,spacer acquisition|GPD|Manual	MGYRQVIIKKSEKLHFKDKQLIIDKDNQSTKIPLEDINYILIEDSTTIITTRLLAELGKNAISLIVCDEKHEPTSIMYPYNYHFKQLDVFTHQLEIDDSIKNEFWNQIVKRKIENSIRVLEMTSKEEFPISKLNEYINEVIDGDSKNREGLAAKIYFRSIFGSDFIRFYDDNINAALNYGYTILASAIIRNLAVYGLNTYLGIHHNSKINNFNLAYDFLEPYRSVIDKFVYDNKDDIVLPLSFEFRKKLINLLNKEVLHQNKKYTIEYSISLLIKSYIKSFSTGEIKLDLPIIIYE	cellular organisms, Bacteria, Terrabacteria group, Firmicutes, Clostridia, Eubacteriales, Clostridiaceae, Clostridium, environmental samples, Clostridium sp. CAG:433	cas1	tr|R6YAI5|R6YAI5_9CLOT CRISPR-associated endonuclease Cas1 OS=Clostridium sp. CAG:433 OX=1262806 GN=cas1 PE=3 SV=1
R7HI23	mobileOG_000007360	mobileOG_000007360	cas9	In type II CRISPR-Cas systems, Cas9 is sufficient both to generate crRNA and to cleave the target DNA [56,GGGGGG-58].	stability/transfer/defense	crispr,recombination	0	0	0	0	1	0	0	0	0	0	0	Makarova, K. S.; Koonin, E. V. Annotation and Classification of CRISPR-Cas Systems. Methods Mol. Biol.2015, 1311, 47û75. https://doi.org/10.1007/978-1-4939-2687-9_4.	GPD	Manual	Firmicutes bacterium CAG:321	mobileOG_000007360|cas9|R7HI23|stability/transfer/defense|crispr,recombination|GPD|Manual	MKKNYILGLDIGISSVGWGLLELDENNNPYKIIDVGSRIFTPGEVEKTGDSRAKERREKRGARRVSRRRKFRLDRVKNLLYENGYLKGSINSNIVSEKNEELSIIFDNMINNYYKSNDTNPYKLKVEALDRKLTNEELSIILVHYAKKRGYKSNREEASDSDSGKVLSAIKENEKIMNEKNYRTISEMYIKDEKFKNKIKNSPGDYKISVTNEMYLEEINMVLDSQISFGLITEDFKNQYLEIYNSRRSYAKGPGGNSPYGGDLIERMTGKCNFDGNPRAPKRAFSSEIYVALTKLVNLKYKVNDGEYIKLSENEIKNIIEKSKEKKSISYKDLTKMIGNNIDFKDLTLSKKEYIKLIEELRKKLNIKKDTKININELSSEDKELYNKLYNDKLLSKTL…	cellular organisms, Bacteria, Terrabacteria group, Firmicutes, environmental samples, Firmicutes bacterium CAG:321	cas9	tr|R7HI23|R7HI23_9FIRM CRISPR-associated endonuclease Cas9 OS=Firmicutes bacterium CAG:321 OX=1263018 GN=cas9 PE=3 SV=1
A0A3R7ANS9	mobileOG_000105101	mobileOG_000105101	cas9	In type II CRISPR-Cas systems, Cas9 is sufficient both to generate crRNA and to cleave the target DNA [56,GGGGGG-58].	stability/transfer/defense	crispr,recombination	0	0	0	0	1	0	0	0	0	0	0	Makarova, K. S.; Koonin, E. V. Annotation and Classification of CRISPR-Cas Systems. Methods Mol. Biol.2015, 1311, 47û75. https://doi.org/10.1007/978-1-4939-2687-9_4.	GPD	Homology	Clostridium sp. OM05-6BH	mobileOG_000105101|cas9|A0A3R7ANS9|stability/transfer/defense|crispr,recombination|GPD|Homology	MKKFEEYYIGLDMGTGSVGWAVTDPTYNIIKRHGKALWGIRLFESAKTAEERRIFRTSRRRTERRKNRLHLLQEIFAEEISKKDMGFYQRMKESKYWHEDKKDINGNMPELPYALFADDGFTDKDYYKKYPTIFHLRYALATNTTDKPDIRLLYLALHHIIKHRGHFLFEGKKLSEVKEFSTAIEALVQQAEEQEIDLKSLTQEEVLTQLEHIMSDAQCTKSDKKTQVSKLIVGTDKQKQKQERAIAALITGCTVKLSDIFADPELDKEEISKI	cellular organisms, Bacteria, Terrabacteria group, Firmicutes, Clostridia, Eubacteriales, Clostridiaceae, Clostridium, unclassified Clostridium, Clostridium sp. OM05-6BH	cas2	tr|A0A3R7ANS9|A0A3R7ANS9_9CLOT CRISPR-associated endonuclease Cas9 OS=Clostridium sp. OM05-6BH OX=2293044 GN=cas9 PE=3 SV=1
A0A3R7ANS9	mobileOG_000105101	mobileOG_000105101	cas9	In type II CRISPR-Cas systems, Cas9 is sufficient both to generate crRNA and to cleave the target DNA [56,GGGGGG-58].	stability/transfer/defense	crispr,recombination	0	0	0	0	1	0	0	0	0	0	0	Makarova, K. S.; Koonin, E. V. Annotation and Classification of CRISPR-Cas Systems. Methods Mol. Biol.2015, 1311, 47û75. https://doi.org/10.1007/978-1-4939-2687-9_4.	GPD	Homology	Clostridium sp. OM05-6BH	mobileOG_000105101|cas9|A0A3R7ANS9|stability/transfer/defense|crispr,recombination|GPD|Homology	MKKFEEYYIGLDMGTGSVGWAVTDPTYNIIKRHGKALWGIRLFESAKTAEERRIFRTSRRRTERRKNRLHLLQEIFAEEISKKDMGFYQRMKESKYWHEDKKDINGNMPELPYALFADDGFTDKDYYKKYPTIFHLRYALATNTTDKPDIRLLYLALHHIIKHRGHFLFEGKKLSEVKEFSTAIEALVQQAEEQEIDLKSLTQEEVLTQLEHIMSDAQCTKSDKKTQVSKLIVGTDKQKQKQERAIAALITGCTVKLSDIFADPELDKEEISKI	cellular organisms, Bacteria, Terrabacteria group, Firmicutes, Clostridia, Eubacteriales, Clostridiaceae, Clostridium, unclassified Clostridium, Clostridium sp. OM05-6BH	cas9	tr|A0A3R7ANS9|A0A3R7ANS9_9CLOT CRISPR-associated endonuclease Cas9 OS=Clostridium sp. OM05-6BH OX=2293044 GN=cas9 PE=3 SV=1
A0A3R7ANS9	mobileOG_000126980	mobileOG_000105102	cas9	In type II CRISPR-Cas systems, Cas9 is sufficient both to generate crRNA and to cleave the target DNA [56,GGGGGG-58].	stability/transfer/defense	crispr,recombination	0	0	0	0	1	0	0	0	0	0	0	Makarova, K. S.; Koonin, E. V. Annotation and Classification of CRISPR-Cas Systems. Methods Mol. Biol.2015, 1311, 47û75. https://doi.org/10.1007/978-1-4939-2687-9_4.	GPD	Homology	Clostridium sp. OM05-6BH	mobileOG_000105102|cas9|A0A3R7ANS9|stability/transfer/defense|crispr,recombination|GPD|Homology	MLIAAAKGVYDWTVLHDILGDARFLSEAKVKTYEKHRDDLRKVKQLLRMDKEVYEAVFGVSEKNEANYSAYIGMAKKNGKKQPIEKKCSQEDFYKFLKKQLDRLSVDEMGQEIIDELKAEMDLGTLFPKQIIRDNGVIPYQLHENELNAILDNAQKFYPFLLEKDQDGYTPVEKIQKIFRFRIPYYVGPLNTAHQDKGGHSWSVRKKEGKIYPWNFSEMIDEEESATKFIERMTNKCTYLIGEDVLPKESLLYAKFNVLNELNNLRIDGELIAPELKQDIYNNVFKKYQRVTGKKVKDYLRINGVISKEQELSGFDQNFKSSLKAYHDFKQIVGAGVLSESEQEDIVRDITLFADSQKMLKQRIHRKYPMLSDKQVAQLANKKYAGWGRLSRTFLENIE…	cellular organisms, Bacteria, Terrabacteria group, Firmicutes, Clostridia, Eubacteriales, Clostridiaceae, Clostridium, unclassified Clostridium, Clostridium sp. OM05-6BH	cas9	tr|A0A3R7ANS9|A0A3R7ANS9_9CLOT CRISPR-associated endonuclease Cas9 OS=Clostridium sp. OM05-6BH OX=2293044 GN=cas9 PE=3 SV=1
A0A3R7ANS9	mobileOG_000126980	mobileOG_000105102	cas9	In type II CRISPR-Cas systems, Cas9 is sufficient both to generate crRNA and to cleave the target DNA [56,GGGGGG-58].	stability/transfer/defense	crispr,recombination	0	0	0	0	1	0	0	0	0	0	0	Makarova, K. S.; Koonin, E. V. Annotation and Classification of CRISPR-Cas Systems. Methods Mol. Biol.2015, 1311, 47û75. https://doi.org/10.1007/978-1-4939-2687-9_4.	GPD	Homology	Clostridium sp. OM05-6BH	mobileOG_000105102|cas9|A0A3R7ANS9|stability/transfer/defense|crispr,recombination|GPD|Homology	MLIAAAKGVYDWTVLHDILGDARFLSEAKVKTYEKHRDDLRKVKQLLRMDKEVYEAVFGVSEKNEANYSAYIGMAKKNGKKQPIEKKCSQEDFYKFLKKQLDRLSVDEMGQEIIDELKAEMDLGTLFPKQIIRDNGVIPYQLHENELNAILDNAQKFYPFLLEKDQDGYTPVEKIQKIFRFRIPYYVGPLNTAHQDKGGHSWSVRKKEGKIYPWNFSEMIDEEESATKFIERMTNKCTYLIGEDVLPKESLLYAKFNVLNELNNLRIDGELIAPELKQDIYNNVFKKYQRVTGKKVKDYLRINGVISKEQELSGFDQNFKSSLKAYHDFKQIVGAGVLSESEQEDIVRDITLFADSQKMLKQRIHRKYPMLSDKQVAQLANKKYAGWGRLSRTFLENIE…	cellular organisms, Bacteria, Terrabacteria group, Firmicutes, Clostridia, Eubacteriales, Clostridiaceae, Clostridium, unclassified Clostridium, Clostridium sp. OM05-6BH	cas2	tr|A0A3R7ANS9|A0A3R7ANS9_9CLOT CRISPR-associated endonuclease Cas9 OS=Clostridium sp. OM05-6BH OX=2293044 GN=cas9 PE=3 SV=1
A0A3D5WLC7	mobileOG_000256984	mobileOG_000105103	cas1	Universally conserved endonuclease associated with the CRISPR-CAS prokaryotic immunity system; Cas1 and Cas2 fromGGGGGG-form a stable complex that is essential for spacer acquisition and determine	stability/transfer/defense	crispr,spacer acquisition	0	0	0	0	2	0	0	0	0	0	0	Wiedenheft, B.; Zhou, K.; Jinek, M.; Coyle, S. M.; Ma, W.; Doudna, J. A. Structural Basis for DNase Activity of a Conserved Protein Implicated in CRISPR-Mediated Genome Defense. Structure2009, 17 (6), 904û912. https://doi.org/10.1016/j.str.2009.03.019.	GPD	Homology	Lachnospiraceae bacterium	mobileOG_000105103|cas1|A0A3D5WLC7|stability/transfer/defense|crispr,spacer acquisition|GPD|Homology	MSWRIVVVHNTAKLDLQLQYLVVRSEMKTQKIHISEIALLLVESTSVSLTVGLLAELTRKKVKVIFCDHKRNPSSELISYYGSHDTSNKIRTQITWSQSVKEAVWTEIVREKINKQAEFLLERGKNTEAALLRDYVQQIQWNDATNREGHAAKVYFNALFGMDFSRSQDCPINAALNYGYSLMLSAINREIVMNGYITQLGLFHDNMFNQFNLGSDLMEPYRVLVDRKVCEMRPIEFEHEQKMKLVALLNEEIIMEGKHFVILNAIKQYVKSVFDALNESDIAQLSFYSYEL	cellular organisms; Bacteria; Terrabacteria group; Firmicutes; Clostridia; Eubacteriales; Lachnospiraceae; unclassified Lachnospiraceae	cas1	tr|A0A3D5WLC7|A0A3D5WLC7_9FIRM CRISPR-associated endonuclease Cas1 OS=Lachnospiraceae bacterium OX=1898203 GN=cas1 PE=3 SV=1
A0A417RYG0	mobileOG_000007376	mobileOG_000007376	csn2	Monophyletic group on Cas9 tree. There are four genes in these operons with csn2 gene in addition to cas1_2_9. There are at least five distinct families of Csn2.	stability/transfer/defense	crispr,recombination	0	0	0	0	2	0	0	0	0	0	0	Louwen, R., Horst-Kreft, D., De Boer, A. G., Van Der Graaf, L., De Knegt, G., Hamersma, M., à Van Belkum, A. (2013). A novel link between Campylobacter jejuni bacteriophage defence, virulence and Guillain-BarrT syndrome. European Journal of Clinical Microbiology and Infectious Diseases, 32(2), 207û226. https://doi.org/10.1007/s10096-012-1733-4	GPD	Manual	Clostridium sp. OM05-6BH	mobileOG_000007376|csn2|A0A417RYG0|stability/transfer/defense|crispr,recombination|GPD|Manual	MRLTHPDVHFDIEFGKDDSLIPVCVVESPVRWREIQKELISQQSGDNGNWVLSEDDKELKISKVMEMIFNPLQLDVNQRKLVTAFLKSFAEKAVNEMHWREGQELNTHIQTFFGNLEVEYSFEFSINEELDYSSLAKAMGIQLVTEYETDLERLLQYCILLQELIKPKLLIFWNLRQYFSAEEMKLLYSEVCCREWNVLLMEHYIDSRIDGEKWYIIDKDNCEIY	cellular organisms, Bacteria, Terrabacteria group, Firmicutes, Clostridia, Eubacteriales, Clostridiaceae, Clostridium, unclassified Clostridium, Clostridium sp. OM05-6BH	csn2	tr|A0A417RYG0|A0A417RYG0_9CLOT Type II-A CRISPR-associated protein Csn2 OS=Clostridium sp. OM05-6BH OX=2293044 GN=csn2 PE=4 SV=1
A0A514XTJ5	mobileOG_000133245	mobileOG_000105205	orf623	Viral Terminase	phage	infection,regulation	0	0	0	0	1	0	0	0	0	0	0	LW, B. DNA Packaging in DsDNA Bacteriophages. Annu. Rev. Microbiol.1989, 43, 267–292. https://doi.org/10.1146/ANNUREV.MI.43.100189.001411.	GPD	Homology	Lactobacillus reuteri	mobileOG_000105205|orf623|A0A514XTJ5|phage|infection,regulation|GPD|Homology	MKDWDFSKGKVKVLDAYHEERDNGAYNEILKKYKDPATRYSFMVLEEQVLTPYSIKLDAFRHLQDLRRSEQDRDNFPYVYNLDYARRIVQFAALCPNPDSGQPTPLMAWQLAILCKIVGWRRKDDDTPRFSDVVVSVARTNGKTYLSEILIAYSFLLDIDKLHNQDLLYAGITSDQTGKGFRYIMSTFNLLKETPGFKKLFKRRAVHVVSDKVADNLQNRLLKMSQQSGVFDSYHFKLAVVDEAGSNEMPIGRIKENKSKITTGMTQTGGQIVQISTAYPDSNSYLYHEEKMMVKAMEQDSKRTLDDHLCMIWQQDDIKEVDDYKTWIKSNPLMGLSDEKRISMFHNLVSKRDTALESGTIGEFENKSLNMWLQAKVNSYLTLEDVEKATTNKPPKIDG…	cellular organisms; Bacteria; Terrabacteria group; Firmicutes; Bacilli; Lactobacillales; Lactobacillaceae; Limosilactobacillus	orf31	tr|A0A514XTJ5|A0A514XTJ5_LACRE Terminase large subunit OS=Lactobacillus reuteri OX=1598 GN=DPH67_06240 PE=4 SV=1
E3SF07	mobileOG_000777211	mobileOG_000007422	gp51	Phage baseplate assembly protein	phage	structural	0	0	0	0	1	0	0	0	0	0	0	Scarlato, V.; Storlazzi, A.; Gargano, S.; Cascino, A. Bacteriophage T4 Late Gene Expression: Overlapping Promoters Direct Divergent Transcription of the Base Plate Gene Cluster. Virology1989, 171 (2), 475–483. https://doi.org/10.1016/0042-6822(89)90617-X.	GPD	Manual	Shigella phage SP18	mobileOG_000007422|gp51|E3SF07|phage|structural|GPD|Manual	MANIVRCEMPDGVHRFKPFTVADYRDLLLVRNDMNNKPVEEQKQLLDELLEDYFGEYPKAWRPYIFLKVFTSSIGKTKVPVAFECQKCKKTKQTLFNMSQGPLTNPTMETAGIKIQFKFPEVEYKDKSELVLNTIQTVEDSEQKYNWEDLPEETKMQVIDAIDIESLEELLKKMHSVYIPFTYGCCEKHKTEYTDLIDVFKLILNPDEVFVFYQINHLLVKNQYTLDSIMHMIPIERGIALSLVEKDLKK	Viruses; Duplodnaviria; Heunggongvirae; Uroviricota; Caudoviricetes; Caudovirales; Myoviridae; Tevenvirinae; Gaprivervirus; Shigella virus SP18	51	tr|E3SF07|E3SF07_9CAUD Baseplate hub assembly catalyst OS=Shigella phage SP18 OX=645664 GN=gp51 PE=4 SV=1
[truncated: 2,500 more rows]
